# Supplementary material for: Utilizing large language models to construct a dataset of Württemberg’s 19th-century fauna from historical records
Source: PLoS One. 2026 Mar 24;21(3):e0344181. doi: 10.1371/journal.pone.0344181 (PMC13012729; doi:10.1371/journal.pone.0344181)
Supplement: S1 Text — CSV file representing all species documented in the source texts, with the name of the district, the year of publication, the original text, the species names as given in the original text, information on the presence of the species, a normalized species name, and a GBIF identifier. Available from: https://doi.org/10.5281/zenodo.17277241 (CSV) [file pone.0344181.s001.csv]

district	year	original_text	german_name	scientific_name	reported_occurrence	normalised_name	GBIF_Id
Aalen	1854.0	B. Thiere.[10] An längst verschwundene Thiere erinnern der Wald Bärenberg, der Wolfsbronnen, der Auerwang u. ähnl. Ziemlich zahlreich waren früher besonders auf dem Albuch die jetzt fast ausgerotteten Hirsche; daneben Rehe, Hasen, Füchse, wilde Katzen, Dachse, (seltener) Fischotter, Edel- und Steinmarder, Iltisse, Wiesel, Eichhörnchen, Igel, Maulwürfe; Haus-, Wander- und Wasser-Ratten, Haus-, Fel…	Bär		False	Ursus arctos	2433433.0
Aalen	1854.0	B. Thiere.[10] An längst verschwundene Thiere erinnern der Wald Bärenberg, der Wolfsbronnen, der Auerwang u. ähnl. Ziemlich zahlreich waren früher besonders auf dem Albuch die jetzt fast ausgerotteten Hirsche; daneben Rehe, Hasen, Füchse, wilde Katzen, Dachse, (seltener) Fischotter, Edel- und Steinmarder, Iltisse, Wiesel, Eichhörnchen, Igel, Maulwürfe; Haus-, Wander- und Wasser-Ratten, Haus-, Fel…	Wolf		False	Canis furlongi Hay, 1927	8562725.0
Aalen	1854.0	B. Thiere.[10] An längst verschwundene Thiere erinnern der Wald Bärenberg, der Wolfsbronnen, der Auerwang u. ähnl. Ziemlich zahlreich waren früher besonders auf dem Albuch die jetzt fast ausgerotteten Hirsche; daneben Rehe, Hasen, Füchse, wilde Katzen, Dachse, (seltener) Fischotter, Edel- und Steinmarder, Iltisse, Wiesel, Eichhörnchen, Igel, Maulwürfe; Haus-, Wander- und Wasser-Ratten, Haus-, Fel…	Hirsch		False	Cervus elaphus	2440958.0
Aalen	1854.0	B. Thiere.[10] An längst verschwundene Thiere erinnern der Wald Bärenberg, der Wolfsbronnen, der Auerwang u. ähnl. Ziemlich zahlreich waren früher besonders auf dem Albuch die jetzt fast ausgerotteten Hirsche; daneben Rehe, Hasen, Füchse, wilde Katzen, Dachse, (seltener) Fischotter, Edel- und Steinmarder, Iltisse, Wiesel, Eichhörnchen, Igel, Maulwürfe; Haus-, Wander- und Wasser-Ratten, Haus-, Fel…	Reh		True	Cervus capreolus Linnaeus, 1758	8310330.0
Aalen	1854.0	B. Thiere.[10] An längst verschwundene Thiere erinnern der Wald Bärenberg, der Wolfsbronnen, der Auerwang u. ähnl. Ziemlich zahlreich waren früher besonders auf dem Albuch die jetzt fast ausgerotteten Hirsche; daneben Rehe, Hasen, Füchse, wilde Katzen, Dachse, (seltener) Fischotter, Edel- und Steinmarder, Iltisse, Wiesel, Eichhörnchen, Igel, Maulwürfe; Haus-, Wander- und Wasser-Ratten, Haus-, Fel…	Hase		True	Lepus europaeus	7952072.0
Aalen	1854.0	B. Thiere.[10] An längst verschwundene Thiere erinnern der Wald Bärenberg, der Wolfsbronnen, der Auerwang u. ähnl. Ziemlich zahlreich waren früher besonders auf dem Albuch die jetzt fast ausgerotteten Hirsche; daneben Rehe, Hasen, Füchse, wilde Katzen, Dachse, (seltener) Fischotter, Edel- und Steinmarder, Iltisse, Wiesel, Eichhörnchen, Igel, Maulwürfe; Haus-, Wander- und Wasser-Ratten, Haus-, Fel…	Wilde Katze		True	Felis silvestris	7964291.0
Aalen	1854.0	B. Thiere.[10] An längst verschwundene Thiere erinnern der Wald Bärenberg, der Wolfsbronnen, der Auerwang u. ähnl. Ziemlich zahlreich waren früher besonders auf dem Albuch die jetzt fast ausgerotteten Hirsche; daneben Rehe, Hasen, Füchse, wilde Katzen, Dachse, (seltener) Fischotter, Edel- und Steinmarder, Iltisse, Wiesel, Eichhörnchen, Igel, Maulwürfe; Haus-, Wander- und Wasser-Ratten, Haus-, Fel…	Dachs		True	Meles typicus	7847604.0
Aalen	1854.0	B. Thiere.[10] An längst verschwundene Thiere erinnern der Wald Bärenberg, der Wolfsbronnen, der Auerwang u. ähnl. Ziemlich zahlreich waren früher besonders auf dem Albuch die jetzt fast ausgerotteten Hirsche; daneben Rehe, Hasen, Füchse, wilde Katzen, Dachse, (seltener) Fischotter, Edel- und Steinmarder, Iltisse, Wiesel, Eichhörnchen, Igel, Maulwürfe; Haus-, Wander- und Wasser-Ratten, Haus-, Fel…	Fischotter		False	Viverra lutra Linnaeus, 1758	10906868.0
Aalen	1854.0	B. Thiere.[10] An längst verschwundene Thiere erinnern der Wald Bärenberg, der Wolfsbronnen, der Auerwang u. ähnl. Ziemlich zahlreich waren früher besonders auf dem Albuch die jetzt fast ausgerotteten Hirsche; daneben Rehe, Hasen, Füchse, wilde Katzen, Dachse, (seltener) Fischotter, Edel- und Steinmarder, Iltisse, Wiesel, Eichhörnchen, Igel, Maulwürfe; Haus-, Wander- und Wasser-Ratten, Haus-, Fel…	Steinmarder		True	Mustela mehringi	8123371.0
Aalen	1854.0	B. Thiere.[10] An längst verschwundene Thiere erinnern der Wald Bärenberg, der Wolfsbronnen, der Auerwang u. ähnl. Ziemlich zahlreich waren früher besonders auf dem Albuch die jetzt fast ausgerotteten Hirsche; daneben Rehe, Hasen, Füchse, wilde Katzen, Dachse, (seltener) Fischotter, Edel- und Steinmarder, Iltisse, Wiesel, Eichhörnchen, Igel, Maulwürfe; Haus-, Wander- und Wasser-Ratten, Haus-, Fel…	Iltis		True	Meles meles	2433875.0
Aalen	1854.0	B. Thiere.[10] An längst verschwundene Thiere erinnern der Wald Bärenberg, der Wolfsbronnen, der Auerwang u. ähnl. Ziemlich zahlreich waren früher besonders auf dem Albuch die jetzt fast ausgerotteten Hirsche; daneben Rehe, Hasen, Füchse, wilde Katzen, Dachse, (seltener) Fischotter, Edel- und Steinmarder, Iltisse, Wiesel, Eichhörnchen, Igel, Maulwürfe; Haus-, Wander- und Wasser-Ratten, Haus-, Fel…	Wiesel		True	Mustela nivalis	5218987.0
Aalen	1854.0	B. Thiere.[10] An längst verschwundene Thiere erinnern der Wald Bärenberg, der Wolfsbronnen, der Auerwang u. ähnl. Ziemlich zahlreich waren früher besonders auf dem Albuch die jetzt fast ausgerotteten Hirsche; daneben Rehe, Hasen, Füchse, wilde Katzen, Dachse, (seltener) Fischotter, Edel- und Steinmarder, Iltisse, Wiesel, Eichhörnchen, Igel, Maulwürfe; Haus-, Wander- und Wasser-Ratten, Haus-, Fel…	Eichhörnchen		True	Sciurus typicus	8322488.0
Aalen	1854.0	B. Thiere.[10] An längst verschwundene Thiere erinnern der Wald Bärenberg, der Wolfsbronnen, der Auerwang u. ähnl. Ziemlich zahlreich waren früher besonders auf dem Albuch die jetzt fast ausgerotteten Hirsche; daneben Rehe, Hasen, Füchse, wilde Katzen, Dachse, (seltener) Fischotter, Edel- und Steinmarder, Iltisse, Wiesel, Eichhörnchen, Igel, Maulwürfe; Haus-, Wander- und Wasser-Ratten, Haus-, Fel…	Igel		True	Erinaceus europaeus	5219616.0
Aalen	1854.0	B. Thiere.[10] An längst verschwundene Thiere erinnern der Wald Bärenberg, der Wolfsbronnen, der Auerwang u. ähnl. Ziemlich zahlreich waren früher besonders auf dem Albuch die jetzt fast ausgerotteten Hirsche; daneben Rehe, Hasen, Füchse, wilde Katzen, Dachse, (seltener) Fischotter, Edel- und Steinmarder, Iltisse, Wiesel, Eichhörnchen, Igel, Maulwürfe; Haus-, Wander- und Wasser-Ratten, Haus-, Fel…	Wasser-Ratte		True	Rattus norvegicus	2439261.0
Aalen	1854.0	B. Thiere.[10] An längst verschwundene Thiere erinnern der Wald Bärenberg, der Wolfsbronnen, der Auerwang u. ähnl. Ziemlich zahlreich waren früher besonders auf dem Albuch die jetzt fast ausgerotteten Hirsche; daneben Rehe, Hasen, Füchse, wilde Katzen, Dachse, (seltener) Fischotter, Edel- und Steinmarder, Iltisse, Wiesel, Eichhörnchen, Igel, Maulwürfe; Haus-, Wander- und Wasser-Ratten, Haus-, Fel…	Stoßmaus	Sorex fodiens	True	Neomys sowerbyi (Bonaparte, 1840)	7540568.0
Aalen	1854.0	B. Thiere.[10] An längst verschwundene Thiere erinnern der Wald Bärenberg, der Wolfsbronnen, der Auerwang u. ähnl. Ziemlich zahlreich waren früher besonders auf dem Albuch die jetzt fast ausgerotteten Hirsche; daneben Rehe, Hasen, Füchse, wilde Katzen, Dachse, (seltener) Fischotter, Edel- und Steinmarder, Iltisse, Wiesel, Eichhörnchen, Igel, Maulwürfe; Haus-, Wander- und Wasser-Ratten, Haus-, Fel…	Haselmaus		True	Mus avellanarius	4409125.0
Aalen	1854.0	Von Fledermäusen sind jedenfalls die langohrige und die Speckmaus, wie es scheint, auch die Augenfledermaus vorhanden. Vögel kommen im Bezirke vor A. Stand- und Strichvögel: Flußadler, Gabelweihe, Thurm-, Baum-, Tauben-, Wespen-Falk, Hühnerhabicht, Sperber, rauhfüßiger und Mäuse-Bussard, der Würger, die Kornweihe, Uhu, Nachteule, große und kleinere Ohreule, Goldeule, Nachtkauz und Käuzlein, Eisvo…	Fledermaus		True	Vespertilio murinus	2432564.0
Aalen	1854.0	Von Fledermäusen sind jedenfalls die langohrige und die Speckmaus, wie es scheint, auch die Augenfledermaus vorhanden. Vögel kommen im Bezirke vor A. Stand- und Strichvögel: Flußadler, Gabelweihe, Thurm-, Baum-, Tauben-, Wespen-Falk, Hühnerhabicht, Sperber, rauhfüßiger und Mäuse-Bussard, der Würger, die Kornweihe, Uhu, Nachteule, große und kleinere Ohreule, Goldeule, Nachtkauz und Käuzlein, Eisvo…	Speckmaus		True	Sorex araneus	8316400.0
Aalen	1854.0	Von Fledermäusen sind jedenfalls die langohrige und die Speckmaus, wie es scheint, auch die Augenfledermaus vorhanden. Vögel kommen im Bezirke vor A. Stand- und Strichvögel: Flußadler, Gabelweihe, Thurm-, Baum-, Tauben-, Wespen-Falk, Hühnerhabicht, Sperber, rauhfüßiger und Mäuse-Bussard, der Würger, die Kornweihe, Uhu, Nachteule, große und kleinere Ohreule, Goldeule, Nachtkauz und Käuzlein, Eisvo…	Augenfledermaus		True	Myotis sp.	2432384.0
Aalen	1854.0	Von Fledermäusen sind jedenfalls die langohrige und die Speckmaus, wie es scheint, auch die Augenfledermaus vorhanden. Vögel kommen im Bezirke vor A. Stand- und Strichvögel: Flußadler, Gabelweihe, Thurm-, Baum-, Tauben-, Wespen-Falk, Hühnerhabicht, Sperber, rauhfüßiger und Mäuse-Bussard, der Würger, die Kornweihe, Uhu, Nachteule, große und kleinere Ohreule, Goldeule, Nachtkauz und Käuzlein, Eisvo…	Flußadler		True	Haliaeetus albicilla	2480449.0
Aalen	1854.0	Von Fledermäusen sind jedenfalls die langohrige und die Speckmaus, wie es scheint, auch die Augenfledermaus vorhanden. Vögel kommen im Bezirke vor A. Stand- und Strichvögel: Flußadler, Gabelweihe, Thurm-, Baum-, Tauben-, Wespen-Falk, Hühnerhabicht, Sperber, rauhfüßiger und Mäuse-Bussard, der Würger, die Kornweihe, Uhu, Nachteule, große und kleinere Ohreule, Goldeule, Nachtkauz und Käuzlein, Eisvo…	Gabelweihe		True	Milvus milvus	5229168.0
Aalen	1854.0	Von Fledermäusen sind jedenfalls die langohrige und die Speckmaus, wie es scheint, auch die Augenfledermaus vorhanden. Vögel kommen im Bezirke vor A. Stand- und Strichvögel: Flußadler, Gabelweihe, Thurm-, Baum-, Tauben-, Wespen-Falk, Hühnerhabicht, Sperber, rauhfüßiger und Mäuse-Bussard, der Würger, die Kornweihe, Uhu, Nachteule, große und kleinere Ohreule, Goldeule, Nachtkauz und Käuzlein, Eisvo…	Taube		True	Columbidae	5233.0
Aalen	1854.0	Von Fledermäusen sind jedenfalls die langohrige und die Speckmaus, wie es scheint, auch die Augenfledermaus vorhanden. Vögel kommen im Bezirke vor A. Stand- und Strichvögel: Flußadler, Gabelweihe, Thurm-, Baum-, Tauben-, Wespen-Falk, Hühnerhabicht, Sperber, rauhfüßiger und Mäuse-Bussard, der Würger, die Kornweihe, Uhu, Nachteule, große und kleinere Ohreule, Goldeule, Nachtkauz und Käuzlein, Eisvo…	Hühnerhabicht		True	Accipiter nisus	2480637.0
Aalen	1854.0	Von Fledermäusen sind jedenfalls die langohrige und die Speckmaus, wie es scheint, auch die Augenfledermaus vorhanden. Vögel kommen im Bezirke vor A. Stand- und Strichvögel: Flußadler, Gabelweihe, Thurm-, Baum-, Tauben-, Wespen-Falk, Hühnerhabicht, Sperber, rauhfüßiger und Mäuse-Bussard, der Würger, die Kornweihe, Uhu, Nachteule, große und kleinere Ohreule, Goldeule, Nachtkauz und Käuzlein, Eisvo…	Sperber		True	Falco nisus Linnaeus, 1758	4408409.0
Aalen	1854.0	Von Fledermäusen sind jedenfalls die langohrige und die Speckmaus, wie es scheint, auch die Augenfledermaus vorhanden. Vögel kommen im Bezirke vor A. Stand- und Strichvögel: Flußadler, Gabelweihe, Thurm-, Baum-, Tauben-, Wespen-Falk, Hühnerhabicht, Sperber, rauhfüßiger und Mäuse-Bussard, der Würger, die Kornweihe, Uhu, Nachteule, große und kleinere Ohreule, Goldeule, Nachtkauz und Käuzlein, Eisvo…	Würger		True	Lanius collurio	7745240.0
Aalen	1854.0	Von Fledermäusen sind jedenfalls die langohrige und die Speckmaus, wie es scheint, auch die Augenfledermaus vorhanden. Vögel kommen im Bezirke vor A. Stand- und Strichvögel: Flußadler, Gabelweihe, Thurm-, Baum-, Tauben-, Wespen-Falk, Hühnerhabicht, Sperber, rauhfüßiger und Mäuse-Bussard, der Würger, die Kornweihe, Uhu, Nachteule, große und kleinere Ohreule, Goldeule, Nachtkauz und Käuzlein, Eisvo…	Kornweihe		True	Circus cyaneus (Linnaeus, 1766)	2480487.0
Aalen	1854.0	Von Fledermäusen sind jedenfalls die langohrige und die Speckmaus, wie es scheint, auch die Augenfledermaus vorhanden. Vögel kommen im Bezirke vor A. Stand- und Strichvögel: Flußadler, Gabelweihe, Thurm-, Baum-, Tauben-, Wespen-Falk, Hühnerhabicht, Sperber, rauhfüßiger und Mäuse-Bussard, der Würger, die Kornweihe, Uhu, Nachteule, große und kleinere Ohreule, Goldeule, Nachtkauz und Käuzlein, Eisvo…	Uhu		True	Strix bubo Linnaeus, 1758	7680759.0
Aalen	1854.0	Von Fledermäusen sind jedenfalls die langohrige und die Speckmaus, wie es scheint, auch die Augenfledermaus vorhanden. Vögel kommen im Bezirke vor A. Stand- und Strichvögel: Flußadler, Gabelweihe, Thurm-, Baum-, Tauben-, Wespen-Falk, Hühnerhabicht, Sperber, rauhfüßiger und Mäuse-Bussard, der Würger, die Kornweihe, Uhu, Nachteule, große und kleinere Ohreule, Goldeule, Nachtkauz und Käuzlein, Eisvo…	Nachteule		True	Tyto alba	2497921.0
Aalen	1854.0	Von Fledermäusen sind jedenfalls die langohrige und die Speckmaus, wie es scheint, auch die Augenfledermaus vorhanden. Vögel kommen im Bezirke vor A. Stand- und Strichvögel: Flußadler, Gabelweihe, Thurm-, Baum-, Tauben-, Wespen-Falk, Hühnerhabicht, Sperber, rauhfüßiger und Mäuse-Bussard, der Würger, die Kornweihe, Uhu, Nachteule, große und kleinere Ohreule, Goldeule, Nachtkauz und Käuzlein, Eisvo…	Ohreule		True	Asio otus	2497306.0
Aalen	1854.0	Von Fledermäusen sind jedenfalls die langohrige und die Speckmaus, wie es scheint, auch die Augenfledermaus vorhanden. Vögel kommen im Bezirke vor A. Stand- und Strichvögel: Flußadler, Gabelweihe, Thurm-, Baum-, Tauben-, Wespen-Falk, Hühnerhabicht, Sperber, rauhfüßiger und Mäuse-Bussard, der Würger, die Kornweihe, Uhu, Nachteule, große und kleinere Ohreule, Goldeule, Nachtkauz und Käuzlein, Eisvo…	Goldeule		True	Strix aurantia Salvadori, 1881	9732395.0
Aalen	1854.0	Von Fledermäusen sind jedenfalls die langohrige und die Speckmaus, wie es scheint, auch die Augenfledermaus vorhanden. Vögel kommen im Bezirke vor A. Stand- und Strichvögel: Flußadler, Gabelweihe, Thurm-, Baum-, Tauben-, Wespen-Falk, Hühnerhabicht, Sperber, rauhfüßiger und Mäuse-Bussard, der Würger, die Kornweihe, Uhu, Nachteule, große und kleinere Ohreule, Goldeule, Nachtkauz und Käuzlein, Eisvo…	Nachtkauz		True	Strix aluco	9282206.0
Aalen	1854.0	Von Fledermäusen sind jedenfalls die langohrige und die Speckmaus, wie es scheint, auch die Augenfledermaus vorhanden. Vögel kommen im Bezirke vor A. Stand- und Strichvögel: Flußadler, Gabelweihe, Thurm-, Baum-, Tauben-, Wespen-Falk, Hühnerhabicht, Sperber, rauhfüßiger und Mäuse-Bussard, der Würger, die Kornweihe, Uhu, Nachteule, große und kleinere Ohreule, Goldeule, Nachtkauz und Käuzlein, Eisvo…	Käuzlein		True	Glaucidium passerinum	5232162.0
Aalen	1854.0	Von Fledermäusen sind jedenfalls die langohrige und die Speckmaus, wie es scheint, auch die Augenfledermaus vorhanden. Vögel kommen im Bezirke vor A. Stand- und Strichvögel: Flußadler, Gabelweihe, Thurm-, Baum-, Tauben-, Wespen-Falk, Hühnerhabicht, Sperber, rauhfüßiger und Mäuse-Bussard, der Würger, die Kornweihe, Uhu, Nachteule, große und kleinere Ohreule, Goldeule, Nachtkauz und Käuzlein, Eisvo…	Eisvogel		True	Alcedo atthis corsicana Laubmann, 1920	9607275.0
Aalen	1854.0	Von Fledermäusen sind jedenfalls die langohrige und die Speckmaus, wie es scheint, auch die Augenfledermaus vorhanden. Vögel kommen im Bezirke vor A. Stand- und Strichvögel: Flußadler, Gabelweihe, Thurm-, Baum-, Tauben-, Wespen-Falk, Hühnerhabicht, Sperber, rauhfüßiger und Mäuse-Bussard, der Würger, die Kornweihe, Uhu, Nachteule, große und kleinere Ohreule, Goldeule, Nachtkauz und Käuzlein, Eisvo…	Bunter Specht		True	Dendrocopos major	2477968.0
Aalen	1854.0	Von Fledermäusen sind jedenfalls die langohrige und die Speckmaus, wie es scheint, auch die Augenfledermaus vorhanden. Vögel kommen im Bezirke vor A. Stand- und Strichvögel: Flußadler, Gabelweihe, Thurm-, Baum-, Tauben-, Wespen-Falk, Hühnerhabicht, Sperber, rauhfüßiger und Mäuse-Bussard, der Würger, die Kornweihe, Uhu, Nachteule, große und kleinere Ohreule, Goldeule, Nachtkauz und Käuzlein, Eisvo…	Baumläufer		True	Certhia brachydactyla	7806848.0
Aalen	1854.0	Von Fledermäusen sind jedenfalls die langohrige und die Speckmaus, wie es scheint, auch die Augenfledermaus vorhanden. Vögel kommen im Bezirke vor A. Stand- und Strichvögel: Flußadler, Gabelweihe, Thurm-, Baum-, Tauben-, Wespen-Falk, Hühnerhabicht, Sperber, rauhfüßiger und Mäuse-Bussard, der Würger, die Kornweihe, Uhu, Nachteule, große und kleinere Ohreule, Goldeule, Nachtkauz und Käuzlein, Eisvo…	Rabe		True	Corvus corax	2482492.0
Aalen	1854.0	Von Fledermäusen sind jedenfalls die langohrige und die Speckmaus, wie es scheint, auch die Augenfledermaus vorhanden. Vögel kommen im Bezirke vor A. Stand- und Strichvögel: Flußadler, Gabelweihe, Thurm-, Baum-, Tauben-, Wespen-Falk, Hühnerhabicht, Sperber, rauhfüßiger und Mäuse-Bussard, der Würger, die Kornweihe, Uhu, Nachteule, große und kleinere Ohreule, Goldeule, Nachtkauz und Käuzlein, Eisvo…	Kolkrabe		True	Corvus corax Linnaeus, 1758	2482492.0
Aalen	1854.0	Von Fledermäusen sind jedenfalls die langohrige und die Speckmaus, wie es scheint, auch die Augenfledermaus vorhanden. Vögel kommen im Bezirke vor A. Stand- und Strichvögel: Flußadler, Gabelweihe, Thurm-, Baum-, Tauben-, Wespen-Falk, Hühnerhabicht, Sperber, rauhfüßiger und Mäuse-Bussard, der Würger, die Kornweihe, Uhu, Nachteule, große und kleinere Ohreule, Goldeule, Nachtkauz und Käuzlein, Eisvo…	Dohle		True	Corvus monedula Linnaeus, 1758	2482473.0
Aalen	1854.0	Von Fledermäusen sind jedenfalls die langohrige und die Speckmaus, wie es scheint, auch die Augenfledermaus vorhanden. Vögel kommen im Bezirke vor A. Stand- und Strichvögel: Flußadler, Gabelweihe, Thurm-, Baum-, Tauben-, Wespen-Falk, Hühnerhabicht, Sperber, rauhfüßiger und Mäuse-Bussard, der Würger, die Kornweihe, Uhu, Nachteule, große und kleinere Ohreule, Goldeule, Nachtkauz und Käuzlein, Eisvo…	Elster		True	Pica galliae Kleinschmidt, 1917	8932000.0
Aalen	1854.0	bunter Specht, Weiß-, Grün-, Blau-, Gras-, Schwarz- und Grau-Specht, Baumläufer, Rabe, Kolkrabe, Dohle, Elster, Heher, Nebelkrähe (Aasrabe), Wasseramsel, Amsel, Mistel-, Sing-, Wein-Drossel, Kreuzschnabel, Gimpel, Grünling, Emmerling, graue Ammer, Buch- und Distelfink, [041] | Hänfling, Sperling, Feldspatz, Braunkehlchen, Kohl-, Blau-, Hauben-, Schwanz-, Sumpf-, Tannen-Meise, gelbe Bachstelze, Za…	bunter Specht		True	Dendrocopos major	2477968.0
Aalen	1854.0	bunter Specht, Weiß-, Grün-, Blau-, Gras-, Schwarz- und Grau-Specht, Baumläufer, Rabe, Kolkrabe, Dohle, Elster, Heher, Nebelkrähe (Aasrabe), Wasseramsel, Amsel, Mistel-, Sing-, Wein-Drossel, Kreuzschnabel, Gimpel, Grünling, Emmerling, graue Ammer, Buch- und Distelfink, [041] | Hänfling, Sperling, Feldspatz, Braunkehlchen, Kohl-, Blau-, Hauben-, Schwanz-, Sumpf-, Tannen-Meise, gelbe Bachstelze, Za…	Heher		True	Upupa epops	2498415.0
Aalen	1854.0	bunter Specht, Weiß-, Grün-, Blau-, Gras-, Schwarz- und Grau-Specht, Baumläufer, Rabe, Kolkrabe, Dohle, Elster, Heher, Nebelkrähe (Aasrabe), Wasseramsel, Amsel, Mistel-, Sing-, Wein-Drossel, Kreuzschnabel, Gimpel, Grünling, Emmerling, graue Ammer, Buch- und Distelfink, [041] | Hänfling, Sperling, Feldspatz, Braunkehlchen, Kohl-, Blau-, Hauben-, Schwanz-, Sumpf-, Tannen-Meise, gelbe Bachstelze, Za…	Nebelkrähe		True	Corvus corone cornix	6486589.0
Aalen	1854.0	bunter Specht, Weiß-, Grün-, Blau-, Gras-, Schwarz- und Grau-Specht, Baumläufer, Rabe, Kolkrabe, Dohle, Elster, Heher, Nebelkrähe (Aasrabe), Wasseramsel, Amsel, Mistel-, Sing-, Wein-Drossel, Kreuzschnabel, Gimpel, Grünling, Emmerling, graue Ammer, Buch- und Distelfink, [041] | Hänfling, Sperling, Feldspatz, Braunkehlchen, Kohl-, Blau-, Hauben-, Schwanz-, Sumpf-, Tannen-Meise, gelbe Bachstelze, Za…	Wasseramsel		True	Cinclus cinclus sapsworthi	8760527.0
Aalen	1854.0	bunter Specht, Weiß-, Grün-, Blau-, Gras-, Schwarz- und Grau-Specht, Baumläufer, Rabe, Kolkrabe, Dohle, Elster, Heher, Nebelkrähe (Aasrabe), Wasseramsel, Amsel, Mistel-, Sing-, Wein-Drossel, Kreuzschnabel, Gimpel, Grünling, Emmerling, graue Ammer, Buch- und Distelfink, [041] | Hänfling, Sperling, Feldspatz, Braunkehlchen, Kohl-, Blau-, Hauben-, Schwanz-, Sumpf-, Tannen-Meise, gelbe Bachstelze, Za…	Amsel		True	Turdus merula Linnaeus, 1758	2490719.0
Aalen	1854.0	bunter Specht, Weiß-, Grün-, Blau-, Gras-, Schwarz- und Grau-Specht, Baumläufer, Rabe, Kolkrabe, Dohle, Elster, Heher, Nebelkrähe (Aasrabe), Wasseramsel, Amsel, Mistel-, Sing-, Wein-Drossel, Kreuzschnabel, Gimpel, Grünling, Emmerling, graue Ammer, Buch- und Distelfink, [041] | Hänfling, Sperling, Feldspatz, Braunkehlchen, Kohl-, Blau-, Hauben-, Schwanz-, Sumpf-, Tannen-Meise, gelbe Bachstelze, Za…	Kreuzschnabel		True	Loxia curvirostra	9629160.0
Aalen	1854.0	bunter Specht, Weiß-, Grün-, Blau-, Gras-, Schwarz- und Grau-Specht, Baumläufer, Rabe, Kolkrabe, Dohle, Elster, Heher, Nebelkrähe (Aasrabe), Wasseramsel, Amsel, Mistel-, Sing-, Wein-Drossel, Kreuzschnabel, Gimpel, Grünling, Emmerling, graue Ammer, Buch- und Distelfink, [041] | Hänfling, Sperling, Feldspatz, Braunkehlchen, Kohl-, Blau-, Hauben-, Schwanz-, Sumpf-, Tannen-Meise, gelbe Bachstelze, Za…	Gimpel		True	Pyrrhula pyrrhula coccinea (Gmelin, 1789)	9404246.0
Aalen	1854.0	bunter Specht, Weiß-, Grün-, Blau-, Gras-, Schwarz- und Grau-Specht, Baumläufer, Rabe, Kolkrabe, Dohle, Elster, Heher, Nebelkrähe (Aasrabe), Wasseramsel, Amsel, Mistel-, Sing-, Wein-Drossel, Kreuzschnabel, Gimpel, Grünling, Emmerling, graue Ammer, Buch- und Distelfink, [041] | Hänfling, Sperling, Feldspatz, Braunkehlchen, Kohl-, Blau-, Hauben-, Schwanz-, Sumpf-, Tannen-Meise, gelbe Bachstelze, Za…	Grünling		True	Carduelis chloris (Linnaeus, 1758)	2494642.0
Aalen	1854.0	bunter Specht, Weiß-, Grün-, Blau-, Gras-, Schwarz- und Grau-Specht, Baumläufer, Rabe, Kolkrabe, Dohle, Elster, Heher, Nebelkrähe (Aasrabe), Wasseramsel, Amsel, Mistel-, Sing-, Wein-Drossel, Kreuzschnabel, Gimpel, Grünling, Emmerling, graue Ammer, Buch- und Distelfink, [041] | Hänfling, Sperling, Feldspatz, Braunkehlchen, Kohl-, Blau-, Hauben-, Schwanz-, Sumpf-, Tannen-Meise, gelbe Bachstelze, Za…	Emmerling		True	Carduelis cannabina	2494708.0
Aalen	1854.0	bunter Specht, Weiß-, Grün-, Blau-, Gras-, Schwarz- und Grau-Specht, Baumläufer, Rabe, Kolkrabe, Dohle, Elster, Heher, Nebelkrähe (Aasrabe), Wasseramsel, Amsel, Mistel-, Sing-, Wein-Drossel, Kreuzschnabel, Gimpel, Grünling, Emmerling, graue Ammer, Buch- und Distelfink, [041] | Hänfling, Sperling, Feldspatz, Braunkehlchen, Kohl-, Blau-, Hauben-, Schwanz-, Sumpf-, Tannen-Meise, gelbe Bachstelze, Za…	graue Ammer		True	Emberiza calandra	7634625.0
Aalen	1854.0	bunter Specht, Weiß-, Grün-, Blau-, Gras-, Schwarz- und Grau-Specht, Baumläufer, Rabe, Kolkrabe, Dohle, Elster, Heher, Nebelkrähe (Aasrabe), Wasseramsel, Amsel, Mistel-, Sing-, Wein-Drossel, Kreuzschnabel, Gimpel, Grünling, Emmerling, graue Ammer, Buch- und Distelfink, [041] | Hänfling, Sperling, Feldspatz, Braunkehlchen, Kohl-, Blau-, Hauben-, Schwanz-, Sumpf-, Tannen-Meise, gelbe Bachstelze, Za…	Distelfink		True	Carduelis carduelis	2494686.0
Aalen	1854.0	bunter Specht, Weiß-, Grün-, Blau-, Gras-, Schwarz- und Grau-Specht, Baumläufer, Rabe, Kolkrabe, Dohle, Elster, Heher, Nebelkrähe (Aasrabe), Wasseramsel, Amsel, Mistel-, Sing-, Wein-Drossel, Kreuzschnabel, Gimpel, Grünling, Emmerling, graue Ammer, Buch- und Distelfink, [041] | Hänfling, Sperling, Feldspatz, Braunkehlchen, Kohl-, Blau-, Hauben-, Schwanz-, Sumpf-, Tannen-Meise, gelbe Bachstelze, Za…	Hänfling		True	Carduelis cannabina (Linnaeus, 1758)	2494708.0
Aalen	1854.0	bunter Specht, Weiß-, Grün-, Blau-, Gras-, Schwarz- und Grau-Specht, Baumläufer, Rabe, Kolkrabe, Dohle, Elster, Heher, Nebelkrähe (Aasrabe), Wasseramsel, Amsel, Mistel-, Sing-, Wein-Drossel, Kreuzschnabel, Gimpel, Grünling, Emmerling, graue Ammer, Buch- und Distelfink, [041] | Hänfling, Sperling, Feldspatz, Braunkehlchen, Kohl-, Blau-, Hauben-, Schwanz-, Sumpf-, Tannen-Meise, gelbe Bachstelze, Za…	Sperling		True	Passer domesticus	5231190.0
Aalen	1854.0	bunter Specht, Weiß-, Grün-, Blau-, Gras-, Schwarz- und Grau-Specht, Baumläufer, Rabe, Kolkrabe, Dohle, Elster, Heher, Nebelkrähe (Aasrabe), Wasseramsel, Amsel, Mistel-, Sing-, Wein-Drossel, Kreuzschnabel, Gimpel, Grünling, Emmerling, graue Ammer, Buch- und Distelfink, [041] | Hänfling, Sperling, Feldspatz, Braunkehlchen, Kohl-, Blau-, Hauben-, Schwanz-, Sumpf-, Tannen-Meise, gelbe Bachstelze, Za…	Feldspatz		True	Passer montanus	5231198.0
Aalen	1854.0	bunter Specht, Weiß-, Grün-, Blau-, Gras-, Schwarz- und Grau-Specht, Baumläufer, Rabe, Kolkrabe, Dohle, Elster, Heher, Nebelkrähe (Aasrabe), Wasseramsel, Amsel, Mistel-, Sing-, Wein-Drossel, Kreuzschnabel, Gimpel, Grünling, Emmerling, graue Ammer, Buch- und Distelfink, [041] | Hänfling, Sperling, Feldspatz, Braunkehlchen, Kohl-, Blau-, Hauben-, Schwanz-, Sumpf-, Tannen-Meise, gelbe Bachstelze, Za…	Braunkehlchen		True	Saxicola rubetra (Linnaeus, 1758)	2492521.0
Aalen	1854.0	bunter Specht, Weiß-, Grün-, Blau-, Gras-, Schwarz- und Grau-Specht, Baumläufer, Rabe, Kolkrabe, Dohle, Elster, Heher, Nebelkrähe (Aasrabe), Wasseramsel, Amsel, Mistel-, Sing-, Wein-Drossel, Kreuzschnabel, Gimpel, Grünling, Emmerling, graue Ammer, Buch- und Distelfink, [041] | Hänfling, Sperling, Feldspatz, Braunkehlchen, Kohl-, Blau-, Hauben-, Schwanz-, Sumpf-, Tannen-Meise, gelbe Bachstelze, Za…	gelbe Bachstelze		True	Motacilla cinerea	2490310.0
Aalen	1854.0	bunter Specht, Weiß-, Grün-, Blau-, Gras-, Schwarz- und Grau-Specht, Baumläufer, Rabe, Kolkrabe, Dohle, Elster, Heher, Nebelkrähe (Aasrabe), Wasseramsel, Amsel, Mistel-, Sing-, Wein-Drossel, Kreuzschnabel, Gimpel, Grünling, Emmerling, graue Ammer, Buch- und Distelfink, [041] | Hänfling, Sperling, Feldspatz, Braunkehlchen, Kohl-, Blau-, Hauben-, Schwanz-, Sumpf-, Tannen-Meise, gelbe Bachstelze, Za…	Zaunschlüpfer		True	Sitta europaea	2484916.0
Aalen	1854.0	bunter Specht, Weiß-, Grün-, Blau-, Gras-, Schwarz- und Grau-Specht, Baumläufer, Rabe, Kolkrabe, Dohle, Elster, Heher, Nebelkrähe (Aasrabe), Wasseramsel, Amsel, Mistel-, Sing-, Wein-Drossel, Kreuzschnabel, Gimpel, Grünling, Emmerling, graue Ammer, Buch- und Distelfink, [041] | Hänfling, Sperling, Feldspatz, Braunkehlchen, Kohl-, Blau-, Hauben-, Schwanz-, Sumpf-, Tannen-Meise, gelbe Bachstelze, Za…	Goldhähnchen		True	Regulus regulus	2484596.0
Aalen	1854.0	bunter Specht, Weiß-, Grün-, Blau-, Gras-, Schwarz- und Grau-Specht, Baumläufer, Rabe, Kolkrabe, Dohle, Elster, Heher, Nebelkrähe (Aasrabe), Wasseramsel, Amsel, Mistel-, Sing-, Wein-Drossel, Kreuzschnabel, Gimpel, Grünling, Emmerling, graue Ammer, Buch- und Distelfink, [041] | Hänfling, Sperling, Feldspatz, Braunkehlchen, Kohl-, Blau-, Hauben-, Schwanz-, Sumpf-, Tannen-Meise, gelbe Bachstelze, Za…	Feldhuhn		True	Perdix perdix	2473958.0
Aalen	1854.0	gelbe Bachstelze, Zaunschlüpfer, Goldhähnchen, Feldhuhn, früher auch Haselhühner, seit einiger Zeit Birkhühner (bei Essingen), Wasserralle, gem. Wasserhuhn und Bläßhuhn, wilde Enten, und zwar Stock- und Halb-Ente, Tauchente. B. Zugvögel.	gelbe Bachstelze		True	Motacilla flava	9701857.0
Aalen	1854.0	gelbe Bachstelze, Zaunschlüpfer, Goldhähnchen, Feldhuhn, früher auch Haselhühner, seit einiger Zeit Birkhühner (bei Essingen), Wasserralle, gem. Wasserhuhn und Bläßhuhn, wilde Enten, und zwar Stock- und Halb-Ente, Tauchente. B. Zugvögel.	Zaunschlüpfer		True	Motacilla alba	9687165.0
Aalen	1854.0	gelbe Bachstelze, Zaunschlüpfer, Goldhähnchen, Feldhuhn, früher auch Haselhühner, seit einiger Zeit Birkhühner (bei Essingen), Wasserralle, gem. Wasserhuhn und Bläßhuhn, wilde Enten, und zwar Stock- und Halb-Ente, Tauchente. B. Zugvögel.	Goldhähnchen		True	Motacilla flava	9701857.0
Aalen	1854.0	gelbe Bachstelze, Zaunschlüpfer, Goldhähnchen, Feldhuhn, früher auch Haselhühner, seit einiger Zeit Birkhühner (bei Essingen), Wasserralle, gem. Wasserhuhn und Bläßhuhn, wilde Enten, und zwar Stock- und Halb-Ente, Tauchente. B. Zugvögel.	Feldhuhn		True	Perdix perdix	2473958.0
Aalen	1854.0	gelbe Bachstelze, Zaunschlüpfer, Goldhähnchen, Feldhuhn, früher auch Haselhühner, seit einiger Zeit Birkhühner (bei Essingen), Wasserralle, gem. Wasserhuhn und Bläßhuhn, wilde Enten, und zwar Stock- und Halb-Ente, Tauchente. B. Zugvögel.	Wasserralle		True	Rallus aquaticus Linnaeus, 1758	2474831.0
Aalen	1854.0	gelbe Bachstelze, Zaunschlüpfer, Goldhähnchen, Feldhuhn, früher auch Haselhühner, seit einiger Zeit Birkhühner (bei Essingen), Wasserralle, gem. Wasserhuhn und Bläßhuhn, wilde Enten, und zwar Stock- und Halb-Ente, Tauchente. B. Zugvögel.	Wasserhuhn		True	Fulica atra Linnaeus, 1758	2474377.0
Aalen	1854.0	gelbe Bachstelze, Zaunschlüpfer, Goldhähnchen, Feldhuhn, früher auch Haselhühner, seit einiger Zeit Birkhühner (bei Essingen), Wasserralle, gem. Wasserhuhn und Bläßhuhn, wilde Enten, und zwar Stock- und Halb-Ente, Tauchente. B. Zugvögel.	Bläßhuhn		True	Fulica atra Linnaeus, 1758	2474377.0
Aalen	1854.0	gelbe Bachstelze, Zaunschlüpfer, Goldhähnchen, Feldhuhn, früher auch Haselhühner, seit einiger Zeit Birkhühner (bei Essingen), Wasserralle, gem. Wasserhuhn und Bläßhuhn, wilde Enten, und zwar Stock- und Halb-Ente, Tauchente. B. Zugvögel.	wilde Ente		True	Anas platyrhynchos	9761484.0
Aalen	1854.0	gelbe Bachstelze, Zaunschlüpfer, Goldhähnchen, Feldhuhn, früher auch Haselhühner, seit einiger Zeit Birkhühner (bei Essingen), Wasserralle, gem. Wasserhuhn und Bläßhuhn, wilde Enten, und zwar Stock- und Halb-Ente, Tauchente. B. Zugvögel.	Halb-Ente		True	Mergus serrator	2498375.0
Aalen	1854.0	gelbe Bachstelze, Zaunschlüpfer, Goldhähnchen, Feldhuhn, früher auch Haselhühner, seit einiger Zeit Birkhühner (bei Essingen), Wasserralle, gem. Wasserhuhn und Bläßhuhn, wilde Enten, und zwar Stock- und Halb-Ente, Tauchente. B. Zugvögel.	Tauchente		True	Aythya fuligula	2498261.0
Aalen	1854.0	Wasserralle, gem. Wasserhuhn und Bläßhuhn, wilde Enten, und zwar Stock- und Halb-Ente, Tauchente. B. Zugvögel. I. Im Sommer: Dorndreher, Neuntödter, Wendehals, Wiedehopf, Kukuk, Goldamsel, Mandelkrähe, Tannenheher, Saatkrähe, Staar, Baum-, Feld-, Heide-Lerche, Kirschkernbeißer, graue Bachstelze, Citrinchen (Schößle), Rothbrüstchen, der schwarze Fliegenfänger, Nachtigall und sogen.	Dorndreher		True	Jynx torquilla	8012314.0
Aalen	1854.0	Wasserralle, gem. Wasserhuhn und Bläßhuhn, wilde Enten, und zwar Stock- und Halb-Ente, Tauchente. B. Zugvögel. I. Im Sommer: Dorndreher, Neuntödter, Wendehals, Wiedehopf, Kukuk, Goldamsel, Mandelkrähe, Tannenheher, Saatkrähe, Staar, Baum-, Feld-, Heide-Lerche, Kirschkernbeißer, graue Bachstelze, Citrinchen (Schößle), Rothbrüstchen, der schwarze Fliegenfänger, Nachtigall und sogen.	Wendehals		True	Jynx torquilla Linnaeus, 1758	8012314.0
Aalen	1854.0	Wasserralle, gem. Wasserhuhn und Bläßhuhn, wilde Enten, und zwar Stock- und Halb-Ente, Tauchente. B. Zugvögel. I. Im Sommer: Dorndreher, Neuntödter, Wendehals, Wiedehopf, Kukuk, Goldamsel, Mandelkrähe, Tannenheher, Saatkrähe, Staar, Baum-, Feld-, Heide-Lerche, Kirschkernbeißer, graue Bachstelze, Citrinchen (Schößle), Rothbrüstchen, der schwarze Fliegenfänger, Nachtigall und sogen.	Wiedehopf		True	Upupa epops Linnaeus, 1758	2498415.0
Aalen	1854.0	Wasserralle, gem. Wasserhuhn und Bläßhuhn, wilde Enten, und zwar Stock- und Halb-Ente, Tauchente. B. Zugvögel. I. Im Sommer: Dorndreher, Neuntödter, Wendehals, Wiedehopf, Kukuk, Goldamsel, Mandelkrähe, Tannenheher, Saatkrähe, Staar, Baum-, Feld-, Heide-Lerche, Kirschkernbeißer, graue Bachstelze, Citrinchen (Schößle), Rothbrüstchen, der schwarze Fliegenfänger, Nachtigall und sogen.	Goldamsel		True	Emberiza citrinella	2491534.0
Aalen	1854.0	Wasserralle, gem. Wasserhuhn und Bläßhuhn, wilde Enten, und zwar Stock- und Halb-Ente, Tauchente. B. Zugvögel. I. Im Sommer: Dorndreher, Neuntödter, Wendehals, Wiedehopf, Kukuk, Goldamsel, Mandelkrähe, Tannenheher, Saatkrähe, Staar, Baum-, Feld-, Heide-Lerche, Kirschkernbeißer, graue Bachstelze, Citrinchen (Schößle), Rothbrüstchen, der schwarze Fliegenfänger, Nachtigall und sogen.	Mandelkrähe		True	Coracias garrulus Linnaeus, 1758	2475365.0
Aalen	1854.0	Wasserralle, gem. Wasserhuhn und Bläßhuhn, wilde Enten, und zwar Stock- und Halb-Ente, Tauchente. B. Zugvögel. I. Im Sommer: Dorndreher, Neuntödter, Wendehals, Wiedehopf, Kukuk, Goldamsel, Mandelkrähe, Tannenheher, Saatkrähe, Staar, Baum-, Feld-, Heide-Lerche, Kirschkernbeißer, graue Bachstelze, Citrinchen (Schößle), Rothbrüstchen, der schwarze Fliegenfänger, Nachtigall und sogen.	Tannenheher		True	Turdus viscivorus	2490774.0
Aalen	1854.0	Wasserralle, gem. Wasserhuhn und Bläßhuhn, wilde Enten, und zwar Stock- und Halb-Ente, Tauchente. B. Zugvögel. I. Im Sommer: Dorndreher, Neuntödter, Wendehals, Wiedehopf, Kukuk, Goldamsel, Mandelkrähe, Tannenheher, Saatkrähe, Staar, Baum-, Feld-, Heide-Lerche, Kirschkernbeißer, graue Bachstelze, Citrinchen (Schößle), Rothbrüstchen, der schwarze Fliegenfänger, Nachtigall und sogen.	Saatkrähe		True	Corvus frugilegus Linnaeus, 1758	2482513.0
Aalen	1854.0	Wasserralle, gem. Wasserhuhn und Bläßhuhn, wilde Enten, und zwar Stock- und Halb-Ente, Tauchente. B. Zugvögel. I. Im Sommer: Dorndreher, Neuntödter, Wendehals, Wiedehopf, Kukuk, Goldamsel, Mandelkrähe, Tannenheher, Saatkrähe, Staar, Baum-, Feld-, Heide-Lerche, Kirschkernbeißer, graue Bachstelze, Citrinchen (Schößle), Rothbrüstchen, der schwarze Fliegenfänger, Nachtigall und sogen.	Staar		True	Sturnus vulgaris	9809229.0
Aalen	1854.0	Wasserralle, gem. Wasserhuhn und Bläßhuhn, wilde Enten, und zwar Stock- und Halb-Ente, Tauchente. B. Zugvögel. I. Im Sommer: Dorndreher, Neuntödter, Wendehals, Wiedehopf, Kukuk, Goldamsel, Mandelkrähe, Tannenheher, Saatkrähe, Staar, Baum-, Feld-, Heide-Lerche, Kirschkernbeißer, graue Bachstelze, Citrinchen (Schößle), Rothbrüstchen, der schwarze Fliegenfänger, Nachtigall und sogen.	Kirschkernbeißer		True	Coccothraustes coccothraustes	2494329.0
Aalen	1854.0	Wasserralle, gem. Wasserhuhn und Bläßhuhn, wilde Enten, und zwar Stock- und Halb-Ente, Tauchente. B. Zugvögel. I. Im Sommer: Dorndreher, Neuntödter, Wendehals, Wiedehopf, Kukuk, Goldamsel, Mandelkrähe, Tannenheher, Saatkrähe, Staar, Baum-, Feld-, Heide-Lerche, Kirschkernbeißer, graue Bachstelze, Citrinchen (Schößle), Rothbrüstchen, der schwarze Fliegenfänger, Nachtigall und sogen.	Bachstelze		True	Motacilla alba Linnaeus, 1758	9687165.0
Aalen	1854.0	Wasserralle, gem. Wasserhuhn und Bläßhuhn, wilde Enten, und zwar Stock- und Halb-Ente, Tauchente. B. Zugvögel. I. Im Sommer: Dorndreher, Neuntödter, Wendehals, Wiedehopf, Kukuk, Goldamsel, Mandelkrähe, Tannenheher, Saatkrähe, Staar, Baum-, Feld-, Heide-Lerche, Kirschkernbeißer, graue Bachstelze, Citrinchen (Schößle), Rothbrüstchen, der schwarze Fliegenfänger, Nachtigall und sogen.	Citrinchen		True	Carduelis citrinella	2494632.0
Aalen	1854.0	Wasserralle, gem. Wasserhuhn und Bläßhuhn, wilde Enten, und zwar Stock- und Halb-Ente, Tauchente. B. Zugvögel. I. Im Sommer: Dorndreher, Neuntödter, Wendehals, Wiedehopf, Kukuk, Goldamsel, Mandelkrähe, Tannenheher, Saatkrähe, Staar, Baum-, Feld-, Heide-Lerche, Kirschkernbeißer, graue Bachstelze, Citrinchen (Schößle), Rothbrüstchen, der schwarze Fliegenfänger, Nachtigall und sogen.	Rothbrüstchen		True	Erithacus rubecula	2492462.0
Aalen	1854.0	Wasserralle, gem. Wasserhuhn und Bläßhuhn, wilde Enten, und zwar Stock- und Halb-Ente, Tauchente. B. Zugvögel. I. Im Sommer: Dorndreher, Neuntödter, Wendehals, Wiedehopf, Kukuk, Goldamsel, Mandelkrähe, Tannenheher, Saatkrähe, Staar, Baum-, Feld-, Heide-Lerche, Kirschkernbeißer, graue Bachstelze, Citrinchen (Schößle), Rothbrüstchen, der schwarze Fliegenfänger, Nachtigall und sogen.	Nachtigall		True	Luscinia megarhynchos C.L.Brehm, 1831	7660710.0
Aalen	1854.0	Wassernachtigall (Blaukehlchen), Schwarzköpfchen, Schwarzkehlchen, Rothschwänzchen, Grasmücke, Laubvögelchen und Zischer, Heckenschmetzer, Haus-, Mauer- und Rauchschwalbe, Holz-, Feld-, Ringel- und Turtel-Taube, Wachtel, Storch, Fischreiher, Zwergreiher, Kiebitz, Wiesenknarrer, Waldschnepfe und kl. Sumpfschnepfe oder Beccasine. Strandläufer gibt es zwei Arten und eine Möve. II.	Wassernachtigall		True	Luscinia svecica	4408732.0
Aalen	1854.0	Wassernachtigall (Blaukehlchen), Schwarzköpfchen, Schwarzkehlchen, Rothschwänzchen, Grasmücke, Laubvögelchen und Zischer, Heckenschmetzer, Haus-, Mauer- und Rauchschwalbe, Holz-, Feld-, Ringel- und Turtel-Taube, Wachtel, Storch, Fischreiher, Zwergreiher, Kiebitz, Wiesenknarrer, Waldschnepfe und kl. Sumpfschnepfe oder Beccasine. Strandläufer gibt es zwei Arten und eine Möve. II.	Schwarzköpfchen		True	Sylvia atricapilla	2492956.0
Aalen	1854.0	Wassernachtigall (Blaukehlchen), Schwarzköpfchen, Schwarzkehlchen, Rothschwänzchen, Grasmücke, Laubvögelchen und Zischer, Heckenschmetzer, Haus-, Mauer- und Rauchschwalbe, Holz-, Feld-, Ringel- und Turtel-Taube, Wachtel, Storch, Fischreiher, Zwergreiher, Kiebitz, Wiesenknarrer, Waldschnepfe und kl. Sumpfschnepfe oder Beccasine. Strandläufer gibt es zwei Arten und eine Möve. II.	Schwarzkehlchen		True	Motacilla torquata (Linnaeus, 1766)	9663913.0
Aalen	1854.0	Wassernachtigall (Blaukehlchen), Schwarzköpfchen, Schwarzkehlchen, Rothschwänzchen, Grasmücke, Laubvögelchen und Zischer, Heckenschmetzer, Haus-, Mauer- und Rauchschwalbe, Holz-, Feld-, Ringel- und Turtel-Taube, Wachtel, Storch, Fischreiher, Zwergreiher, Kiebitz, Wiesenknarrer, Waldschnepfe und kl. Sumpfschnepfe oder Beccasine. Strandläufer gibt es zwei Arten und eine Möve. II.	Rothschwänzchen		True	Phoenicurus phoenicurus	5739317.0
Aalen	1854.0	Wassernachtigall (Blaukehlchen), Schwarzköpfchen, Schwarzkehlchen, Rothschwänzchen, Grasmücke, Laubvögelchen und Zischer, Heckenschmetzer, Haus-, Mauer- und Rauchschwalbe, Holz-, Feld-, Ringel- und Turtel-Taube, Wachtel, Storch, Fischreiher, Zwergreiher, Kiebitz, Wiesenknarrer, Waldschnepfe und kl. Sumpfschnepfe oder Beccasine. Strandläufer gibt es zwei Arten und eine Möve. II.	Grasmücke		True	Sylvia atricapilla	2492956.0
Aalen	1854.0	Wassernachtigall (Blaukehlchen), Schwarzköpfchen, Schwarzkehlchen, Rothschwänzchen, Grasmücke, Laubvögelchen und Zischer, Heckenschmetzer, Haus-, Mauer- und Rauchschwalbe, Holz-, Feld-, Ringel- und Turtel-Taube, Wachtel, Storch, Fischreiher, Zwergreiher, Kiebitz, Wiesenknarrer, Waldschnepfe und kl. Sumpfschnepfe oder Beccasine. Strandläufer gibt es zwei Arten und eine Möve. II.	Laubvögelchen		True	Phylloscopus sibillatrix	8128385.0
Aalen	1854.0	Wassernachtigall (Blaukehlchen), Schwarzköpfchen, Schwarzkehlchen, Rothschwänzchen, Grasmücke, Laubvögelchen und Zischer, Heckenschmetzer, Haus-, Mauer- und Rauchschwalbe, Holz-, Feld-, Ringel- und Turtel-Taube, Wachtel, Storch, Fischreiher, Zwergreiher, Kiebitz, Wiesenknarrer, Waldschnepfe und kl. Sumpfschnepfe oder Beccasine. Strandläufer gibt es zwei Arten und eine Möve. II.	Zischer		True	Motacilla alba	9687165.0
Aalen	1854.0	Wassernachtigall (Blaukehlchen), Schwarzköpfchen, Schwarzkehlchen, Rothschwänzchen, Grasmücke, Laubvögelchen und Zischer, Heckenschmetzer, Haus-, Mauer- und Rauchschwalbe, Holz-, Feld-, Ringel- und Turtel-Taube, Wachtel, Storch, Fischreiher, Zwergreiher, Kiebitz, Wiesenknarrer, Waldschnepfe und kl. Sumpfschnepfe oder Beccasine. Strandläufer gibt es zwei Arten und eine Möve. II.	Heckenschmetzer		True	Saxicola rubetra	2492521.0
Aalen	1854.0	Wassernachtigall (Blaukehlchen), Schwarzköpfchen, Schwarzkehlchen, Rothschwänzchen, Grasmücke, Laubvögelchen und Zischer, Heckenschmetzer, Haus-, Mauer- und Rauchschwalbe, Holz-, Feld-, Ringel- und Turtel-Taube, Wachtel, Storch, Fischreiher, Zwergreiher, Kiebitz, Wiesenknarrer, Waldschnepfe und kl. Sumpfschnepfe oder Beccasine. Strandläufer gibt es zwei Arten und eine Möve. II.	Rauchschwalbe		True	Hirundo rustica Linnaeus, 1758	9515886.0
Aalen	1854.0	Wassernachtigall (Blaukehlchen), Schwarzköpfchen, Schwarzkehlchen, Rothschwänzchen, Grasmücke, Laubvögelchen und Zischer, Heckenschmetzer, Haus-, Mauer- und Rauchschwalbe, Holz-, Feld-, Ringel- und Turtel-Taube, Wachtel, Storch, Fischreiher, Zwergreiher, Kiebitz, Wiesenknarrer, Waldschnepfe und kl. Sumpfschnepfe oder Beccasine. Strandläufer gibt es zwei Arten und eine Möve. II.	Wachtel		True	Coturnix vulgaris Fleming	11266873.0
Aalen	1854.0	Wassernachtigall (Blaukehlchen), Schwarzköpfchen, Schwarzkehlchen, Rothschwänzchen, Grasmücke, Laubvögelchen und Zischer, Heckenschmetzer, Haus-, Mauer- und Rauchschwalbe, Holz-, Feld-, Ringel- und Turtel-Taube, Wachtel, Storch, Fischreiher, Zwergreiher, Kiebitz, Wiesenknarrer, Waldschnepfe und kl. Sumpfschnepfe oder Beccasine. Strandläufer gibt es zwei Arten und eine Möve. II.	Storch		True	Ciconia ciconia	2481912.0
Aalen	1854.0	Wassernachtigall (Blaukehlchen), Schwarzköpfchen, Schwarzkehlchen, Rothschwänzchen, Grasmücke, Laubvögelchen und Zischer, Heckenschmetzer, Haus-, Mauer- und Rauchschwalbe, Holz-, Feld-, Ringel- und Turtel-Taube, Wachtel, Storch, Fischreiher, Zwergreiher, Kiebitz, Wiesenknarrer, Waldschnepfe und kl. Sumpfschnepfe oder Beccasine. Strandläufer gibt es zwei Arten und eine Möve. II.	Fischreiher		True	Ardea cinerea Linnaeus, 1758	9797180.0
Aalen	1854.0	Wassernachtigall (Blaukehlchen), Schwarzköpfchen, Schwarzkehlchen, Rothschwänzchen, Grasmücke, Laubvögelchen und Zischer, Heckenschmetzer, Haus-, Mauer- und Rauchschwalbe, Holz-, Feld-, Ringel- und Turtel-Taube, Wachtel, Storch, Fischreiher, Zwergreiher, Kiebitz, Wiesenknarrer, Waldschnepfe und kl. Sumpfschnepfe oder Beccasine. Strandläufer gibt es zwei Arten und eine Möve. II.	Zwergreiher		True	Ixobrychus minutus	2480850.0
Aalen	1854.0	Wassernachtigall (Blaukehlchen), Schwarzköpfchen, Schwarzkehlchen, Rothschwänzchen, Grasmücke, Laubvögelchen und Zischer, Heckenschmetzer, Haus-, Mauer- und Rauchschwalbe, Holz-, Feld-, Ringel- und Turtel-Taube, Wachtel, Storch, Fischreiher, Zwergreiher, Kiebitz, Wiesenknarrer, Waldschnepfe und kl. Sumpfschnepfe oder Beccasine. Strandläufer gibt es zwei Arten und eine Möve. II.	Kiebitz		True	Vanellus vulgaris	11290735.0
Aalen	1854.0	Wassernachtigall (Blaukehlchen), Schwarzköpfchen, Schwarzkehlchen, Rothschwänzchen, Grasmücke, Laubvögelchen und Zischer, Heckenschmetzer, Haus-, Mauer- und Rauchschwalbe, Holz-, Feld-, Ringel- und Turtel-Taube, Wachtel, Storch, Fischreiher, Zwergreiher, Kiebitz, Wiesenknarrer, Waldschnepfe und kl. Sumpfschnepfe oder Beccasine. Strandläufer gibt es zwei Arten und eine Möve. II.	Wiesenknarrer		True	Crex crex	4408498.0
Aalen	1854.0	Wassernachtigall (Blaukehlchen), Schwarzköpfchen, Schwarzkehlchen, Rothschwänzchen, Grasmücke, Laubvögelchen und Zischer, Heckenschmetzer, Haus-, Mauer- und Rauchschwalbe, Holz-, Feld-, Ringel- und Turtel-Taube, Wachtel, Storch, Fischreiher, Zwergreiher, Kiebitz, Wiesenknarrer, Waldschnepfe und kl. Sumpfschnepfe oder Beccasine. Strandläufer gibt es zwei Arten und eine Möve. II.	Waldschnepfe		True	Scolopax scolopax	8263465.0
Aalen	1854.0	Wassernachtigall (Blaukehlchen), Schwarzköpfchen, Schwarzkehlchen, Rothschwänzchen, Grasmücke, Laubvögelchen und Zischer, Heckenschmetzer, Haus-, Mauer- und Rauchschwalbe, Holz-, Feld-, Ringel- und Turtel-Taube, Wachtel, Storch, Fischreiher, Zwergreiher, Kiebitz, Wiesenknarrer, Waldschnepfe und kl. Sumpfschnepfe oder Beccasine. Strandläufer gibt es zwei Arten und eine Möve. II.	Sumpfschnepfe		True	Gallinago gallinago	2481819.0
Aalen	1854.0	Wassernachtigall (Blaukehlchen), Schwarzköpfchen, Schwarzkehlchen, Rothschwänzchen, Grasmücke, Laubvögelchen und Zischer, Heckenschmetzer, Haus-, Mauer- und Rauchschwalbe, Holz-, Feld-, Ringel- und Turtel-Taube, Wachtel, Storch, Fischreiher, Zwergreiher, Kiebitz, Wiesenknarrer, Waldschnepfe und kl. Sumpfschnepfe oder Beccasine. Strandläufer gibt es zwei Arten und eine Möve. II.	Beccasine		True	Gallinago gallinago	2481819.0
Aalen	1854.0	Wassernachtigall (Blaukehlchen), Schwarzköpfchen, Schwarzkehlchen, Rothschwänzchen, Grasmücke, Laubvögelchen und Zischer, Heckenschmetzer, Haus-, Mauer- und Rauchschwalbe, Holz-, Feld-, Ringel- und Turtel-Taube, Wachtel, Storch, Fischreiher, Zwergreiher, Kiebitz, Wiesenknarrer, Waldschnepfe und kl. Sumpfschnepfe oder Beccasine. Strandläufer gibt es zwei Arten und eine Möve. II.	Strandläufer		True	Calidris alba	2481748.0
Aalen	1854.0	Wassernachtigall (Blaukehlchen), Schwarzköpfchen, Schwarzkehlchen, Rothschwänzchen, Grasmücke, Laubvögelchen und Zischer, Heckenschmetzer, Haus-, Mauer- und Rauchschwalbe, Holz-, Feld-, Ringel- und Turtel-Taube, Wachtel, Storch, Fischreiher, Zwergreiher, Kiebitz, Wiesenknarrer, Waldschnepfe und kl. Sumpfschnepfe oder Beccasine. Strandläufer gibt es zwei Arten und eine Möve. II.	Möve		True	Larus ridibundus	2481137.0
Aalen	1854.0	Sumpfschnepfe oder Beccasine. Strandläufer gibt es zwei Arten und eine Möve. II. Im Winter: Krammetsvogel, Rothdrossel, Bergfink, Zeisig, Mauerspecht, Seidenschwanz, wilde Gans, Saatgans und Sägente (einmal geschossen). Von Fischen finden sich der Aal, besonders in der Lein; von Cyprinus Arten: der gemeine Karpfe, die Schleie (Tinca, doch selten, besonders in der Aal), die Barbe, der Weißfisch (C…	Beccasine		True	Limicola falcinellus	2481780.0
Aalen	1854.0	Sumpfschnepfe oder Beccasine. Strandläufer gibt es zwei Arten und eine Möve. II. Im Winter: Krammetsvogel, Rothdrossel, Bergfink, Zeisig, Mauerspecht, Seidenschwanz, wilde Gans, Saatgans und Sägente (einmal geschossen). Von Fischen finden sich der Aal, besonders in der Lein; von Cyprinus Arten: der gemeine Karpfe, die Schleie (Tinca, doch selten, besonders in der Aal), die Barbe, der Weißfisch (C…	Krammetsvogel		True	Vanellus vanellus	2480242.0
Aalen	1854.0	Sumpfschnepfe oder Beccasine. Strandläufer gibt es zwei Arten und eine Möve. II. Im Winter: Krammetsvogel, Rothdrossel, Bergfink, Zeisig, Mauerspecht, Seidenschwanz, wilde Gans, Saatgans und Sägente (einmal geschossen). Von Fischen finden sich der Aal, besonders in der Lein; von Cyprinus Arten: der gemeine Karpfe, die Schleie (Tinca, doch selten, besonders in der Aal), die Barbe, der Weißfisch (C…	Rothdrossel		True	Erithacus rubecula	2492462.0
Aalen	1854.0	Sumpfschnepfe oder Beccasine. Strandläufer gibt es zwei Arten und eine Möve. II. Im Winter: Krammetsvogel, Rothdrossel, Bergfink, Zeisig, Mauerspecht, Seidenschwanz, wilde Gans, Saatgans und Sägente (einmal geschossen). Von Fischen finden sich der Aal, besonders in der Lein; von Cyprinus Arten: der gemeine Karpfe, die Schleie (Tinca, doch selten, besonders in der Aal), die Barbe, der Weißfisch (C…	Bergfink		True	Fringilla montifringilla Linnaeus, 1758	2494441.0
Aalen	1854.0	Sumpfschnepfe oder Beccasine. Strandläufer gibt es zwei Arten und eine Möve. II. Im Winter: Krammetsvogel, Rothdrossel, Bergfink, Zeisig, Mauerspecht, Seidenschwanz, wilde Gans, Saatgans und Sägente (einmal geschossen). Von Fischen finden sich der Aal, besonders in der Lein; von Cyprinus Arten: der gemeine Karpfe, die Schleie (Tinca, doch selten, besonders in der Aal), die Barbe, der Weißfisch (C…	Zeisig		True	Carduelis spinus (Linnaeus, 1758)	2494701.0
Aalen	1854.0	Sumpfschnepfe oder Beccasine. Strandläufer gibt es zwei Arten und eine Möve. II. Im Winter: Krammetsvogel, Rothdrossel, Bergfink, Zeisig, Mauerspecht, Seidenschwanz, wilde Gans, Saatgans und Sägente (einmal geschossen). Von Fischen finden sich der Aal, besonders in der Lein; von Cyprinus Arten: der gemeine Karpfe, die Schleie (Tinca, doch selten, besonders in der Aal), die Barbe, der Weißfisch (C…	Mauerspecht		True	Tichodroma muraria	2484918.0
Aalen	1854.0	Sumpfschnepfe oder Beccasine. Strandläufer gibt es zwei Arten und eine Möve. II. Im Winter: Krammetsvogel, Rothdrossel, Bergfink, Zeisig, Mauerspecht, Seidenschwanz, wilde Gans, Saatgans und Sägente (einmal geschossen). Von Fischen finden sich der Aal, besonders in der Lein; von Cyprinus Arten: der gemeine Karpfe, die Schleie (Tinca, doch selten, besonders in der Aal), die Barbe, der Weißfisch (C…	Seidenschwanz		True	Lanius garrulus	4408686.0
Aalen	1854.0	Sumpfschnepfe oder Beccasine. Strandläufer gibt es zwei Arten und eine Möve. II. Im Winter: Krammetsvogel, Rothdrossel, Bergfink, Zeisig, Mauerspecht, Seidenschwanz, wilde Gans, Saatgans und Sägente (einmal geschossen). Von Fischen finden sich der Aal, besonders in der Lein; von Cyprinus Arten: der gemeine Karpfe, die Schleie (Tinca, doch selten, besonders in der Aal), die Barbe, der Weißfisch (C…	Wilde Gans		True	Anser anser	2498036.0
Aalen	1854.0	Sumpfschnepfe oder Beccasine. Strandläufer gibt es zwei Arten und eine Möve. II. Im Winter: Krammetsvogel, Rothdrossel, Bergfink, Zeisig, Mauerspecht, Seidenschwanz, wilde Gans, Saatgans und Sägente (einmal geschossen). Von Fischen finden sich der Aal, besonders in der Lein; von Cyprinus Arten: der gemeine Karpfe, die Schleie (Tinca, doch selten, besonders in der Aal), die Barbe, der Weißfisch (C…	Saatgans		True	Anas segetum	11236709.0
Aalen	1854.0	Sumpfschnepfe oder Beccasine. Strandläufer gibt es zwei Arten und eine Möve. II. Im Winter: Krammetsvogel, Rothdrossel, Bergfink, Zeisig, Mauerspecht, Seidenschwanz, wilde Gans, Saatgans und Sägente (einmal geschossen). Von Fischen finden sich der Aal, besonders in der Lein; von Cyprinus Arten: der gemeine Karpfe, die Schleie (Tinca, doch selten, besonders in der Aal), die Barbe, der Weißfisch (C…	Sägente		True	Mergus merganser	9537647.0
Aalen	1854.0	Sumpfschnepfe oder Beccasine. Strandläufer gibt es zwei Arten und eine Möve. II. Im Winter: Krammetsvogel, Rothdrossel, Bergfink, Zeisig, Mauerspecht, Seidenschwanz, wilde Gans, Saatgans und Sägente (einmal geschossen). Von Fischen finden sich der Aal, besonders in der Lein; von Cyprinus Arten: der gemeine Karpfe, die Schleie (Tinca, doch selten, besonders in der Aal), die Barbe, der Weißfisch (C…	Aal		True	Anguilla vulgaris marina Rafinesque, 1810	5212991.0
Aalen	1854.0	Sumpfschnepfe oder Beccasine. Strandläufer gibt es zwei Arten und eine Möve. II. Im Winter: Krammetsvogel, Rothdrossel, Bergfink, Zeisig, Mauerspecht, Seidenschwanz, wilde Gans, Saatgans und Sägente (einmal geschossen). Von Fischen finden sich der Aal, besonders in der Lein; von Cyprinus Arten: der gemeine Karpfe, die Schleie (Tinca, doch selten, besonders in der Aal), die Barbe, der Weißfisch (C…	Schleie		True	Tinca aurea Gmelin, 1788	5206300.0
Aalen	1854.0	Sumpfschnepfe oder Beccasine. Strandläufer gibt es zwei Arten und eine Möve. II. Im Winter: Krammetsvogel, Rothdrossel, Bergfink, Zeisig, Mauerspecht, Seidenschwanz, wilde Gans, Saatgans und Sägente (einmal geschossen). Von Fischen finden sich der Aal, besonders in der Lein; von Cyprinus Arten: der gemeine Karpfe, die Schleie (Tinca, doch selten, besonders in der Aal), die Barbe, der Weißfisch (C…	Barbe		True	Barbus vulgaris	9122916.0
Aalen	1854.0	Sumpfschnepfe oder Beccasine. Strandläufer gibt es zwei Arten und eine Möve. II. Im Winter: Krammetsvogel, Rothdrossel, Bergfink, Zeisig, Mauerspecht, Seidenschwanz, wilde Gans, Saatgans und Sägente (einmal geschossen). Von Fischen finden sich der Aal, besonders in der Lein; von Cyprinus Arten: der gemeine Karpfe, die Schleie (Tinca, doch selten, besonders in der Aal), die Barbe, der Weißfisch (C…	Weißfisch		True	Abramis gehini Blanchard, 1866	2363418.0
Aalen	1854.0	Sumpfschnepfe oder Beccasine. Strandläufer gibt es zwei Arten und eine Möve. II. Im Winter: Krammetsvogel, Rothdrossel, Bergfink, Zeisig, Mauerspecht, Seidenschwanz, wilde Gans, Saatgans und Sägente (einmal geschossen). Von Fischen finden sich der Aal, besonders in der Lein; von Cyprinus Arten: der gemeine Karpfe, die Schleie (Tinca, doch selten, besonders in der Aal), die Barbe, der Weißfisch (C…	Schneider		True	Cyprinus blockii Nau, 1787	2360320.0
Aalen	1854.0	Sumpfschnepfe oder Beccasine. Strandläufer gibt es zwei Arten und eine Möve. II. Im Winter: Krammetsvogel, Rothdrossel, Bergfink, Zeisig, Mauerspecht, Seidenschwanz, wilde Gans, Saatgans und Sägente (einmal geschossen). Von Fischen finden sich der Aal, besonders in der Lein; von Cyprinus Arten: der gemeine Karpfe, die Schleie (Tinca, doch selten, besonders in der Aal), die Barbe, der Weißfisch (C…	Gräßling		True	Cyprinus uranoscopus Agassiz, 1828	2360760.0
Aalen	1854.0	Sumpfschnepfe oder Beccasine. Strandläufer gibt es zwei Arten und eine Möve. II. Im Winter: Krammetsvogel, Rothdrossel, Bergfink, Zeisig, Mauerspecht, Seidenschwanz, wilde Gans, Saatgans und Sägente (einmal geschossen). Von Fischen finden sich der Aal, besonders in der Lein; von Cyprinus Arten: der gemeine Karpfe, die Schleie (Tinca, doch selten, besonders in der Aal), die Barbe, der Weißfisch (C…	Pfelle		True	Phoxinus rivularis	5207425.0
Aalen	1854.0	Sumpfschnepfe oder Beccasine. Strandläufer gibt es zwei Arten und eine Möve. II. Im Winter: Krammetsvogel, Rothdrossel, Bergfink, Zeisig, Mauerspecht, Seidenschwanz, wilde Gans, Saatgans und Sägente (einmal geschossen). Von Fischen finden sich der Aal, besonders in der Lein; von Cyprinus Arten: der gemeine Karpfe, die Schleie (Tinca, doch selten, besonders in der Aal), die Barbe, der Weißfisch (C…	Nase		True	Chondrostoma nasus macrolepidotus Krauss, 1884	6166988.0
Aalen	1854.0	In der bl. Roth lebt der Bitterling (Cyprinus amarus). Im Stadtweiher waren früher Orfen. Ferner Hechte, Forellen und Äschen (Salmo Thymallus), Barse (Perca) besonders in der Lein, Gruppen (oder Kaulkopf, Cottus gobio), Grundeln (Cobitis barbatula), Aalgruppen (Gadus lota) auch in der Lein besonders. Edel- und Steinkrebse gibt es ziemlich reichlich, erstere besonders gut in der Lein.	Bitterling	Cyprinus amarus	True	Rhodeus sericeus amarus (Bloch, 1782)	6166557.0
Aalen	1854.0	In der bl. Roth lebt der Bitterling (Cyprinus amarus). Im Stadtweiher waren früher Orfen. Ferner Hechte, Forellen und Äschen (Salmo Thymallus), Barse (Perca) besonders in der Lein, Gruppen (oder Kaulkopf, Cottus gobio), Grundeln (Cobitis barbatula), Aalgruppen (Gadus lota) auch in der Lein besonders. Edel- und Steinkrebse gibt es ziemlich reichlich, erstere besonders gut in der Lein.	Hecht		True	Esox estor	10666410.0
Aalen	1854.0	In der bl. Roth lebt der Bitterling (Cyprinus amarus). Im Stadtweiher waren früher Orfen. Ferner Hechte, Forellen und Äschen (Salmo Thymallus), Barse (Perca) besonders in der Lein, Gruppen (oder Kaulkopf, Cottus gobio), Grundeln (Cobitis barbatula), Aalgruppen (Gadus lota) auch in der Lein besonders. Edel- und Steinkrebse gibt es ziemlich reichlich, erstere besonders gut in der Lein.	Forelle		True	Salmo irideux	7964098.0
Aalen	1854.0	In der bl. Roth lebt der Bitterling (Cyprinus amarus). Im Stadtweiher waren früher Orfen. Ferner Hechte, Forellen und Äschen (Salmo Thymallus), Barse (Perca) besonders in der Lein, Gruppen (oder Kaulkopf, Cottus gobio), Grundeln (Cobitis barbatula), Aalgruppen (Gadus lota) auch in der Lein besonders. Edel- und Steinkrebse gibt es ziemlich reichlich, erstere besonders gut in der Lein.	Äsche	Salmo Thymallus	True	Thymallus thymallus (Linnaeus, 1758)	5203999.0
Aalen	1854.0	In der bl. Roth lebt der Bitterling (Cyprinus amarus). Im Stadtweiher waren früher Orfen. Ferner Hechte, Forellen und Äschen (Salmo Thymallus), Barse (Perca) besonders in der Lein, Gruppen (oder Kaulkopf, Cottus gobio), Grundeln (Cobitis barbatula), Aalgruppen (Gadus lota) auch in der Lein besonders. Edel- und Steinkrebse gibt es ziemlich reichlich, erstere besonders gut in der Lein.		Perca	True	Perca Linnaeus, 1758	2334781.0
Aalen	1854.0	In der bl. Roth lebt der Bitterling (Cyprinus amarus). Im Stadtweiher waren früher Orfen. Ferner Hechte, Forellen und Äschen (Salmo Thymallus), Barse (Perca) besonders in der Lein, Gruppen (oder Kaulkopf, Cottus gobio), Grundeln (Cobitis barbatula), Aalgruppen (Gadus lota) auch in der Lein besonders. Edel- und Steinkrebse gibt es ziemlich reichlich, erstere besonders gut in der Lein.	Kaulkopf	Cottus gobio	True	Cottus gobio roseus Odenwall, 1927	8859316.0
Aalen	1854.0	In der bl. Roth lebt der Bitterling (Cyprinus amarus). Im Stadtweiher waren früher Orfen. Ferner Hechte, Forellen und Äschen (Salmo Thymallus), Barse (Perca) besonders in der Lein, Gruppen (oder Kaulkopf, Cottus gobio), Grundeln (Cobitis barbatula), Aalgruppen (Gadus lota) auch in der Lein besonders. Edel- und Steinkrebse gibt es ziemlich reichlich, erstere besonders gut in der Lein.	Grundel	Cobitis barbatula	True	Gobio gobio gobio	6166879.0
Aalen	1854.0	In der bl. Roth lebt der Bitterling (Cyprinus amarus). Im Stadtweiher waren früher Orfen. Ferner Hechte, Forellen und Äschen (Salmo Thymallus), Barse (Perca) besonders in der Lein, Gruppen (oder Kaulkopf, Cottus gobio), Grundeln (Cobitis barbatula), Aalgruppen (Gadus lota) auch in der Lein besonders. Edel- und Steinkrebse gibt es ziemlich reichlich, erstere besonders gut in der Lein.	Aalgruppe	Gadus lota	True	Lota brosmina Storer, 1842	2415463.0
Aalen	1854.0	In der bl. Roth lebt der Bitterling (Cyprinus amarus). Im Stadtweiher waren früher Orfen. Ferner Hechte, Forellen und Äschen (Salmo Thymallus), Barse (Perca) besonders in der Lein, Gruppen (oder Kaulkopf, Cottus gobio), Grundeln (Cobitis barbatula), Aalgruppen (Gadus lota) auch in der Lein besonders. Edel- und Steinkrebse gibt es ziemlich reichlich, erstere besonders gut in der Lein.	Steinkrebs		True	Austropotamobius torrentium macedonicus Bott, 1950	10942128.0
Aalen	1854.0	Edel- und Steinkrebse gibt es ziemlich reichlich, erstere besonders gut in der Lein. Von Amphibien finden sich die gewöhnlichen Arten von Kröten und Fröschen, auch der Laubfrosch; Erd- und Wassermolche, sowie Eidechsen, Blindschleichen, Ringelnattern und an der Alp die giftige Kreuz- oder Kupferotter nicht selten. Außer den gewöhnlichen Insekten werden bisweilen auch spanische Fliegen gesehen.	Kröte		True	Bufo bufo	5217160.0
Aalen	1854.0	Edel- und Steinkrebse gibt es ziemlich reichlich, erstere besonders gut in der Lein. Von Amphibien finden sich die gewöhnlichen Arten von Kröten und Fröschen, auch der Laubfrosch; Erd- und Wassermolche, sowie Eidechsen, Blindschleichen, Ringelnattern und an der Alp die giftige Kreuz- oder Kupferotter nicht selten. Außer den gewöhnlichen Insekten werden bisweilen auch spanische Fliegen gesehen.	Frosch		True	Rana esculenta	10665553.0
Aalen	1854.0	Edel- und Steinkrebse gibt es ziemlich reichlich, erstere besonders gut in der Lein. Von Amphibien finden sich die gewöhnlichen Arten von Kröten und Fröschen, auch der Laubfrosch; Erd- und Wassermolche, sowie Eidechsen, Blindschleichen, Ringelnattern und an der Alp die giftige Kreuz- oder Kupferotter nicht selten. Außer den gewöhnlichen Insekten werden bisweilen auch spanische Fliegen gesehen.	Laubfrosch		True	Hyla vulgaris	11012469.0
Aalen	1854.0	Edel- und Steinkrebse gibt es ziemlich reichlich, erstere besonders gut in der Lein. Von Amphibien finden sich die gewöhnlichen Arten von Kröten und Fröschen, auch der Laubfrosch; Erd- und Wassermolche, sowie Eidechsen, Blindschleichen, Ringelnattern und an der Alp die giftige Kreuz- oder Kupferotter nicht selten. Außer den gewöhnlichen Insekten werden bisweilen auch spanische Fliegen gesehen.	Wassermolch		True	Lissotriton vulgaris	5218405.0
Aalen	1854.0	Edel- und Steinkrebse gibt es ziemlich reichlich, erstere besonders gut in der Lein. Von Amphibien finden sich die gewöhnlichen Arten von Kröten und Fröschen, auch der Laubfrosch; Erd- und Wassermolche, sowie Eidechsen, Blindschleichen, Ringelnattern und an der Alp die giftige Kreuz- oder Kupferotter nicht selten. Außer den gewöhnlichen Insekten werden bisweilen auch spanische Fliegen gesehen.	Eidechse		True	Lacerta agilis	6159223.0
Aalen	1854.0	Edel- und Steinkrebse gibt es ziemlich reichlich, erstere besonders gut in der Lein. Von Amphibien finden sich die gewöhnlichen Arten von Kröten und Fröschen, auch der Laubfrosch; Erd- und Wassermolche, sowie Eidechsen, Blindschleichen, Ringelnattern und an der Alp die giftige Kreuz- oder Kupferotter nicht selten. Außer den gewöhnlichen Insekten werden bisweilen auch spanische Fliegen gesehen.	Blindschleiche		True	Anguis eryx Linnaeus, 1758	8075812.0
Aalen	1854.0	Edel- und Steinkrebse gibt es ziemlich reichlich, erstere besonders gut in der Lein. Von Amphibien finden sich die gewöhnlichen Arten von Kröten und Fröschen, auch der Laubfrosch; Erd- und Wassermolche, sowie Eidechsen, Blindschleichen, Ringelnattern und an der Alp die giftige Kreuz- oder Kupferotter nicht selten. Außer den gewöhnlichen Insekten werden bisweilen auch spanische Fliegen gesehen.	Ringelnatter		True	Coluber persa Pallas, 1814	9230970.0
Aalen	1854.0	Edel- und Steinkrebse gibt es ziemlich reichlich, erstere besonders gut in der Lein. Von Amphibien finden sich die gewöhnlichen Arten von Kröten und Fröschen, auch der Laubfrosch; Erd- und Wassermolche, sowie Eidechsen, Blindschleichen, Ringelnattern und an der Alp die giftige Kreuz- oder Kupferotter nicht selten. Außer den gewöhnlichen Insekten werden bisweilen auch spanische Fliegen gesehen.	Kupferotter		True	Vipera berus	5960862.0
Aalen	1854.0	Edel- und Steinkrebse gibt es ziemlich reichlich, erstere besonders gut in der Lein. Von Amphibien finden sich die gewöhnlichen Arten von Kröten und Fröschen, auch der Laubfrosch; Erd- und Wassermolche, sowie Eidechsen, Blindschleichen, Ringelnattern und an der Alp die giftige Kreuz- oder Kupferotter nicht selten. Außer den gewöhnlichen Insekten werden bisweilen auch spanische Fliegen gesehen.	Spanische Fliege		True	Lytta vesicatoria (Linnaeus, 1758)	1046592.0
Backnang	1871.0	a. Säugethiere. Das Wildschwein ist längst ausgerottet und das Damwild seit 1852 nicht mehr vorhanden, Edelwild gehört zu den Seltenheiten und das Reh ist sparsam verbreitet, auch die Zahl der Hasen nimmt mehr und mehr ab; sonst kommen noch vor: der Fuchs, der Dachs, die wilde Katze, der Haus- und Edelmarder, der Iltis, das große und kleine Wiesel, der Fischotter, nicht selten an der Murr und ihr…	Wildschwein		False	Sus papuensis Lesson & Garnot, 1826	5787148.0
Backnang	1871.0	a. Säugethiere. Das Wildschwein ist längst ausgerottet und das Damwild seit 1852 nicht mehr vorhanden, Edelwild gehört zu den Seltenheiten und das Reh ist sparsam verbreitet, auch die Zahl der Hasen nimmt mehr und mehr ab; sonst kommen noch vor: der Fuchs, der Dachs, die wilde Katze, der Haus- und Edelmarder, der Iltis, das große und kleine Wiesel, der Fischotter, nicht selten an der Murr und ihr…	Damwild		False	Dama dama	5220136.0
Backnang	1871.0	a. Säugethiere. Das Wildschwein ist längst ausgerottet und das Damwild seit 1852 nicht mehr vorhanden, Edelwild gehört zu den Seltenheiten und das Reh ist sparsam verbreitet, auch die Zahl der Hasen nimmt mehr und mehr ab; sonst kommen noch vor: der Fuchs, der Dachs, die wilde Katze, der Haus- und Edelmarder, der Iltis, das große und kleine Wiesel, der Fischotter, nicht selten an der Murr und ihr…	Edelwild		True	Cervus dama	7973622.0
Backnang	1871.0	a. Säugethiere. Das Wildschwein ist längst ausgerottet und das Damwild seit 1852 nicht mehr vorhanden, Edelwild gehört zu den Seltenheiten und das Reh ist sparsam verbreitet, auch die Zahl der Hasen nimmt mehr und mehr ab; sonst kommen noch vor: der Fuchs, der Dachs, die wilde Katze, der Haus- und Edelmarder, der Iltis, das große und kleine Wiesel, der Fischotter, nicht selten an der Murr und ihr…	Reh		True	Cervus capreolus Linnaeus, 1758	8310330.0
Backnang	1871.0	a. Säugethiere. Das Wildschwein ist längst ausgerottet und das Damwild seit 1852 nicht mehr vorhanden, Edelwild gehört zu den Seltenheiten und das Reh ist sparsam verbreitet, auch die Zahl der Hasen nimmt mehr und mehr ab; sonst kommen noch vor: der Fuchs, der Dachs, die wilde Katze, der Haus- und Edelmarder, der Iltis, das große und kleine Wiesel, der Fischotter, nicht selten an der Murr und ihr…	Hase		True	Lepus europaeus	7952072.0
Backnang	1871.0	a. Säugethiere. Das Wildschwein ist längst ausgerottet und das Damwild seit 1852 nicht mehr vorhanden, Edelwild gehört zu den Seltenheiten und das Reh ist sparsam verbreitet, auch die Zahl der Hasen nimmt mehr und mehr ab; sonst kommen noch vor: der Fuchs, der Dachs, die wilde Katze, der Haus- und Edelmarder, der Iltis, das große und kleine Wiesel, der Fischotter, nicht selten an der Murr und ihr…	Fuchs		True	Vulpes vulpes	5219243.0
Backnang	1871.0	a. Säugethiere. Das Wildschwein ist längst ausgerottet und das Damwild seit 1852 nicht mehr vorhanden, Edelwild gehört zu den Seltenheiten und das Reh ist sparsam verbreitet, auch die Zahl der Hasen nimmt mehr und mehr ab; sonst kommen noch vor: der Fuchs, der Dachs, die wilde Katze, der Haus- und Edelmarder, der Iltis, das große und kleine Wiesel, der Fischotter, nicht selten an der Murr und ihr…	Dachs		True	Meles typicus	7847604.0
Backnang	1871.0	a. Säugethiere. Das Wildschwein ist längst ausgerottet und das Damwild seit 1852 nicht mehr vorhanden, Edelwild gehört zu den Seltenheiten und das Reh ist sparsam verbreitet, auch die Zahl der Hasen nimmt mehr und mehr ab; sonst kommen noch vor: der Fuchs, der Dachs, die wilde Katze, der Haus- und Edelmarder, der Iltis, das große und kleine Wiesel, der Fischotter, nicht selten an der Murr und ihr…	Wilde Katze		True	Felis silvestris	7964291.0
Backnang	1871.0	a. Säugethiere. Das Wildschwein ist längst ausgerottet und das Damwild seit 1852 nicht mehr vorhanden, Edelwild gehört zu den Seltenheiten und das Reh ist sparsam verbreitet, auch die Zahl der Hasen nimmt mehr und mehr ab; sonst kommen noch vor: der Fuchs, der Dachs, die wilde Katze, der Haus- und Edelmarder, der Iltis, das große und kleine Wiesel, der Fischotter, nicht selten an der Murr und ihr…	Edelmarder		True	Martes foina	5218887.0
Backnang	1871.0	a. Säugethiere. Das Wildschwein ist längst ausgerottet und das Damwild seit 1852 nicht mehr vorhanden, Edelwild gehört zu den Seltenheiten und das Reh ist sparsam verbreitet, auch die Zahl der Hasen nimmt mehr und mehr ab; sonst kommen noch vor: der Fuchs, der Dachs, die wilde Katze, der Haus- und Edelmarder, der Iltis, das große und kleine Wiesel, der Fischotter, nicht selten an der Murr und ihr…	Iltis		True	Meles meles	2433875.0
Backnang	1871.0	a. Säugethiere. Das Wildschwein ist längst ausgerottet und das Damwild seit 1852 nicht mehr vorhanden, Edelwild gehört zu den Seltenheiten und das Reh ist sparsam verbreitet, auch die Zahl der Hasen nimmt mehr und mehr ab; sonst kommen noch vor: der Fuchs, der Dachs, die wilde Katze, der Haus- und Edelmarder, der Iltis, das große und kleine Wiesel, der Fischotter, nicht selten an der Murr und ihr…	Fischotter		True	Viverra lutra Linnaeus, 1758	10906868.0
Backnang	1871.0	a. Säugethiere. Das Wildschwein ist längst ausgerottet und das Damwild seit 1852 nicht mehr vorhanden, Edelwild gehört zu den Seltenheiten und das Reh ist sparsam verbreitet, auch die Zahl der Hasen nimmt mehr und mehr ab; sonst kommen noch vor: der Fuchs, der Dachs, die wilde Katze, der Haus- und Edelmarder, der Iltis, das große und kleine Wiesel, der Fischotter, nicht selten an der Murr und ihr…	Igel		True	Erinaceus europaeus	5219616.0
Backnang	1871.0	a. Säugethiere. Das Wildschwein ist längst ausgerottet und das Damwild seit 1852 nicht mehr vorhanden, Edelwild gehört zu den Seltenheiten und das Reh ist sparsam verbreitet, auch die Zahl der Hasen nimmt mehr und mehr ab; sonst kommen noch vor: der Fuchs, der Dachs, die wilde Katze, der Haus- und Edelmarder, der Iltis, das große und kleine Wiesel, der Fischotter, nicht selten an der Murr und ihr…	Hausratte		True	Mus picteti Schinz, 1845	7777538.0
Backnang	1871.0	a. Säugethiere. Das Wildschwein ist längst ausgerottet und das Damwild seit 1852 nicht mehr vorhanden, Edelwild gehört zu den Seltenheiten und das Reh ist sparsam verbreitet, auch die Zahl der Hasen nimmt mehr und mehr ab; sonst kommen noch vor: der Fuchs, der Dachs, die wilde Katze, der Haus- und Edelmarder, der Iltis, das große und kleine Wiesel, der Fischotter, nicht selten an der Murr und ihr…	Scheermaus		True	Mus musculus domesticus	4264886.0
Backnang	1871.0	a. Säugethiere. Das Wildschwein ist längst ausgerottet und das Damwild seit 1852 nicht mehr vorhanden, Edelwild gehört zu den Seltenheiten und das Reh ist sparsam verbreitet, auch die Zahl der Hasen nimmt mehr und mehr ab; sonst kommen noch vor: der Fuchs, der Dachs, die wilde Katze, der Haus- und Edelmarder, der Iltis, das große und kleine Wiesel, der Fischotter, nicht selten an der Murr und ihr…	Wasserspitzmaus		True	Neomys sowerbyi (Bonaparte, 1840)	7540568.0
Backnang	1871.0	a. Säugethiere. Das Wildschwein ist längst ausgerottet und das Damwild seit 1852 nicht mehr vorhanden, Edelwild gehört zu den Seltenheiten und das Reh ist sparsam verbreitet, auch die Zahl der Hasen nimmt mehr und mehr ab; sonst kommen noch vor: der Fuchs, der Dachs, die wilde Katze, der Haus- und Edelmarder, der Iltis, das große und kleine Wiesel, der Fischotter, nicht selten an der Murr und ihr…	Kleine Haselmaus		True	Muscardinus avellanarius	2439658.0
Backnang	1871.0	a. Säugethiere. Das Wildschwein ist längst ausgerottet und das Damwild seit 1852 nicht mehr vorhanden, Edelwild gehört zu den Seltenheiten und das Reh ist sparsam verbreitet, auch die Zahl der Hasen nimmt mehr und mehr ab; sonst kommen noch vor: der Fuchs, der Dachs, die wilde Katze, der Haus- und Edelmarder, der Iltis, das große und kleine Wiesel, der Fischotter, nicht selten an der Murr und ihr…	Maulwurf		True	Talpa europea Linnaeus, 1758	9307532.0
Backnang	1871.0	Von Fledermäusen kommen vor: die große Hufeisennase (Rhinolophus ferrum equinum), die langohrige Fledermaus (Plecotus auritus), die gemeine Fledermaus (Vespertilio muritus), die weißscheckige Fledermaus (V. discolor) erschien im Frühjahr 1865 in Gesellschaft mit der folgenden aus der sog. Platte bei Backnang, die Zwerg-Fledermaus (V. Pipistrellus). b. Vögel. Raubvögel.	Große Hufeisennase	Rhinolophus ferrum equinum	True	Rhinolophus hippocrepis Schrank, 1798	9500547.0
Backnang	1871.0	Von Fledermäusen kommen vor: die große Hufeisennase (Rhinolophus ferrum equinum), die langohrige Fledermaus (Plecotus auritus), die gemeine Fledermaus (Vespertilio muritus), die weißscheckige Fledermaus (V. discolor) erschien im Frühjahr 1865 in Gesellschaft mit der folgenden aus der sog. Platte bei Backnang, die Zwerg-Fledermaus (V. Pipistrellus). b. Vögel. Raubvögel.	Langohrige Fledermaus	Plecotus auritus	True	Plecotus brevimanus	9522153.0
Backnang	1871.0	Von Fledermäusen kommen vor: die große Hufeisennase (Rhinolophus ferrum equinum), die langohrige Fledermaus (Plecotus auritus), die gemeine Fledermaus (Vespertilio muritus), die weißscheckige Fledermaus (V. discolor) erschien im Frühjahr 1865 in Gesellschaft mit der folgenden aus der sog. Platte bei Backnang, die Zwerg-Fledermaus (V. Pipistrellus). b. Vögel. Raubvögel.	Gemeine Fledermaus	Vespertilio muritus	True	Pipistrellus kuhlii	5218464.0
Backnang	1871.0	Von Fledermäusen kommen vor: die große Hufeisennase (Rhinolophus ferrum equinum), die langohrige Fledermaus (Plecotus auritus), die gemeine Fledermaus (Vespertilio muritus), die weißscheckige Fledermaus (V. discolor) erschien im Frühjahr 1865 in Gesellschaft mit der folgenden aus der sog. Platte bei Backnang, die Zwerg-Fledermaus (V. Pipistrellus). b. Vögel. Raubvögel.	Weißscheckige Fledermaus		True	Pipistrellus kuhlii	5218464.0
Backnang	1871.0	Von Fledermäusen kommen vor: die große Hufeisennase (Rhinolophus ferrum equinum), die langohrige Fledermaus (Plecotus auritus), die gemeine Fledermaus (Vespertilio muritus), die weißscheckige Fledermaus (V. discolor) erschien im Frühjahr 1865 in Gesellschaft mit der folgenden aus der sog. Platte bei Backnang, die Zwerg-Fledermaus (V. Pipistrellus). b. Vögel. Raubvögel.	Zwerg-Fledermaus		True	Pipistrellus kuhlii	5218464.0
Backnang	1871.0	Platte bei Backnang, die Zwerg-Fledermaus (V. Pipistrellus). b. Vögel. Raubvögel. Der Mäusebussard (Falco Buteo), der rauhfüßige Bussard (F. Lagopus), in kalten Wintern auf freiem Felde, der Wespen-Bussard (F. apivorus) selten, die Gabelweihe (F. Milvus), der Wanderfalke (F. peregrinus) sehr selten auf dem Herbstzuge, der Zwergfalke (F. Aesalon) selten, der Baumfalke (F. Subbuteo), der Thurmfalke…	Zwerg-Fledermaus	V. Pipistrellus	True	Pipistrellus kuhlii	5218464.0
Backnang	1871.0	Platte bei Backnang, die Zwerg-Fledermaus (V. Pipistrellus). b. Vögel. Raubvögel. Der Mäusebussard (Falco Buteo), der rauhfüßige Bussard (F. Lagopus), in kalten Wintern auf freiem Felde, der Wespen-Bussard (F. apivorus) selten, die Gabelweihe (F. Milvus), der Wanderfalke (F. peregrinus) sehr selten auf dem Herbstzuge, der Zwergfalke (F. Aesalon) selten, der Baumfalke (F. Subbuteo), der Thurmfalke…	Mäusebussard	Falco Buteo	True	Buteo vulgaris Leach	9135083.0
Backnang	1871.0	Platte bei Backnang, die Zwerg-Fledermaus (V. Pipistrellus). b. Vögel. Raubvögel. Der Mäusebussard (Falco Buteo), der rauhfüßige Bussard (F. Lagopus), in kalten Wintern auf freiem Felde, der Wespen-Bussard (F. apivorus) selten, die Gabelweihe (F. Milvus), der Wanderfalke (F. peregrinus) sehr selten auf dem Herbstzuge, der Zwergfalke (F. Aesalon) selten, der Baumfalke (F. Subbuteo), der Thurmfalke…		F. Lagopus	True	Falco lagopus	4408391.0
Backnang	1871.0	Platte bei Backnang, die Zwerg-Fledermaus (V. Pipistrellus). b. Vögel. Raubvögel. Der Mäusebussard (Falco Buteo), der rauhfüßige Bussard (F. Lagopus), in kalten Wintern auf freiem Felde, der Wespen-Bussard (F. apivorus) selten, die Gabelweihe (F. Milvus), der Wanderfalke (F. peregrinus) sehr selten auf dem Herbstzuge, der Zwergfalke (F. Aesalon) selten, der Baumfalke (F. Subbuteo), der Thurmfalke…	Wespen-Bussard	F. apivorus	True	Pernis apivorus	2480420.0
Backnang	1871.0	Platte bei Backnang, die Zwerg-Fledermaus (V. Pipistrellus). b. Vögel. Raubvögel. Der Mäusebussard (Falco Buteo), der rauhfüßige Bussard (F. Lagopus), in kalten Wintern auf freiem Felde, der Wespen-Bussard (F. apivorus) selten, die Gabelweihe (F. Milvus), der Wanderfalke (F. peregrinus) sehr selten auf dem Herbstzuge, der Zwergfalke (F. Aesalon) selten, der Baumfalke (F. Subbuteo), der Thurmfalke…	Gabelweihe	F. Milvus	True	Milvus milvus	5229168.0
Backnang	1871.0	Platte bei Backnang, die Zwerg-Fledermaus (V. Pipistrellus). b. Vögel. Raubvögel. Der Mäusebussard (Falco Buteo), der rauhfüßige Bussard (F. Lagopus), in kalten Wintern auf freiem Felde, der Wespen-Bussard (F. apivorus) selten, die Gabelweihe (F. Milvus), der Wanderfalke (F. peregrinus) sehr selten auf dem Herbstzuge, der Zwergfalke (F. Aesalon) selten, der Baumfalke (F. Subbuteo), der Thurmfalke…	Wanderfalke	F. peregrinus	True	Falco peregrinus Tunstall, 1771	2481047.0
Backnang	1871.0	Platte bei Backnang, die Zwerg-Fledermaus (V. Pipistrellus). b. Vögel. Raubvögel. Der Mäusebussard (Falco Buteo), der rauhfüßige Bussard (F. Lagopus), in kalten Wintern auf freiem Felde, der Wespen-Bussard (F. apivorus) selten, die Gabelweihe (F. Milvus), der Wanderfalke (F. peregrinus) sehr selten auf dem Herbstzuge, der Zwergfalke (F. Aesalon) selten, der Baumfalke (F. Subbuteo), der Thurmfalke…	Zwergfalke	F. Aesalon	True	Falco columbarius	9813242.0
Backnang	1871.0	Platte bei Backnang, die Zwerg-Fledermaus (V. Pipistrellus). b. Vögel. Raubvögel. Der Mäusebussard (Falco Buteo), der rauhfüßige Bussard (F. Lagopus), in kalten Wintern auf freiem Felde, der Wespen-Bussard (F. apivorus) selten, die Gabelweihe (F. Milvus), der Wanderfalke (F. peregrinus) sehr selten auf dem Herbstzuge, der Zwergfalke (F. Aesalon) selten, der Baumfalke (F. Subbuteo), der Thurmfalke…	Baumfalke	F. Subbuteo	True	Falco subbuteo Linnaeus, 1758	2481035.0
Backnang	1871.0	Platte bei Backnang, die Zwerg-Fledermaus (V. Pipistrellus). b. Vögel. Raubvögel. Der Mäusebussard (Falco Buteo), der rauhfüßige Bussard (F. Lagopus), in kalten Wintern auf freiem Felde, der Wespen-Bussard (F. apivorus) selten, die Gabelweihe (F. Milvus), der Wanderfalke (F. peregrinus) sehr selten auf dem Herbstzuge, der Zwergfalke (F. Aesalon) selten, der Baumfalke (F. Subbuteo), der Thurmfalke…	Thurmfalke	F. Tinnunculus	True	Falco tinnunculus	9616058.0
Backnang	1871.0	Platte bei Backnang, die Zwerg-Fledermaus (V. Pipistrellus). b. Vögel. Raubvögel. Der Mäusebussard (Falco Buteo), der rauhfüßige Bussard (F. Lagopus), in kalten Wintern auf freiem Felde, der Wespen-Bussard (F. apivorus) selten, die Gabelweihe (F. Milvus), der Wanderfalke (F. peregrinus) sehr selten auf dem Herbstzuge, der Zwergfalke (F. Aesalon) selten, der Baumfalke (F. Subbuteo), der Thurmfalke…	Hühnerhabicht	F. palumbarius	True	Accipiter nisus	2480637.0
Backnang	1871.0	Platte bei Backnang, die Zwerg-Fledermaus (V. Pipistrellus). b. Vögel. Raubvögel. Der Mäusebussard (Falco Buteo), der rauhfüßige Bussard (F. Lagopus), in kalten Wintern auf freiem Felde, der Wespen-Bussard (F. apivorus) selten, die Gabelweihe (F. Milvus), der Wanderfalke (F. peregrinus) sehr selten auf dem Herbstzuge, der Zwergfalke (F. Aesalon) selten, der Baumfalke (F. Subbuteo), der Thurmfalke…	Sperber	F. Nisus	True	Falco nisus Linnaeus, 1758	4408409.0
Backnang	1871.0	Platte bei Backnang, die Zwerg-Fledermaus (V. Pipistrellus). b. Vögel. Raubvögel. Der Mäusebussard (Falco Buteo), der rauhfüßige Bussard (F. Lagopus), in kalten Wintern auf freiem Felde, der Wespen-Bussard (F. apivorus) selten, die Gabelweihe (F. Milvus), der Wanderfalke (F. peregrinus) sehr selten auf dem Herbstzuge, der Zwergfalke (F. Aesalon) selten, der Baumfalke (F. Subbuteo), der Thurmfalke…	Steinkauz	Strix noctua	True	Strix noctua Scopoli, 1769	4408637.0
Backnang	1871.0	Platte bei Backnang, die Zwerg-Fledermaus (V. Pipistrellus). b. Vögel. Raubvögel. Der Mäusebussard (Falco Buteo), der rauhfüßige Bussard (F. Lagopus), in kalten Wintern auf freiem Felde, der Wespen-Bussard (F. apivorus) selten, die Gabelweihe (F. Milvus), der Wanderfalke (F. peregrinus) sehr selten auf dem Herbstzuge, der Zwergfalke (F. Aesalon) selten, der Baumfalke (F. Subbuteo), der Thurmfalke…	Waldkauz		True	Strix aluco Linnaeus, 1758	9282206.0
Backnang	1871.0	Aluco), die Sumpfohreule (St. brachyotus) im Spätherbst, die Waldohreule (St. otus), die Schleiereule (St. flammea). Würger. Der große Würger (Lanius excubitor), der rothstirnige Würger (L. minor) selten, der Dorndreher (L. spinitorquus), der rothköpfige Würger (L. rufus) vereinzelt. Schwalbenartige Vögel. Der Ziegenmelker (caprimulgus europaeus), der Mauersegler (Cypselus murarius), die Rauchsch…	Sumpfohreule	St. brachyotus	True	Strix spec	2497486.0
Backnang	1871.0	Aluco), die Sumpfohreule (St. brachyotus) im Spätherbst, die Waldohreule (St. otus), die Schleiereule (St. flammea). Würger. Der große Würger (Lanius excubitor), der rothstirnige Würger (L. minor) selten, der Dorndreher (L. spinitorquus), der rothköpfige Würger (L. rufus) vereinzelt. Schwalbenartige Vögel. Der Ziegenmelker (caprimulgus europaeus), der Mauersegler (Cypselus murarius), die Rauchsch…	Waldohreule	St. otus	True	Asio otus (Linnaeus, 1758)	2497306.0
Backnang	1871.0	Aluco), die Sumpfohreule (St. brachyotus) im Spätherbst, die Waldohreule (St. otus), die Schleiereule (St. flammea). Würger. Der große Würger (Lanius excubitor), der rothstirnige Würger (L. minor) selten, der Dorndreher (L. spinitorquus), der rothköpfige Würger (L. rufus) vereinzelt. Schwalbenartige Vögel. Der Ziegenmelker (caprimulgus europaeus), der Mauersegler (Cypselus murarius), die Rauchsch…	Schleiereule	St. flammea	True	Strix flammea	1450.0
Backnang	1871.0	Aluco), die Sumpfohreule (St. brachyotus) im Spätherbst, die Waldohreule (St. otus), die Schleiereule (St. flammea). Würger. Der große Würger (Lanius excubitor), der rothstirnige Würger (L. minor) selten, der Dorndreher (L. spinitorquus), der rothköpfige Würger (L. rufus) vereinzelt. Schwalbenartige Vögel. Der Ziegenmelker (caprimulgus europaeus), der Mauersegler (Cypselus murarius), die Rauchsch…		Lanius excubitor	True	Lanius excubitor galliae Kleinschmidt, 1917	9533512.0
Backnang	1871.0	Aluco), die Sumpfohreule (St. brachyotus) im Spätherbst, die Waldohreule (St. otus), die Schleiereule (St. flammea). Würger. Der große Würger (Lanius excubitor), der rothstirnige Würger (L. minor) selten, der Dorndreher (L. spinitorquus), der rothköpfige Würger (L. rufus) vereinzelt. Schwalbenartige Vögel. Der Ziegenmelker (caprimulgus europaeus), der Mauersegler (Cypselus murarius), die Rauchsch…		L. minor	True	Lanius minor	2492854.0
Backnang	1871.0	Aluco), die Sumpfohreule (St. brachyotus) im Spätherbst, die Waldohreule (St. otus), die Schleiereule (St. flammea). Würger. Der große Würger (Lanius excubitor), der rothstirnige Würger (L. minor) selten, der Dorndreher (L. spinitorquus), der rothköpfige Würger (L. rufus) vereinzelt. Schwalbenartige Vögel. Der Ziegenmelker (caprimulgus europaeus), der Mauersegler (Cypselus murarius), die Rauchsch…	Dorndreher	L. spinitorquus	True	Lanius collurio	7745240.0
Backnang	1871.0	Aluco), die Sumpfohreule (St. brachyotus) im Spätherbst, die Waldohreule (St. otus), die Schleiereule (St. flammea). Würger. Der große Würger (Lanius excubitor), der rothstirnige Würger (L. minor) selten, der Dorndreher (L. spinitorquus), der rothköpfige Würger (L. rufus) vereinzelt. Schwalbenartige Vögel. Der Ziegenmelker (caprimulgus europaeus), der Mauersegler (Cypselus murarius), die Rauchsch…		L. rufus	True	Lanius senator	2492867.0
Backnang	1871.0	Aluco), die Sumpfohreule (St. brachyotus) im Spätherbst, die Waldohreule (St. otus), die Schleiereule (St. flammea). Würger. Der große Würger (Lanius excubitor), der rothstirnige Würger (L. minor) selten, der Dorndreher (L. spinitorquus), der rothköpfige Würger (L. rufus) vereinzelt. Schwalbenartige Vögel. Der Ziegenmelker (caprimulgus europaeus), der Mauersegler (Cypselus murarius), die Rauchsch…	Ziegenmelker	caprimulgus europaeus	True	Caprimulgus europaeus Linnaeus, 1758	8109681.0
Backnang	1871.0	Aluco), die Sumpfohreule (St. brachyotus) im Spätherbst, die Waldohreule (St. otus), die Schleiereule (St. flammea). Würger. Der große Würger (Lanius excubitor), der rothstirnige Würger (L. minor) selten, der Dorndreher (L. spinitorquus), der rothköpfige Würger (L. rufus) vereinzelt. Schwalbenartige Vögel. Der Ziegenmelker (caprimulgus europaeus), der Mauersegler (Cypselus murarius), die Rauchsch…	Mauersegler	Cypselus murarius	True	Hirundo apus Linnaeus, 1758	8352489.0
Backnang	1871.0	Aluco), die Sumpfohreule (St. brachyotus) im Spätherbst, die Waldohreule (St. otus), die Schleiereule (St. flammea). Würger. Der große Würger (Lanius excubitor), der rothstirnige Würger (L. minor) selten, der Dorndreher (L. spinitorquus), der rothköpfige Würger (L. rufus) vereinzelt. Schwalbenartige Vögel. Der Ziegenmelker (caprimulgus europaeus), der Mauersegler (Cypselus murarius), die Rauchsch…	Rauchschwalbe	Hirundo rustica	True	Hirundo rustica Linnaeus, 1758	9515886.0
Backnang	1871.0	Aluco), die Sumpfohreule (St. brachyotus) im Spätherbst, die Waldohreule (St. otus), die Schleiereule (St. flammea). Würger. Der große Würger (Lanius excubitor), der rothstirnige Würger (L. minor) selten, der Dorndreher (L. spinitorquus), der rothköpfige Würger (L. rufus) vereinzelt. Schwalbenartige Vögel. Der Ziegenmelker (caprimulgus europaeus), der Mauersegler (Cypselus murarius), die Rauchsch…	Hausschwalbe	H. urbica	True	Delichon urbicum	2489214.0
Backnang	1871.0	Ferner der Eisvogel (Alcedo Ispida) an der Murr, der Wiedehopf (Upupa epops) seltener etc. Klettervögel. Der große Buntspecht (Picus major), der mittlere Buntspecht (P. medius), der kleine Buntspecht (P. minor), [035] | der Schwarzspecht (P. martius) in hochgelegenen Nadelwäldern, jedoch selten, der Grünspecht (P. viridis), der Grauspecht (P. canus), der Wendehals (Iynx torquilla), der Kukuk (Cuc…	Eisvogel	Alcedo ispida	True	Alcedo atthis corsicana Laubmann, 1920	9607275.0
Backnang	1871.0	Ferner der Eisvogel (Alcedo Ispida) an der Murr, der Wiedehopf (Upupa epops) seltener etc. Klettervögel. Der große Buntspecht (Picus major), der mittlere Buntspecht (P. medius), der kleine Buntspecht (P. minor), [035] | der Schwarzspecht (P. martius) in hochgelegenen Nadelwäldern, jedoch selten, der Grünspecht (P. viridis), der Grauspecht (P. canus), der Wendehals (Iynx torquilla), der Kukuk (Cuc…	Wiedehopf	Upupa epops	True	Upupa epops Linnaeus, 1758	2498415.0
Backnang	1871.0	Ferner der Eisvogel (Alcedo Ispida) an der Murr, der Wiedehopf (Upupa epops) seltener etc. Klettervögel. Der große Buntspecht (Picus major), der mittlere Buntspecht (P. medius), der kleine Buntspecht (P. minor), [035] | der Schwarzspecht (P. martius) in hochgelegenen Nadelwäldern, jedoch selten, der Grünspecht (P. viridis), der Grauspecht (P. canus), der Wendehals (Iynx torquilla), der Kukuk (Cuc…		Picus major	True	Picus major	4408646.0
Backnang	1871.0	Ferner der Eisvogel (Alcedo Ispida) an der Murr, der Wiedehopf (Upupa epops) seltener etc. Klettervögel. Der große Buntspecht (Picus major), der mittlere Buntspecht (P. medius), der kleine Buntspecht (P. minor), [035] | der Schwarzspecht (P. martius) in hochgelegenen Nadelwäldern, jedoch selten, der Grünspecht (P. viridis), der Grauspecht (P. canus), der Wendehals (Iynx torquilla), der Kukuk (Cuc…		P. medius	True	Dendrocopos medius	2478026.0
Backnang	1871.0	Ferner der Eisvogel (Alcedo Ispida) an der Murr, der Wiedehopf (Upupa epops) seltener etc. Klettervögel. Der große Buntspecht (Picus major), der mittlere Buntspecht (P. medius), der kleine Buntspecht (P. minor), [035] | der Schwarzspecht (P. martius) in hochgelegenen Nadelwäldern, jedoch selten, der Grünspecht (P. viridis), der Grauspecht (P. canus), der Wendehals (Iynx torquilla), der Kukuk (Cuc…		P. minor	True	Dendrocopos minor	2477950.0
Backnang	1871.0	Ferner der Eisvogel (Alcedo Ispida) an der Murr, der Wiedehopf (Upupa epops) seltener etc. Klettervögel. Der große Buntspecht (Picus major), der mittlere Buntspecht (P. medius), der kleine Buntspecht (P. minor), [035] | der Schwarzspecht (P. martius) in hochgelegenen Nadelwäldern, jedoch selten, der Grünspecht (P. viridis), der Grauspecht (P. canus), der Wendehals (Iynx torquilla), der Kukuk (Cuc…	Schwarzspecht	P. martius	True	Picus martius Linnaeus, 1758	8980264.0
Backnang	1871.0	Ferner der Eisvogel (Alcedo Ispida) an der Murr, der Wiedehopf (Upupa epops) seltener etc. Klettervögel. Der große Buntspecht (Picus major), der mittlere Buntspecht (P. medius), der kleine Buntspecht (P. minor), [035] | der Schwarzspecht (P. martius) in hochgelegenen Nadelwäldern, jedoch selten, der Grünspecht (P. viridis), der Grauspecht (P. canus), der Wendehals (Iynx torquilla), der Kukuk (Cuc…	Grünspecht	P. viridis	True	Picus viridis Linnaeus, 1758	2478523.0
Backnang	1871.0	Ferner der Eisvogel (Alcedo Ispida) an der Murr, der Wiedehopf (Upupa epops) seltener etc. Klettervögel. Der große Buntspecht (Picus major), der mittlere Buntspecht (P. medius), der kleine Buntspecht (P. minor), [035] | der Schwarzspecht (P. martius) in hochgelegenen Nadelwäldern, jedoch selten, der Grünspecht (P. viridis), der Grauspecht (P. canus), der Wendehals (Iynx torquilla), der Kukuk (Cuc…	Grauspecht	P. canus	True	Pincus canus	11269253.0
Backnang	1871.0	Ferner der Eisvogel (Alcedo Ispida) an der Murr, der Wiedehopf (Upupa epops) seltener etc. Klettervögel. Der große Buntspecht (Picus major), der mittlere Buntspecht (P. medius), der kleine Buntspecht (P. minor), [035] | der Schwarzspecht (P. martius) in hochgelegenen Nadelwäldern, jedoch selten, der Grünspecht (P. viridis), der Grauspecht (P. canus), der Wendehals (Iynx torquilla), der Kukuk (Cuc…	Wendehals	Iynx torquilla	True	Jynx torquilla Linnaeus, 1758	8012314.0
Backnang	1871.0	Ferner der Eisvogel (Alcedo Ispida) an der Murr, der Wiedehopf (Upupa epops) seltener etc. Klettervögel. Der große Buntspecht (Picus major), der mittlere Buntspecht (P. medius), der kleine Buntspecht (P. minor), [035] | der Schwarzspecht (P. martius) in hochgelegenen Nadelwäldern, jedoch selten, der Grünspecht (P. viridis), der Grauspecht (P. canus), der Wendehals (Iynx torquilla), der Kukuk (Cuc…		Cuculus canorus	True	Cuculus canorus Linnaeus, 1758	5231918.0
Backnang	1871.0	Ferner der Eisvogel (Alcedo Ispida) an der Murr, der Wiedehopf (Upupa epops) seltener etc. Klettervögel. Der große Buntspecht (Picus major), der mittlere Buntspecht (P. medius), der kleine Buntspecht (P. minor), [035] | der Schwarzspecht (P. martius) in hochgelegenen Nadelwäldern, jedoch selten, der Grünspecht (P. viridis), der Grauspecht (P. canus), der Wendehals (Iynx torquilla), der Kukuk (Cuc…	Baumläufer	Certhia familiaris	True	Certhia familiaris pyrenaica	9426265.0
Backnang	1871.0	Ferner der Eisvogel (Alcedo Ispida) an der Murr, der Wiedehopf (Upupa epops) seltener etc. Klettervögel. Der große Buntspecht (Picus major), der mittlere Buntspecht (P. medius), der kleine Buntspecht (P. minor), [035] | der Schwarzspecht (P. martius) in hochgelegenen Nadelwäldern, jedoch selten, der Grünspecht (P. viridis), der Grauspecht (P. canus), der Wendehals (Iynx torquilla), der Kukuk (Cuc…	Spechtmeise	Sitta europaea	True	Sitta caesia	8998568.0
Backnang	1871.0	Singvögel. Die Nachtigall (Sylvia Luscinia) in Gärten an der Murr, geht nicht über Oppenweiler hinauf, der Sumpfrohrsänger (S. palustris), der Buschrohrsänger (S. locustella), die Gartengrasmücke (S. hortensis), die Dorngrasmücke (S. cinerea), die Mönchsgrasmücke (S. atricapilla), die Zaungrasmücke (S. curruca), der Tannenlaubvogel (S. rufa), die Bastard-Nachtigall (S. hypolais) selten, das Rothk…	Nachtigall	Sylvia luscinia	True	Luscinia megarhynchos C.L.Brehm, 1831	7660710.0
Backnang	1871.0	Singvögel. Die Nachtigall (Sylvia Luscinia) in Gärten an der Murr, geht nicht über Oppenweiler hinauf, der Sumpfrohrsänger (S. palustris), der Buschrohrsänger (S. locustella), die Gartengrasmücke (S. hortensis), die Dorngrasmücke (S. cinerea), die Mönchsgrasmücke (S. atricapilla), die Zaungrasmücke (S. curruca), der Tannenlaubvogel (S. rufa), die Bastard-Nachtigall (S. hypolais) selten, das Rothk…	Sumpfrohrsänger	S. palustris	True	Motacilla spec	2490295.0
Backnang	1871.0	Singvögel. Die Nachtigall (Sylvia Luscinia) in Gärten an der Murr, geht nicht über Oppenweiler hinauf, der Sumpfrohrsänger (S. palustris), der Buschrohrsänger (S. locustella), die Gartengrasmücke (S. hortensis), die Dorngrasmücke (S. cinerea), die Mönchsgrasmücke (S. atricapilla), die Zaungrasmücke (S. curruca), der Tannenlaubvogel (S. rufa), die Bastard-Nachtigall (S. hypolais) selten, das Rothk…	Buschrohrsänger	S. locustella	True	Acrocephalus dumetorum Blyth, 1849	2493145.0
Backnang	1871.0	Singvögel. Die Nachtigall (Sylvia Luscinia) in Gärten an der Murr, geht nicht über Oppenweiler hinauf, der Sumpfrohrsänger (S. palustris), der Buschrohrsänger (S. locustella), die Gartengrasmücke (S. hortensis), die Dorngrasmücke (S. cinerea), die Mönchsgrasmücke (S. atricapilla), die Zaungrasmücke (S. curruca), der Tannenlaubvogel (S. rufa), die Bastard-Nachtigall (S. hypolais) selten, das Rothk…	Gartengrasmücke	S. hortensis	True	Motacilla borin Boddaert, 1783	8146698.0
Backnang	1871.0	Singvögel. Die Nachtigall (Sylvia Luscinia) in Gärten an der Murr, geht nicht über Oppenweiler hinauf, der Sumpfrohrsänger (S. palustris), der Buschrohrsänger (S. locustella), die Gartengrasmücke (S. hortensis), die Dorngrasmücke (S. cinerea), die Mönchsgrasmücke (S. atricapilla), die Zaungrasmücke (S. curruca), der Tannenlaubvogel (S. rufa), die Bastard-Nachtigall (S. hypolais) selten, das Rothk…	Dorngrasmücke	S. cinerea	True	Curruca communis	10507373.0
Backnang	1871.0	Singvögel. Die Nachtigall (Sylvia Luscinia) in Gärten an der Murr, geht nicht über Oppenweiler hinauf, der Sumpfrohrsänger (S. palustris), der Buschrohrsänger (S. locustella), die Gartengrasmücke (S. hortensis), die Dorngrasmücke (S. cinerea), die Mönchsgrasmücke (S. atricapilla), die Zaungrasmücke (S. curruca), der Tannenlaubvogel (S. rufa), die Bastard-Nachtigall (S. hypolais) selten, das Rothk…	Mönchsgrasmücke	S. atricapilla	True	Motacilla atricapilla	7864101.0
Backnang	1871.0	Singvögel. Die Nachtigall (Sylvia Luscinia) in Gärten an der Murr, geht nicht über Oppenweiler hinauf, der Sumpfrohrsänger (S. palustris), der Buschrohrsänger (S. locustella), die Gartengrasmücke (S. hortensis), die Dorngrasmücke (S. cinerea), die Mönchsgrasmücke (S. atricapilla), die Zaungrasmücke (S. curruca), der Tannenlaubvogel (S. rufa), die Bastard-Nachtigall (S. hypolais) selten, das Rothk…	Zaungrasmücke	S. curruca	True	Sylvia curruca	2492960.0
Backnang	1871.0	Singvögel. Die Nachtigall (Sylvia Luscinia) in Gärten an der Murr, geht nicht über Oppenweiler hinauf, der Sumpfrohrsänger (S. palustris), der Buschrohrsänger (S. locustella), die Gartengrasmücke (S. hortensis), die Dorngrasmücke (S. cinerea), die Mönchsgrasmücke (S. atricapilla), die Zaungrasmücke (S. curruca), der Tannenlaubvogel (S. rufa), die Bastard-Nachtigall (S. hypolais) selten, das Rothk…	Tannenlaubvogel	S. rufa	True	Phylloscopus rufa	2493047.0
Backnang	1871.0	Singvögel. Die Nachtigall (Sylvia Luscinia) in Gärten an der Murr, geht nicht über Oppenweiler hinauf, der Sumpfrohrsänger (S. palustris), der Buschrohrsänger (S. locustella), die Gartengrasmücke (S. hortensis), die Dorngrasmücke (S. cinerea), die Mönchsgrasmücke (S. atricapilla), die Zaungrasmücke (S. curruca), der Tannenlaubvogel (S. rufa), die Bastard-Nachtigall (S. hypolais) selten, das Rothk…	Bastard-Nachtigall	S. hypolais	True	Hippolais icterina	2493220.0
Backnang	1871.0	Singvögel. Die Nachtigall (Sylvia Luscinia) in Gärten an der Murr, geht nicht über Oppenweiler hinauf, der Sumpfrohrsänger (S. palustris), der Buschrohrsänger (S. locustella), die Gartengrasmücke (S. hortensis), die Dorngrasmücke (S. cinerea), die Mönchsgrasmücke (S. atricapilla), die Zaungrasmücke (S. curruca), der Tannenlaubvogel (S. rufa), die Bastard-Nachtigall (S. hypolais) selten, das Rothk…	Rothkehlchen	S. rubecula	True	Erithacus rubecula	2492462.0
Backnang	1871.0	Singvögel. Die Nachtigall (Sylvia Luscinia) in Gärten an der Murr, geht nicht über Oppenweiler hinauf, der Sumpfrohrsänger (S. palustris), der Buschrohrsänger (S. locustella), die Gartengrasmücke (S. hortensis), die Dorngrasmücke (S. cinerea), die Mönchsgrasmücke (S. atricapilla), die Zaungrasmücke (S. curruca), der Tannenlaubvogel (S. rufa), die Bastard-Nachtigall (S. hypolais) selten, das Rothk…	Blaukehlchen	S. suecica	True	Luscinia svecica (Linnaeus, 1758)	4408732.0
Backnang	1871.0	Singvögel. Die Nachtigall (Sylvia Luscinia) in Gärten an der Murr, geht nicht über Oppenweiler hinauf, der Sumpfrohrsänger (S. palustris), der Buschrohrsänger (S. locustella), die Gartengrasmücke (S. hortensis), die Dorngrasmücke (S. cinerea), die Mönchsgrasmücke (S. atricapilla), die Zaungrasmücke (S. curruca), der Tannenlaubvogel (S. rufa), die Bastard-Nachtigall (S. hypolais) selten, das Rothk…		Regulus flavicapillus	True	Motacilla regulus Linnaeus, 1758	7578155.0
Backnang	1871.0	das Rothkehlchen (S. rubecula), das Blaukehlchen (S. suecica), das gelbköpfige Goldhähnchen (Regulus flavicapillus), das feuerfarbige Goldhühnchen (R. ignicapillus), der graue Steinschmäzer (Saxicola oënanthe), der schwarzkehlige und der braunkehlige Wiesenschmäzer (S. rubecola et rubetra), die Heckenbraunelle (Accentor modularis), die Kohl-, Tannen-, Sumpf-, Hauben-, Blau- und Schwanzmeise (Paru…		R. ignicapillus	True	Regulus ignicapillus	6093527.0
Backnang	1871.0	das Rothkehlchen (S. rubecula), das Blaukehlchen (S. suecica), das gelbköpfige Goldhähnchen (Regulus flavicapillus), das feuerfarbige Goldhühnchen (R. ignicapillus), der graue Steinschmäzer (Saxicola oënanthe), der schwarzkehlige und der braunkehlige Wiesenschmäzer (S. rubecola et rubetra), die Heckenbraunelle (Accentor modularis), die Kohl-, Tannen-, Sumpf-, Hauben-, Blau- und Schwanzmeise (Paru…		Saxicola oënanthe	True	Oenanthe oenanthe	5231240.0
Backnang	1871.0	das Rothkehlchen (S. rubecula), das Blaukehlchen (S. suecica), das gelbköpfige Goldhähnchen (Regulus flavicapillus), das feuerfarbige Goldhühnchen (R. ignicapillus), der graue Steinschmäzer (Saxicola oënanthe), der schwarzkehlige und der braunkehlige Wiesenschmäzer (S. rubecola et rubetra), die Heckenbraunelle (Accentor modularis), die Kohl-, Tannen-, Sumpf-, Hauben-, Blau- und Schwanzmeise (Paru…		S. rubecola	True	Saxicola rubecola	4408759.0
Backnang	1871.0	das Rothkehlchen (S. rubecula), das Blaukehlchen (S. suecica), das gelbköpfige Goldhähnchen (Regulus flavicapillus), das feuerfarbige Goldhühnchen (R. ignicapillus), der graue Steinschmäzer (Saxicola oënanthe), der schwarzkehlige und der braunkehlige Wiesenschmäzer (S. rubecola et rubetra), die Heckenbraunelle (Accentor modularis), die Kohl-, Tannen-, Sumpf-, Hauben-, Blau- und Schwanzmeise (Paru…	Heckenbraunelle	Accentor modularis	True	Prunella modularis (Linnaeus, 1758)	5231763.0
Backnang	1871.0	das Rothkehlchen (S. rubecula), das Blaukehlchen (S. suecica), das gelbköpfige Goldhähnchen (Regulus flavicapillus), das feuerfarbige Goldhühnchen (R. ignicapillus), der graue Steinschmäzer (Saxicola oënanthe), der schwarzkehlige und der braunkehlige Wiesenschmäzer (S. rubecola et rubetra), die Heckenbraunelle (Accentor modularis), die Kohl-, Tannen-, Sumpf-, Hauben-, Blau- und Schwanzmeise (Paru…		Parus major	True	Parus corsus	8930246.0
Backnang	1871.0	das Rothkehlchen (S. rubecula), das Blaukehlchen (S. suecica), das gelbköpfige Goldhähnchen (Regulus flavicapillus), das feuerfarbige Goldhühnchen (R. ignicapillus), der graue Steinschmäzer (Saxicola oënanthe), der schwarzkehlige und der braunkehlige Wiesenschmäzer (S. rubecola et rubetra), die Heckenbraunelle (Accentor modularis), die Kohl-, Tannen-, Sumpf-, Hauben-, Blau- und Schwanzmeise (Paru…	Schwanzmeise		True	Aegithalos caudatus (Linnaeus, 1758)	2495000.0
Backnang	1871.0	das Rothkehlchen (S. rubecula), das Blaukehlchen (S. suecica), das gelbköpfige Goldhähnchen (Regulus flavicapillus), das feuerfarbige Goldhühnchen (R. ignicapillus), der graue Steinschmäzer (Saxicola oënanthe), der schwarzkehlige und der braunkehlige Wiesenschmäzer (S. rubecola et rubetra), die Heckenbraunelle (Accentor modularis), die Kohl-, Tannen-, Sumpf-, Hauben-, Blau- und Schwanzmeise (Paru…	gelbe Bachstelze		True	Motacilla alba	9687165.0
Backnang	1871.0	ater, palustris,cristatus,coeruleus et caudatus), die weiße, graue und gelbe Bachstelze (Motacilla. alba, Boarula et flava), der Baum-, Wiesen- und Feldpiper (Anthus arboreus, pratensis et campestris), die Wasseramsel (Cinclus aquaticus), die Roth-, Sing-, Wachholder-, Mistel- und Schwarzdrossel (Turdus iliacus, musicus, pilaris, viscivorus et Merula), der gelbe Pirol (Oriolus galbula), der graue…	Bachstelze		True	Motacilla alba Linnaeus, 1758	9687165.0
Backnang	1871.0	ater, palustris,cristatus,coeruleus et caudatus), die weiße, graue und gelbe Bachstelze (Motacilla. alba, Boarula et flava), der Baum-, Wiesen- und Feldpiper (Anthus arboreus, pratensis et campestris), die Wasseramsel (Cinclus aquaticus), die Roth-, Sing-, Wachholder-, Mistel- und Schwarzdrossel (Turdus iliacus, musicus, pilaris, viscivorus et Merula), der gelbe Pirol (Oriolus galbula), der graue…		Anthus arboreus	True	Anthus arboreus	11225421.0
Backnang	1871.0	ater, palustris,cristatus,coeruleus et caudatus), die weiße, graue und gelbe Bachstelze (Motacilla. alba, Boarula et flava), der Baum-, Wiesen- und Feldpiper (Anthus arboreus, pratensis et campestris), die Wasseramsel (Cinclus aquaticus), die Roth-, Sing-, Wachholder-, Mistel- und Schwarzdrossel (Turdus iliacus, musicus, pilaris, viscivorus et Merula), der gelbe Pirol (Oriolus galbula), der graue…	Feldpiper		True	Anthus campestris	2490274.0
Backnang	1871.0	ater, palustris,cristatus,coeruleus et caudatus), die weiße, graue und gelbe Bachstelze (Motacilla. alba, Boarula et flava), der Baum-, Wiesen- und Feldpiper (Anthus arboreus, pratensis et campestris), die Wasseramsel (Cinclus aquaticus), die Roth-, Sing-, Wachholder-, Mistel- und Schwarzdrossel (Turdus iliacus, musicus, pilaris, viscivorus et Merula), der gelbe Pirol (Oriolus galbula), der graue…	Wasseramsel	Cinclus aquaticus	True	Cinclus cinclus sapsworthi	8760527.0
Backnang	1871.0	ater, palustris,cristatus,coeruleus et caudatus), die weiße, graue und gelbe Bachstelze (Motacilla. alba, Boarula et flava), der Baum-, Wiesen- und Feldpiper (Anthus arboreus, pratensis et campestris), die Wasseramsel (Cinclus aquaticus), die Roth-, Sing-, Wachholder-, Mistel- und Schwarzdrossel (Turdus iliacus, musicus, pilaris, viscivorus et Merula), der gelbe Pirol (Oriolus galbula), der graue…		Turdus iliacus	True	Turdus iliacus Linnaeus, 1758	2490781.0
Backnang	1871.0	ater, palustris,cristatus,coeruleus et caudatus), die weiße, graue und gelbe Bachstelze (Motacilla. alba, Boarula et flava), der Baum-, Wiesen- und Feldpiper (Anthus arboreus, pratensis et campestris), die Wasseramsel (Cinclus aquaticus), die Roth-, Sing-, Wachholder-, Mistel- und Schwarzdrossel (Turdus iliacus, musicus, pilaris, viscivorus et Merula), der gelbe Pirol (Oriolus galbula), der graue…	Schwarzdrossel	Merula	True	Turus Gloger, 1841	3241554.0
Backnang	1871.0	ater, palustris,cristatus,coeruleus et caudatus), die weiße, graue und gelbe Bachstelze (Motacilla. alba, Boarula et flava), der Baum-, Wiesen- und Feldpiper (Anthus arboreus, pratensis et campestris), die Wasseramsel (Cinclus aquaticus), die Roth-, Sing-, Wachholder-, Mistel- und Schwarzdrossel (Turdus iliacus, musicus, pilaris, viscivorus et Merula), der gelbe Pirol (Oriolus galbula), der graue…		Oriolus galbula	True	Oriolus galbula	7787944.0
Backnang	1871.0	ater, palustris,cristatus,coeruleus et caudatus), die weiße, graue und gelbe Bachstelze (Motacilla. alba, Boarula et flava), der Baum-, Wiesen- und Feldpiper (Anthus arboreus, pratensis et campestris), die Wasseramsel (Cinclus aquaticus), die Roth-, Sing-, Wachholder-, Mistel- und Schwarzdrossel (Turdus iliacus, musicus, pilaris, viscivorus et Merula), der gelbe Pirol (Oriolus galbula), der graue…		Muscicapa grisola	True	Muscicapa striata (Pallas, 1764)	2492576.0
Backnang	1871.0	ater, palustris,cristatus,coeruleus et caudatus), die weiße, graue und gelbe Bachstelze (Motacilla. alba, Boarula et flava), der Baum-, Wiesen- und Feldpiper (Anthus arboreus, pratensis et campestris), die Wasseramsel (Cinclus aquaticus), die Roth-, Sing-, Wachholder-, Mistel- und Schwarzdrossel (Turdus iliacus, musicus, pilaris, viscivorus et Merula), der gelbe Pirol (Oriolus galbula), der graue…	Halsband-Fliegenschnäpper		True	Ficedula albicollis	2492601.0
Backnang	1871.0	ater, palustris,cristatus,coeruleus et caudatus), die weiße, graue und gelbe Bachstelze (Motacilla. alba, Boarula et flava), der Baum-, Wiesen- und Feldpiper (Anthus arboreus, pratensis et campestris), die Wasseramsel (Cinclus aquaticus), die Roth-, Sing-, Wachholder-, Mistel- und Schwarzdrossel (Turdus iliacus, musicus, pilaris, viscivorus et Merula), der gelbe Pirol (Oriolus galbula), der graue…	Seidenschwanz	Bombycilla garrula	True	Lanius garrulus	4408686.0
Backnang	1871.0	1867, der Staar (Sturnus vulgaris), der Buch-, Tannen-, Grün- und Distelfink (Fringilla coëlebs, montifringilla, chloris et carduelis), der Bluthänfling (F. cannabina), der Birken- und der Erlenzeisig (F. linaria et spinus), die Gold- und Grauammer (Emberiza citrinella et miliaria), die Feld-, Heide- und Haubenlerche (Alauda arvensis, arborea et cristata), der Girliz (F. Serinus) selten, der Kirs…	Staar	Sturnus vulgaris	True	Sturnus vulgaris Linnaeus, 1758	9809229.0
Backnang	1871.0	1867, der Staar (Sturnus vulgaris), der Buch-, Tannen-, Grün- und Distelfink (Fringilla coëlebs, montifringilla, chloris et carduelis), der Bluthänfling (F. cannabina), der Birken- und der Erlenzeisig (F. linaria et spinus), die Gold- und Grauammer (Emberiza citrinella et miliaria), die Feld-, Heide- und Haubenlerche (Alauda arvensis, arborea et cristata), der Girliz (F. Serinus) selten, der Kirs…		Fringilla coëlebs	True	Fringilla coelebs	2494422.0
Backnang	1871.0	1867, der Staar (Sturnus vulgaris), der Buch-, Tannen-, Grün- und Distelfink (Fringilla coëlebs, montifringilla, chloris et carduelis), der Bluthänfling (F. cannabina), der Birken- und der Erlenzeisig (F. linaria et spinus), die Gold- und Grauammer (Emberiza citrinella et miliaria), die Feld-, Heide- und Haubenlerche (Alauda arvensis, arborea et cristata), der Girliz (F. Serinus) selten, der Kirs…	Distelfink		True	Carduelis carduelis	2494686.0
Backnang	1871.0	1867, der Staar (Sturnus vulgaris), der Buch-, Tannen-, Grün- und Distelfink (Fringilla coëlebs, montifringilla, chloris et carduelis), der Bluthänfling (F. cannabina), der Birken- und der Erlenzeisig (F. linaria et spinus), die Gold- und Grauammer (Emberiza citrinella et miliaria), die Feld-, Heide- und Haubenlerche (Alauda arvensis, arborea et cristata), der Girliz (F. Serinus) selten, der Kirs…	Bluthänfling	F. cannabina	True	Carduelis cannabina (Linnaeus, 1758)	2494708.0
Backnang	1871.0	1867, der Staar (Sturnus vulgaris), der Buch-, Tannen-, Grün- und Distelfink (Fringilla coëlebs, montifringilla, chloris et carduelis), der Bluthänfling (F. cannabina), der Birken- und der Erlenzeisig (F. linaria et spinus), die Gold- und Grauammer (Emberiza citrinella et miliaria), die Feld-, Heide- und Haubenlerche (Alauda arvensis, arborea et cristata), der Girliz (F. Serinus) selten, der Kirs…	Erlenzeisig		True	Carduelis spinus (Linnaeus, 1758)	2494701.0
Backnang	1871.0	1867, der Staar (Sturnus vulgaris), der Buch-, Tannen-, Grün- und Distelfink (Fringilla coëlebs, montifringilla, chloris et carduelis), der Bluthänfling (F. cannabina), der Birken- und der Erlenzeisig (F. linaria et spinus), die Gold- und Grauammer (Emberiza citrinella et miliaria), die Feld-, Heide- und Haubenlerche (Alauda arvensis, arborea et cristata), der Girliz (F. Serinus) selten, der Kirs…		Emberiza citrinella	True	Emberiza citrinella Linnaeus, 1758	2491534.0
Backnang	1871.0	1867, der Staar (Sturnus vulgaris), der Buch-, Tannen-, Grün- und Distelfink (Fringilla coëlebs, montifringilla, chloris et carduelis), der Bluthänfling (F. cannabina), der Birken- und der Erlenzeisig (F. linaria et spinus), die Gold- und Grauammer (Emberiza citrinella et miliaria), die Feld-, Heide- und Haubenlerche (Alauda arvensis, arborea et cristata), der Girliz (F. Serinus) selten, der Kirs…	Grauammer		True	Miliaria calandra (Linnaeus, 1758)	2491506.0
Backnang	1871.0	1867, der Staar (Sturnus vulgaris), der Buch-, Tannen-, Grün- und Distelfink (Fringilla coëlebs, montifringilla, chloris et carduelis), der Bluthänfling (F. cannabina), der Birken- und der Erlenzeisig (F. linaria et spinus), die Gold- und Grauammer (Emberiza citrinella et miliaria), die Feld-, Heide- und Haubenlerche (Alauda arvensis, arborea et cristata), der Girliz (F. Serinus) selten, der Kirs…		Alauda arvensis	True	Alauda cantarella Bonaparte, 1841	11006491.0
Backnang	1871.0	1867, der Staar (Sturnus vulgaris), der Buch-, Tannen-, Grün- und Distelfink (Fringilla coëlebs, montifringilla, chloris et carduelis), der Bluthänfling (F. cannabina), der Birken- und der Erlenzeisig (F. linaria et spinus), die Gold- und Grauammer (Emberiza citrinella et miliaria), die Feld-, Heide- und Haubenlerche (Alauda arvensis, arborea et cristata), der Girliz (F. Serinus) selten, der Kirs…	Haubenlerche		True	Galerida cristata plumata	9419873.0
Backnang	1871.0	1867, der Staar (Sturnus vulgaris), der Buch-, Tannen-, Grün- und Distelfink (Fringilla coëlebs, montifringilla, chloris et carduelis), der Bluthänfling (F. cannabina), der Birken- und der Erlenzeisig (F. linaria et spinus), die Gold- und Grauammer (Emberiza citrinella et miliaria), die Feld-, Heide- und Haubenlerche (Alauda arvensis, arborea et cristata), der Girliz (F. Serinus) selten, der Kirs…		F. Serinus	True	Serinus serinus	2494200.0
Backnang	1871.0	1867, der Staar (Sturnus vulgaris), der Buch-, Tannen-, Grün- und Distelfink (Fringilla coëlebs, montifringilla, chloris et carduelis), der Bluthänfling (F. cannabina), der Birken- und der Erlenzeisig (F. linaria et spinus), die Gold- und Grauammer (Emberiza citrinella et miliaria), die Feld-, Heide- und Haubenlerche (Alauda arvensis, arborea et cristata), der Girliz (F. Serinus) selten, der Kirs…	Kirschenkernbeißer	Coccothraustes cerasorum	True	Coccothraustes coccothraustes	2494329.0
Backnang	1871.0	1867, der Staar (Sturnus vulgaris), der Buch-, Tannen-, Grün- und Distelfink (Fringilla coëlebs, montifringilla, chloris et carduelis), der Bluthänfling (F. cannabina), der Birken- und der Erlenzeisig (F. linaria et spinus), die Gold- und Grauammer (Emberiza citrinella et miliaria), die Feld-, Heide- und Haubenlerche (Alauda arvensis, arborea et cristata), der Girliz (F. Serinus) selten, der Kirs…	Dompfaff	Pyrrhula vulgaris	True	Pyrrhula pyrrhula coccinea (Gmelin, 1789)	9404246.0
Backnang	1871.0	1867, der Staar (Sturnus vulgaris), der Buch-, Tannen-, Grün- und Distelfink (Fringilla coëlebs, montifringilla, chloris et carduelis), der Bluthänfling (F. cannabina), der Birken- und der Erlenzeisig (F. linaria et spinus), die Gold- und Grauammer (Emberiza citrinella et miliaria), die Feld-, Heide- und Haubenlerche (Alauda arvensis, arborea et cristata), der Girliz (F. Serinus) selten, der Kirs…		Loxia pityopsittacus	True	Loxia pytyopsittacus	2494154.0
Backnang	1871.0	1867, der Staar (Sturnus vulgaris), der Buch-, Tannen-, Grün- und Distelfink (Fringilla coëlebs, montifringilla, chloris et carduelis), der Bluthänfling (F. cannabina), der Birken- und der Erlenzeisig (F. linaria et spinus), die Gold- und Grauammer (Emberiza citrinella et miliaria), die Feld-, Heide- und Haubenlerche (Alauda arvensis, arborea et cristata), der Girliz (F. Serinus) selten, der Kirs…	Fichtenkreuzschnabel		True	Loxia curvirostra reai	6175479.0
Backnang	1871.0	der Dompfaffe (Pyrrhula vulgaris), der Kiefern- und der Fichtenkreuzschnabel (Loxia pityopsittacus et curvirostra) selten, letzterer hauptsächlich im Herbst, wenn der Fichtensamen geräth. Großschnäbler oder Rabenvögel.	Dompfaffe	Pyrrhula vulgaris	True	Pyrrhula pyrrhula coccinea (Gmelin, 1789)	9404246.0
Backnang	1871.0	der Dompfaffe (Pyrrhula vulgaris), der Kiefern- und der Fichtenkreuzschnabel (Loxia pityopsittacus et curvirostra) selten, letzterer hauptsächlich im Herbst, wenn der Fichtensamen geräth. Großschnäbler oder Rabenvögel.	Großschnäbler		True	Platalea leucorodia	2480801.0
Backnang	1871.0	der Dompfaffe (Pyrrhula vulgaris), der Kiefern- und der Fichtenkreuzschnabel (Loxia pityopsittacus et curvirostra) selten, letzterer hauptsächlich im Herbst, wenn der Fichtensamen geräth. Großschnäbler oder Rabenvögel.	Rabenvögel		True	Corvidae	5235.0
Backnang	1871.0	letzterer hauptsächlich im Herbst, wenn der Fichtensamen geräth. Großschnäbler oder Rabenvögel. Der Nußheher (Corvus glandarius), der Tannenheher (C. cariocotactes) erscheint zuweilen im Spätherbst auf dem Striche, wie 1844 und 1866, die Elster (C. pica), der Kolkrabe (C. corax) früher häufiger, derzeit sehr selten und meist nur im Winter, die Saatkrähe (C. frugilegus) kommt im Winter in größeren…	Nußheher	Corvus glandarius	True	Corvus glandarius Linnaeus, 1758	8961690.0
Backnang	1871.0	letzterer hauptsächlich im Herbst, wenn der Fichtensamen geräth. Großschnäbler oder Rabenvögel. Der Nußheher (Corvus glandarius), der Tannenheher (C. cariocotactes) erscheint zuweilen im Spätherbst auf dem Striche, wie 1844 und 1866, die Elster (C. pica), der Kolkrabe (C. corax) früher häufiger, derzeit sehr selten und meist nur im Winter, die Saatkrähe (C. frugilegus) kommt im Winter in größeren…	Tannenheher		True	Corvus corax	2482492.0
Backnang	1871.0	letzterer hauptsächlich im Herbst, wenn der Fichtensamen geräth. Großschnäbler oder Rabenvögel. Der Nußheher (Corvus glandarius), der Tannenheher (C. cariocotactes) erscheint zuweilen im Spätherbst auf dem Striche, wie 1844 und 1866, die Elster (C. pica), der Kolkrabe (C. corax) früher häufiger, derzeit sehr selten und meist nur im Winter, die Saatkrähe (C. frugilegus) kommt im Winter in größeren…	Elster		True	Pica galliae Kleinschmidt, 1917	8932000.0
Backnang	1871.0	letzterer hauptsächlich im Herbst, wenn der Fichtensamen geräth. Großschnäbler oder Rabenvögel. Der Nußheher (Corvus glandarius), der Tannenheher (C. cariocotactes) erscheint zuweilen im Spätherbst auf dem Striche, wie 1844 und 1866, die Elster (C. pica), der Kolkrabe (C. corax) früher häufiger, derzeit sehr selten und meist nur im Winter, die Saatkrähe (C. frugilegus) kommt im Winter in größeren…	Kolkrabe		False	Corvus corax Linnaeus, 1758	2482492.0
Backnang	1871.0	letzterer hauptsächlich im Herbst, wenn der Fichtensamen geräth. Großschnäbler oder Rabenvögel. Der Nußheher (Corvus glandarius), der Tannenheher (C. cariocotactes) erscheint zuweilen im Spätherbst auf dem Striche, wie 1844 und 1866, die Elster (C. pica), der Kolkrabe (C. corax) früher häufiger, derzeit sehr selten und meist nur im Winter, die Saatkrähe (C. frugilegus) kommt im Winter in größeren…	Saatkrähe		True	Corvus frugilegus Linnaeus, 1758	2482513.0
Backnang	1871.0	letzterer hauptsächlich im Herbst, wenn der Fichtensamen geräth. Großschnäbler oder Rabenvögel. Der Nußheher (Corvus glandarius), der Tannenheher (C. cariocotactes) erscheint zuweilen im Spätherbst auf dem Striche, wie 1844 und 1866, die Elster (C. pica), der Kolkrabe (C. corax) früher häufiger, derzeit sehr selten und meist nur im Winter, die Saatkrähe (C. frugilegus) kommt im Winter in größeren…	gemeine Krähe		True	Corvus corone	9409796.0
Backnang	1871.0	letzterer hauptsächlich im Herbst, wenn der Fichtensamen geräth. Großschnäbler oder Rabenvögel. Der Nußheher (Corvus glandarius), der Tannenheher (C. cariocotactes) erscheint zuweilen im Spätherbst auf dem Striche, wie 1844 und 1866, die Elster (C. pica), der Kolkrabe (C. corax) früher häufiger, derzeit sehr selten und meist nur im Winter, die Saatkrähe (C. frugilegus) kommt im Winter in größeren…	Nebelkrähe		True	Corvus cornix	2482515.0
Backnang	1871.0	letzterer hauptsächlich im Herbst, wenn der Fichtensamen geräth. Großschnäbler oder Rabenvögel. Der Nußheher (Corvus glandarius), der Tannenheher (C. cariocotactes) erscheint zuweilen im Spätherbst auf dem Striche, wie 1844 und 1866, die Elster (C. pica), der Kolkrabe (C. corax) früher häufiger, derzeit sehr selten und meist nur im Winter, die Saatkrähe (C. frugilegus) kommt im Winter in größeren…	Dohle		True	Corvus monedula Linnaeus, 1758	2482473.0
Backnang	1871.0	[036] | Tauben. Die Hohltaube (Columba oënas), die Ringeltaube (C. palumbus), die Turteltaube (C. turtur). Hühnerartige Vögel. Der Kupferfasan (Phasianus colchicus) früher im sog. Backnanger Wald, jetzt verschwunden, das Feldhuhn (Perdix cinerea), die Wachtel (Ortygion coturnix), das Birkhuhn (Tetrao tetrix) im Jahr 1857 wurde ein Weibchen im Trinkhau bei Strümpfelbach geschossen. Wasser- und Sum…	Hohltaube	Columba oënas	True	Columba aenas	11324851.0
Backnang	1871.0	[036] | Tauben. Die Hohltaube (Columba oënas), die Ringeltaube (C. palumbus), die Turteltaube (C. turtur). Hühnerartige Vögel. Der Kupferfasan (Phasianus colchicus) früher im sog. Backnanger Wald, jetzt verschwunden, das Feldhuhn (Perdix cinerea), die Wachtel (Ortygion coturnix), das Birkhuhn (Tetrao tetrix) im Jahr 1857 wurde ein Weibchen im Trinkhau bei Strümpfelbach geschossen. Wasser- und Sum…	Ringeltaube	C. palumbus	True	Columba palumbus Linnaeus, 1758	2495455.0
Backnang	1871.0	[036] | Tauben. Die Hohltaube (Columba oënas), die Ringeltaube (C. palumbus), die Turteltaube (C. turtur). Hühnerartige Vögel. Der Kupferfasan (Phasianus colchicus) früher im sog. Backnanger Wald, jetzt verschwunden, das Feldhuhn (Perdix cinerea), die Wachtel (Ortygion coturnix), das Birkhuhn (Tetrao tetrix) im Jahr 1857 wurde ein Weibchen im Trinkhau bei Strümpfelbach geschossen. Wasser- und Sum…	Turteltaube	C. turtur	True	Columba turtur	7535050.0
Backnang	1871.0	[036] | Tauben. Die Hohltaube (Columba oënas), die Ringeltaube (C. palumbus), die Turteltaube (C. turtur). Hühnerartige Vögel. Der Kupferfasan (Phasianus colchicus) früher im sog. Backnanger Wald, jetzt verschwunden, das Feldhuhn (Perdix cinerea), die Wachtel (Ortygion coturnix), das Birkhuhn (Tetrao tetrix) im Jahr 1857 wurde ein Weibchen im Trinkhau bei Strümpfelbach geschossen. Wasser- und Sum…	Kupferfasan	Phasianus colchicus	False	Phasianus colchicus Linnaeus, 1758	9752149.0
Backnang	1871.0	[036] | Tauben. Die Hohltaube (Columba oënas), die Ringeltaube (C. palumbus), die Turteltaube (C. turtur). Hühnerartige Vögel. Der Kupferfasan (Phasianus colchicus) früher im sog. Backnanger Wald, jetzt verschwunden, das Feldhuhn (Perdix cinerea), die Wachtel (Ortygion coturnix), das Birkhuhn (Tetrao tetrix) im Jahr 1857 wurde ein Weibchen im Trinkhau bei Strümpfelbach geschossen. Wasser- und Sum…	Feldhuhn	Perdix cinerea	True	Perdix perdix (Linnaeus, 1758)	2473958.0
Backnang	1871.0	[036] | Tauben. Die Hohltaube (Columba oënas), die Ringeltaube (C. palumbus), die Turteltaube (C. turtur). Hühnerartige Vögel. Der Kupferfasan (Phasianus colchicus) früher im sog. Backnanger Wald, jetzt verschwunden, das Feldhuhn (Perdix cinerea), die Wachtel (Ortygion coturnix), das Birkhuhn (Tetrao tetrix) im Jahr 1857 wurde ein Weibchen im Trinkhau bei Strümpfelbach geschossen. Wasser- und Sum…	Wachtel	Ortygion coturnix	True	Coturnix vulgaris Fleming	11266873.0
Backnang	1871.0	[036] | Tauben. Die Hohltaube (Columba oënas), die Ringeltaube (C. palumbus), die Turteltaube (C. turtur). Hühnerartige Vögel. Der Kupferfasan (Phasianus colchicus) früher im sog. Backnanger Wald, jetzt verschwunden, das Feldhuhn (Perdix cinerea), die Wachtel (Ortygion coturnix), das Birkhuhn (Tetrao tetrix) im Jahr 1857 wurde ein Weibchen im Trinkhau bei Strümpfelbach geschossen. Wasser- und Sum…	Birkhuhn	Tetrao tetrix	True	Tetrao britannicus Witherby & Lonnberg	11250893.0
Backnang	1871.0	Wasser- und Sumpfvögel. Der Kiebitz (Vanellus cristatus), der Fischreiher (Ardea cinerea), der weiße Storch (Ciconia alba), der punktirte Wasserläufer (Totanus ochropus), der Fluß-Wasserläuser (T. hypoleucos), die gemeine und die kleine Bekassine (Scolopax gallinago et gallinula) beide nur auf dem Zuge, die Waldschnepfe (Sc. rusticola), der Wachtelkönig (Crex pratensis), das Teich- und das Wasser…	Kiebitz	Vanellus cristatus	True	Vanellus vulgaris	11290735.0
Backnang	1871.0	Wasser- und Sumpfvögel. Der Kiebitz (Vanellus cristatus), der Fischreiher (Ardea cinerea), der weiße Storch (Ciconia alba), der punktirte Wasserläufer (Totanus ochropus), der Fluß-Wasserläuser (T. hypoleucos), die gemeine und die kleine Bekassine (Scolopax gallinago et gallinula) beide nur auf dem Zuge, die Waldschnepfe (Sc. rusticola), der Wachtelkönig (Crex pratensis), das Teich- und das Wasser…	Fischreiher	Ardea cinerea	True	Ardea cinerea Linnaeus, 1758	9797180.0
Backnang	1871.0	Wasser- und Sumpfvögel. Der Kiebitz (Vanellus cristatus), der Fischreiher (Ardea cinerea), der weiße Storch (Ciconia alba), der punktirte Wasserläufer (Totanus ochropus), der Fluß-Wasserläuser (T. hypoleucos), die gemeine und die kleine Bekassine (Scolopax gallinago et gallinula) beide nur auf dem Zuge, die Waldschnepfe (Sc. rusticola), der Wachtelkönig (Crex pratensis), das Teich- und das Wasser…		Ciconia alba	True	Ciconia alba	11306993.0
Backnang	1871.0	Wasser- und Sumpfvögel. Der Kiebitz (Vanellus cristatus), der Fischreiher (Ardea cinerea), der weiße Storch (Ciconia alba), der punktirte Wasserläufer (Totanus ochropus), der Fluß-Wasserläuser (T. hypoleucos), die gemeine und die kleine Bekassine (Scolopax gallinago et gallinula) beide nur auf dem Zuge, die Waldschnepfe (Sc. rusticola), der Wachtelkönig (Crex pratensis), das Teich- und das Wasser…		Totanus ochropus	True	Helodromus ochropus	10904894.0
Backnang	1871.0	Wasser- und Sumpfvögel. Der Kiebitz (Vanellus cristatus), der Fischreiher (Ardea cinerea), der weiße Storch (Ciconia alba), der punktirte Wasserläufer (Totanus ochropus), der Fluß-Wasserläuser (T. hypoleucos), die gemeine und die kleine Bekassine (Scolopax gallinago et gallinula) beide nur auf dem Zuge, die Waldschnepfe (Sc. rusticola), der Wachtelkönig (Crex pratensis), das Teich- und das Wasser…		T. hypoleucos	True	Gallinula chloropus	5228199.0
Backnang	1871.0	Wasser- und Sumpfvögel. Der Kiebitz (Vanellus cristatus), der Fischreiher (Ardea cinerea), der weiße Storch (Ciconia alba), der punktirte Wasserläufer (Totanus ochropus), der Fluß-Wasserläuser (T. hypoleucos), die gemeine und die kleine Bekassine (Scolopax gallinago et gallinula) beide nur auf dem Zuge, die Waldschnepfe (Sc. rusticola), der Wachtelkönig (Crex pratensis), das Teich- und das Wasser…		Scolopax gallinago	True	Scolopax gallinago	8233584.0
Backnang	1871.0	Wasser- und Sumpfvögel. Der Kiebitz (Vanellus cristatus), der Fischreiher (Ardea cinerea), der weiße Storch (Ciconia alba), der punktirte Wasserläufer (Totanus ochropus), der Fluß-Wasserläuser (T. hypoleucos), die gemeine und die kleine Bekassine (Scolopax gallinago et gallinula) beide nur auf dem Zuge, die Waldschnepfe (Sc. rusticola), der Wachtelkönig (Crex pratensis), das Teich- und das Wasser…	kleine Bekassine		True	Scolopax gallinula	10042374.0
Backnang	1871.0	Wasser- und Sumpfvögel. Der Kiebitz (Vanellus cristatus), der Fischreiher (Ardea cinerea), der weiße Storch (Ciconia alba), der punktirte Wasserläufer (Totanus ochropus), der Fluß-Wasserläuser (T. hypoleucos), die gemeine und die kleine Bekassine (Scolopax gallinago et gallinula) beide nur auf dem Zuge, die Waldschnepfe (Sc. rusticola), der Wachtelkönig (Crex pratensis), das Teich- und das Wasser…	Waldschnepfe	Sc. rusticola	True	Scolopax scolopax	8263465.0
Backnang	1871.0	Wasser- und Sumpfvögel. Der Kiebitz (Vanellus cristatus), der Fischreiher (Ardea cinerea), der weiße Storch (Ciconia alba), der punktirte Wasserläufer (Totanus ochropus), der Fluß-Wasserläuser (T. hypoleucos), die gemeine und die kleine Bekassine (Scolopax gallinago et gallinula) beide nur auf dem Zuge, die Waldschnepfe (Sc. rusticola), der Wachtelkönig (Crex pratensis), das Teich- und das Wasser…	Wachtelkönig	Crex pratensis	True	Gallinula crex	11321061.0
Backnang	1871.0	Wasser- und Sumpfvögel. Der Kiebitz (Vanellus cristatus), der Fischreiher (Ardea cinerea), der weiße Storch (Ciconia alba), der punktirte Wasserläufer (Totanus ochropus), der Fluß-Wasserläuser (T. hypoleucos), die gemeine und die kleine Bekassine (Scolopax gallinago et gallinula) beide nur auf dem Zuge, die Waldschnepfe (Sc. rusticola), der Wachtelkönig (Crex pratensis), das Teich- und das Wasser…		Gallinula chloropus	True	Fulica spec Linnaeus, 1758	2474376.0
Backnang	1871.0	Wasser- und Sumpfvögel. Der Kiebitz (Vanellus cristatus), der Fischreiher (Ardea cinerea), der weiße Storch (Ciconia alba), der punktirte Wasserläufer (Totanus ochropus), der Fluß-Wasserläuser (T. hypoleucos), die gemeine und die kleine Bekassine (Scolopax gallinago et gallinula) beide nur auf dem Zuge, die Waldschnepfe (Sc. rusticola), der Wachtelkönig (Crex pratensis), das Teich- und das Wasser…	Wasserhuhn	Fulica atra	True	Fulica atra Linnaeus, 1758	2474377.0
Backnang	1871.0	rusticola), der Wachtelkönig (Crex pratensis), das Teich- und das Wasserhuhn (Gallinula chloropus et Fulica atra). Schwimmvögel. Die Saat- und die Ackergans (Anser segetum et arvensis) beide nur auf dem Zuge, die Stockente (Anas boschas) zuweilen auf ihren Wanderungen, die Kriekente (A. crecca) nistet zuweilen auf größeren Teichen, die Knäckente (A. querquedula) zeigt sich öfters auf dem Zuge, de…		Anser segetum	True	Anas segetum	11236709.0
Backnang	1871.0	rusticola), der Wachtelkönig (Crex pratensis), das Teich- und das Wasserhuhn (Gallinula chloropus et Fulica atra). Schwimmvögel. Die Saat- und die Ackergans (Anser segetum et arvensis) beide nur auf dem Zuge, die Stockente (Anas boschas) zuweilen auf ihren Wanderungen, die Kriekente (A. crecca) nistet zuweilen auf größeren Teichen, die Knäckente (A. querquedula) zeigt sich öfters auf dem Zuge, de…	Ackergans		True	Anser arvensis	2498016.0
Backnang	1871.0	rusticola), der Wachtelkönig (Crex pratensis), das Teich- und das Wasserhuhn (Gallinula chloropus et Fulica atra). Schwimmvögel. Die Saat- und die Ackergans (Anser segetum et arvensis) beide nur auf dem Zuge, die Stockente (Anas boschas) zuweilen auf ihren Wanderungen, die Kriekente (A. crecca) nistet zuweilen auf größeren Teichen, die Knäckente (A. querquedula) zeigt sich öfters auf dem Zuge, de…	Stockente	Anas boschas	True	Anas boschas	7685805.0
Backnang	1871.0	rusticola), der Wachtelkönig (Crex pratensis), das Teich- und das Wasserhuhn (Gallinula chloropus et Fulica atra). Schwimmvögel. Die Saat- und die Ackergans (Anser segetum et arvensis) beide nur auf dem Zuge, die Stockente (Anas boschas) zuweilen auf ihren Wanderungen, die Kriekente (A. crecca) nistet zuweilen auf größeren Teichen, die Knäckente (A. querquedula) zeigt sich öfters auf dem Zuge, de…	Kriekente		True	Nettion crecca	9659118.0
Backnang	1871.0	rusticola), der Wachtelkönig (Crex pratensis), das Teich- und das Wasserhuhn (Gallinula chloropus et Fulica atra). Schwimmvögel. Die Saat- und die Ackergans (Anser segetum et arvensis) beide nur auf dem Zuge, die Stockente (Anas boschas) zuweilen auf ihren Wanderungen, die Kriekente (A. crecca) nistet zuweilen auf größeren Teichen, die Knäckente (A. querquedula) zeigt sich öfters auf dem Zuge, de…	Knäckente		True	Spatula querquedula	9274012.0
Backnang	1871.0	rusticola), der Wachtelkönig (Crex pratensis), das Teich- und das Wasserhuhn (Gallinula chloropus et Fulica atra). Schwimmvögel. Die Saat- und die Ackergans (Anser segetum et arvensis) beide nur auf dem Zuge, die Stockente (Anas boschas) zuweilen auf ihren Wanderungen, die Kriekente (A. crecca) nistet zuweilen auf größeren Teichen, die Knäckente (A. querquedula) zeigt sich öfters auf dem Zuge, de…		Podiceps minor	True	Tachybaptus ruficollis (Pallas, 1764)	2482048.0
Backnang	1871.0	Reptilien. Die gemeine Eidechse (Lacerta agilis), die Blindschleiche (Anguis fragilis), die Ringelnatter (Coluber natrix), die graue lebendiggebärende Natter ((C. austriacus), der Laubfrosch (Hyla arborea), der grüne Wasserfrosch (Rana esculenta), der braune Grasfrosch (R. temporaria), die Feuerkröte (Bombinator igneus), die gemeine Kröte (Bufo vulgaris), der gefleckte Erdmolch(Salamandra maculos…	gemeine Eidechse	Lacerta agilis	True	Seps caerulescens	6545012.0
Backnang	1871.0	Reptilien. Die gemeine Eidechse (Lacerta agilis), die Blindschleiche (Anguis fragilis), die Ringelnatter (Coluber natrix), die graue lebendiggebärende Natter ((C. austriacus), der Laubfrosch (Hyla arborea), der grüne Wasserfrosch (Rana esculenta), der braune Grasfrosch (R. temporaria), die Feuerkröte (Bombinator igneus), die gemeine Kröte (Bufo vulgaris), der gefleckte Erdmolch(Salamandra maculos…	Blindschleiche	Anguis fragilis	True	Anguis eryx Linnaeus, 1758	8075812.0
Backnang	1871.0	Reptilien. Die gemeine Eidechse (Lacerta agilis), die Blindschleiche (Anguis fragilis), die Ringelnatter (Coluber natrix), die graue lebendiggebärende Natter ((C. austriacus), der Laubfrosch (Hyla arborea), der grüne Wasserfrosch (Rana esculenta), der braune Grasfrosch (R. temporaria), die Feuerkröte (Bombinator igneus), die gemeine Kröte (Bufo vulgaris), der gefleckte Erdmolch(Salamandra maculos…	Ringelnatter	Coluber natrix	True	Coluber persa Pallas, 1814	9230970.0
Backnang	1871.0	Reptilien. Die gemeine Eidechse (Lacerta agilis), die Blindschleiche (Anguis fragilis), die Ringelnatter (Coluber natrix), die graue lebendiggebärende Natter ((C. austriacus), der Laubfrosch (Hyla arborea), der grüne Wasserfrosch (Rana esculenta), der braune Grasfrosch (R. temporaria), die Feuerkröte (Bombinator igneus), die gemeine Kröte (Bufo vulgaris), der gefleckte Erdmolch(Salamandra maculos…	graue lebendiggebärende Natter	C. austriacus	True	Natrix natrix	6161347.0
Backnang	1871.0	Reptilien. Die gemeine Eidechse (Lacerta agilis), die Blindschleiche (Anguis fragilis), die Ringelnatter (Coluber natrix), die graue lebendiggebärende Natter ((C. austriacus), der Laubfrosch (Hyla arborea), der grüne Wasserfrosch (Rana esculenta), der braune Grasfrosch (R. temporaria), die Feuerkröte (Bombinator igneus), die gemeine Kröte (Bufo vulgaris), der gefleckte Erdmolch(Salamandra maculos…	Laubfrosch	Hyla arborea	True	Hyla vulgaris	11012469.0
Backnang	1871.0	Reptilien. Die gemeine Eidechse (Lacerta agilis), die Blindschleiche (Anguis fragilis), die Ringelnatter (Coluber natrix), die graue lebendiggebärende Natter ((C. austriacus), der Laubfrosch (Hyla arborea), der grüne Wasserfrosch (Rana esculenta), der braune Grasfrosch (R. temporaria), die Feuerkröte (Bombinator igneus), die gemeine Kröte (Bufo vulgaris), der gefleckte Erdmolch(Salamandra maculos…		Rana esculenta	True	Rana esculenta Linnaeus, 1758	10665553.0
Backnang	1871.0	Reptilien. Die gemeine Eidechse (Lacerta agilis), die Blindschleiche (Anguis fragilis), die Ringelnatter (Coluber natrix), die graue lebendiggebärende Natter ((C. austriacus), der Laubfrosch (Hyla arborea), der grüne Wasserfrosch (Rana esculenta), der braune Grasfrosch (R. temporaria), die Feuerkröte (Bombinator igneus), die gemeine Kröte (Bufo vulgaris), der gefleckte Erdmolch(Salamandra maculos…		R. temporaria	True	Rana temporaria	2426805.0
Backnang	1871.0	Reptilien. Die gemeine Eidechse (Lacerta agilis), die Blindschleiche (Anguis fragilis), die Ringelnatter (Coluber natrix), die graue lebendiggebärende Natter ((C. austriacus), der Laubfrosch (Hyla arborea), der grüne Wasserfrosch (Rana esculenta), der braune Grasfrosch (R. temporaria), die Feuerkröte (Bombinator igneus), die gemeine Kröte (Bufo vulgaris), der gefleckte Erdmolch(Salamandra maculos…	Feuerkröte	Bombinator igneus	True	Bombina bombina danubialis Calinescu, 1931	11043299.0
Backnang	1871.0	Reptilien. Die gemeine Eidechse (Lacerta agilis), die Blindschleiche (Anguis fragilis), die Ringelnatter (Coluber natrix), die graue lebendiggebärende Natter ((C. austriacus), der Laubfrosch (Hyla arborea), der grüne Wasserfrosch (Rana esculenta), der braune Grasfrosch (R. temporaria), die Feuerkröte (Bombinator igneus), die gemeine Kröte (Bufo vulgaris), der gefleckte Erdmolch(Salamandra maculos…	gemeine Kröte	Bufo vulgaris	True	Bufo cinereus minor	10900844.0
Backnang	1871.0	Reptilien. Die gemeine Eidechse (Lacerta agilis), die Blindschleiche (Anguis fragilis), die Ringelnatter (Coluber natrix), die graue lebendiggebärende Natter ((C. austriacus), der Laubfrosch (Hyla arborea), der grüne Wasserfrosch (Rana esculenta), der braune Grasfrosch (R. temporaria), die Feuerkröte (Bombinator igneus), die gemeine Kröte (Bufo vulgaris), der gefleckte Erdmolch(Salamandra maculos…		Salamandra maculosa	True	Lacerta salamandra Linnaeus, 1758	4409500.0
Backnang	1871.0	Reptilien. Die gemeine Eidechse (Lacerta agilis), die Blindschleiche (Anguis fragilis), die Ringelnatter (Coluber natrix), die graue lebendiggebärende Natter ((C. austriacus), der Laubfrosch (Hyla arborea), der grüne Wasserfrosch (Rana esculenta), der braune Grasfrosch (R. temporaria), die Feuerkröte (Bombinator igneus), die gemeine Kröte (Bufo vulgaris), der gefleckte Erdmolch(Salamandra maculos…		Triton cristatus	True	Molge palustris icterica Prazák, 1898	10952908.0
Backnang	1871.0	Reptilien. Die gemeine Eidechse (Lacerta agilis), die Blindschleiche (Anguis fragilis), die Ringelnatter (Coluber natrix), die graue lebendiggebärende Natter ((C. austriacus), der Laubfrosch (Hyla arborea), der grüne Wasserfrosch (Rana esculenta), der braune Grasfrosch (R. temporaria), die Feuerkröte (Bombinator igneus), die gemeine Kröte (Bufo vulgaris), der gefleckte Erdmolch(Salamandra maculos…	Feuermolch	T. igneus	True	Salamandra salamandra	2431776.0
Backnang	1871.0	Reptilien. Die gemeine Eidechse (Lacerta agilis), die Blindschleiche (Anguis fragilis), die Ringelnatter (Coluber natrix), die graue lebendiggebärende Natter ((C. austriacus), der Laubfrosch (Hyla arborea), der grüne Wasserfrosch (Rana esculenta), der braune Grasfrosch (R. temporaria), die Feuerkröte (Bombinator igneus), die gemeine Kröte (Bufo vulgaris), der gefleckte Erdmolch(Salamandra maculos…		Petromyzon Planeri	True	Lampetra planeri (Bloch, 1784)	2421402.0
Backnang	1871.0	Fische. Das kleine Neunauge (Petromyzon Planeri), der Schlammbeißer (P. branchialis) beide in klaren Gebirgsbächen, der gemeine Karpfe (Cyprinus carpio), die Karausche (C. carassius), die Schleihe (Tinca vulgaris) alle drei in Seen und Teichen, die Barbe (Barbus fluviatilis), der Gräßling (Gobio fluviatilis), die Nase oder der Weißfisch (Chondostroma nasus), der Schuppfisch (Squalius dobula), die…	Neunauge	Petromyzon planeri	True	Lampetra planeri (Bloch, 1784)	2421402.0
Backnang	1871.0	Fische. Das kleine Neunauge (Petromyzon Planeri), der Schlammbeißer (P. branchialis) beide in klaren Gebirgsbächen, der gemeine Karpfe (Cyprinus carpio), die Karausche (C. carassius), die Schleihe (Tinca vulgaris) alle drei in Seen und Teichen, die Barbe (Barbus fluviatilis), der Gräßling (Gobio fluviatilis), die Nase oder der Weißfisch (Chondostroma nasus), der Schuppfisch (Squalius dobula), die…	Schlammbeißer	P. branchialis	True	Cobitis fossilis Linnaeus, 1758	2367925.0
Backnang	1871.0	Fische. Das kleine Neunauge (Petromyzon Planeri), der Schlammbeißer (P. branchialis) beide in klaren Gebirgsbächen, der gemeine Karpfe (Cyprinus carpio), die Karausche (C. carassius), die Schleihe (Tinca vulgaris) alle drei in Seen und Teichen, die Barbe (Barbus fluviatilis), der Gräßling (Gobio fluviatilis), die Nase oder der Weißfisch (Chondostroma nasus), der Schuppfisch (Squalius dobula), die…		Cyprinus carpio	True	Cyprinus carpio brevicirri Misik, 1958	6166580.0
Backnang	1871.0	Fische. Das kleine Neunauge (Petromyzon Planeri), der Schlammbeißer (P. branchialis) beide in klaren Gebirgsbächen, der gemeine Karpfe (Cyprinus carpio), die Karausche (C. carassius), die Schleihe (Tinca vulgaris) alle drei in Seen und Teichen, die Barbe (Barbus fluviatilis), der Gräßling (Gobio fluviatilis), die Nase oder der Weißfisch (Chondostroma nasus), der Schuppfisch (Squalius dobula), die…	Karausche	C. carassius	True	Carassius charax (Lesniewski, 1837)	2366662.0
Backnang	1871.0	Fische. Das kleine Neunauge (Petromyzon Planeri), der Schlammbeißer (P. branchialis) beide in klaren Gebirgsbächen, der gemeine Karpfe (Cyprinus carpio), die Karausche (C. carassius), die Schleihe (Tinca vulgaris) alle drei in Seen und Teichen, die Barbe (Barbus fluviatilis), der Gräßling (Gobio fluviatilis), die Nase oder der Weißfisch (Chondostroma nasus), der Schuppfisch (Squalius dobula), die…	Schleihe	Tinca vulgaris	True	Tinca aurea Gmelin, 1788	5206300.0
Backnang	1871.0	Fische. Das kleine Neunauge (Petromyzon Planeri), der Schlammbeißer (P. branchialis) beide in klaren Gebirgsbächen, der gemeine Karpfe (Cyprinus carpio), die Karausche (C. carassius), die Schleihe (Tinca vulgaris) alle drei in Seen und Teichen, die Barbe (Barbus fluviatilis), der Gräßling (Gobio fluviatilis), die Nase oder der Weißfisch (Chondostroma nasus), der Schuppfisch (Squalius dobula), die…	Barbe	Barbus fluviatilis	True	Barbus vulgaris	9122916.0
Backnang	1871.0	Fische. Das kleine Neunauge (Petromyzon Planeri), der Schlammbeißer (P. branchialis) beide in klaren Gebirgsbächen, der gemeine Karpfe (Cyprinus carpio), die Karausche (C. carassius), die Schleihe (Tinca vulgaris) alle drei in Seen und Teichen, die Barbe (Barbus fluviatilis), der Gräßling (Gobio fluviatilis), die Nase oder der Weißfisch (Chondostroma nasus), der Schuppfisch (Squalius dobula), die…	Gräßling	Gobio fluviatilis	True	Cyprinus uranoscopus Agassiz, 1828	2360760.0
Backnang	1871.0	Fische. Das kleine Neunauge (Petromyzon Planeri), der Schlammbeißer (P. branchialis) beide in klaren Gebirgsbächen, der gemeine Karpfe (Cyprinus carpio), die Karausche (C. carassius), die Schleihe (Tinca vulgaris) alle drei in Seen und Teichen, die Barbe (Barbus fluviatilis), der Gräßling (Gobio fluviatilis), die Nase oder der Weißfisch (Chondostroma nasus), der Schuppfisch (Squalius dobula), die…	Nase	Chondostroma nasus	True	Chondrostoma nasus macrolepidotus Krauss, 1884	6166988.0
Backnang	1871.0	Fische. Das kleine Neunauge (Petromyzon Planeri), der Schlammbeißer (P. branchialis) beide in klaren Gebirgsbächen, der gemeine Karpfe (Cyprinus carpio), die Karausche (C. carassius), die Schleihe (Tinca vulgaris) alle drei in Seen und Teichen, die Barbe (Barbus fluviatilis), der Gräßling (Gobio fluviatilis), die Nase oder der Weißfisch (Chondostroma nasus), der Schuppfisch (Squalius dobula), die…	Weißfisch	Chondostroma nasus	True	Abramis gehini Blanchard, 1866	2363418.0
Backnang	1871.0	Fische. Das kleine Neunauge (Petromyzon Planeri), der Schlammbeißer (P. branchialis) beide in klaren Gebirgsbächen, der gemeine Karpfe (Cyprinus carpio), die Karausche (C. carassius), die Schleihe (Tinca vulgaris) alle drei in Seen und Teichen, die Barbe (Barbus fluviatilis), der Gräßling (Gobio fluviatilis), die Nase oder der Weißfisch (Chondostroma nasus), der Schuppfisch (Squalius dobula), die…	Schuppfisch	Squalius dobula	True	Leuciscus orientalis	8282390.0
Backnang	1871.0	Fische. Das kleine Neunauge (Petromyzon Planeri), der Schlammbeißer (P. branchialis) beide in klaren Gebirgsbächen, der gemeine Karpfe (Cyprinus carpio), die Karausche (C. carassius), die Schleihe (Tinca vulgaris) alle drei in Seen und Teichen, die Barbe (Barbus fluviatilis), der Gräßling (Gobio fluviatilis), die Nase oder der Weißfisch (Chondostroma nasus), der Schuppfisch (Squalius dobula), die…	Pfelle	Phoxinus laevis	True	Phoxinus rivularis	5207425.0
Backnang	1871.0	Fische. Das kleine Neunauge (Petromyzon Planeri), der Schlammbeißer (P. branchialis) beide in klaren Gebirgsbächen, der gemeine Karpfe (Cyprinus carpio), die Karausche (C. carassius), die Schleihe (Tinca vulgaris) alle drei in Seen und Teichen, die Barbe (Barbus fluviatilis), der Gräßling (Gobio fluviatilis), die Nase oder der Weißfisch (Chondostroma nasus), der Schuppfisch (Squalius dobula), die…	Grundel	Cobitis barbatula	True	Gobio gobio gobio	6166879.0
Backnang	1871.0	Fische. Das kleine Neunauge (Petromyzon Planeri), der Schlammbeißer (P. branchialis) beide in klaren Gebirgsbächen, der gemeine Karpfe (Cyprinus carpio), die Karausche (C. carassius), die Schleihe (Tinca vulgaris) alle drei in Seen und Teichen, die Barbe (Barbus fluviatilis), der Gräßling (Gobio fluviatilis), die Nase oder der Weißfisch (Chondostroma nasus), der Schuppfisch (Squalius dobula), die…	Hecht	Esox lucius	True	Esox estor	10666410.0
Backnang	1871.0	Fische. Das kleine Neunauge (Petromyzon Planeri), der Schlammbeißer (P. branchialis) beide in klaren Gebirgsbächen, der gemeine Karpfe (Cyprinus carpio), die Karausche (C. carassius), die Schleihe (Tinca vulgaris) alle drei in Seen und Teichen, die Barbe (Barbus fluviatilis), der Gräßling (Gobio fluviatilis), die Nase oder der Weißfisch (Chondostroma nasus), der Schuppfisch (Squalius dobula), die…	Bachforelle	Salmo fario	True	Trutta fluviatilis	4352729.0
Backnang	1871.0	Fische. Das kleine Neunauge (Petromyzon Planeri), der Schlammbeißer (P. branchialis) beide in klaren Gebirgsbächen, der gemeine Karpfe (Cyprinus carpio), die Karausche (C. carassius), die Schleihe (Tinca vulgaris) alle drei in Seen und Teichen, die Barbe (Barbus fluviatilis), der Gräßling (Gobio fluviatilis), die Nase oder der Weißfisch (Chondostroma nasus), der Schuppfisch (Squalius dobula), die…	Aal	Anguilla vulgaris	True	Anguilla vulgaris marina Rafinesque, 1810	5212991.0
Backnang	1871.0	Fische. Das kleine Neunauge (Petromyzon Planeri), der Schlammbeißer (P. branchialis) beide in klaren Gebirgsbächen, der gemeine Karpfe (Cyprinus carpio), die Karausche (C. carassius), die Schleihe (Tinca vulgaris) alle drei in Seen und Teichen, die Barbe (Barbus fluviatilis), der Gräßling (Gobio fluviatilis), die Nase oder der Weißfisch (Chondostroma nasus), der Schuppfisch (Squalius dobula), die…	Gruppe	Cottus gobio	True	Cottus gobio roseus Odenwall, 1927	8859316.0
Backnang	1871.0	der Hecht (Esox lucius), die Bachforelle (salmo fario), der Aal (Anguilla vulgaris), die Gruppe (Cottus gobio), der Stichling (Gasterosteus leiurus) sämtlich in der Murr und in ihren Nebenzuflüssen. Von den Krustenthieren nennen wir den Flußkrebs (Astacus fluviatilis). Insekten. Von den Hautflüglern kommen hauptsächlich außer den Bienen die Hummeln, Wespen (Blatt-, Holz-, Gall- und Schlupfwespen)…	Stichling	Gasterosteus leiurus	True	Gasterosteus santaeannae Regan, 1909	4352591.0
Backnang	1871.0	der Hecht (Esox lucius), die Bachforelle (salmo fario), der Aal (Anguilla vulgaris), die Gruppe (Cottus gobio), der Stichling (Gasterosteus leiurus) sämtlich in der Murr und in ihren Nebenzuflüssen. Von den Krustenthieren nennen wir den Flußkrebs (Astacus fluviatilis). Insekten. Von den Hautflüglern kommen hauptsächlich außer den Bienen die Hummeln, Wespen (Blatt-, Holz-, Gall- und Schlupfwespen)…	Flußkrebs	Astacus fluviatilis	True	Astacus astacus	2226998.0
Backnang	1871.0	der Hecht (Esox lucius), die Bachforelle (salmo fario), der Aal (Anguilla vulgaris), die Gruppe (Cottus gobio), der Stichling (Gasterosteus leiurus) sämtlich in der Murr und in ihren Nebenzuflüssen. Von den Krustenthieren nennen wir den Flußkrebs (Astacus fluviatilis). Insekten. Von den Hautflüglern kommen hauptsächlich außer den Bienen die Hummeln, Wespen (Blatt-, Holz-, Gall- und Schlupfwespen)…	Hummel		True	Bombus terrestris	1340503.0
Backnang	1871.0	der Hecht (Esox lucius), die Bachforelle (salmo fario), der Aal (Anguilla vulgaris), die Gruppe (Cottus gobio), der Stichling (Gasterosteus leiurus) sämtlich in der Murr und in ihren Nebenzuflüssen. Von den Krustenthieren nennen wir den Flußkrebs (Astacus fluviatilis). Insekten. Von den Hautflüglern kommen hauptsächlich außer den Bienen die Hummeln, Wespen (Blatt-, Holz-, Gall- und Schlupfwespen)…	Wespe		True	Vespula spp.	1311631.0
Backnang	1871.0	der Hecht (Esox lucius), die Bachforelle (salmo fario), der Aal (Anguilla vulgaris), die Gruppe (Cottus gobio), der Stichling (Gasterosteus leiurus) sämtlich in der Murr und in ihren Nebenzuflüssen. Von den Krustenthieren nennen wir den Flußkrebs (Astacus fluviatilis). Insekten. Von den Hautflüglern kommen hauptsächlich außer den Bienen die Hummeln, Wespen (Blatt-, Holz-, Gall- und Schlupfwespen)…	spanische Fliege		True	Lytta vesicatoria (Linnaeus, 1758)	1046592.0
Backnang	1871.0	der Hecht (Esox lucius), die Bachforelle (salmo fario), der Aal (Anguilla vulgaris), die Gruppe (Cottus gobio), der Stichling (Gasterosteus leiurus) sämtlich in der Murr und in ihren Nebenzuflüssen. Von den Krustenthieren nennen wir den Flußkrebs (Astacus fluviatilis). Insekten. Von den Hautflüglern kommen hauptsächlich außer den Bienen die Hummeln, Wespen (Blatt-, Holz-, Gall- und Schlupfwespen)…	Kornwurm	Calandra granaria	True	Sitophilus granarius	1170174.0
Backnang	1871.0	Von Käfern nennen wir die spanische Fliege (Lytta [037] | vescicatoria), welche nicht selten die Eschen beschädigt, den Kornwurm (Calandra granaria), den allgemein verbreiteten Maikäfer (Melolontha vulgaris), der bekanntlich nicht allein als Käfer, sondern auch als Larve sehr schadet, die Borkenkäfer (Hylurgus piniperda et ligniperda, Bostrichus typographus), den Apfelrüsselkäfer (Anthonomus pomo…	Spanische Fliege		True	Lytta vesicatoria (Linnaeus, 1758)	1046592.0
Backnang	1871.0	Von Käfern nennen wir die spanische Fliege (Lytta [037] | vescicatoria), welche nicht selten die Eschen beschädigt, den Kornwurm (Calandra granaria), den allgemein verbreiteten Maikäfer (Melolontha vulgaris), der bekanntlich nicht allein als Käfer, sondern auch als Larve sehr schadet, die Borkenkäfer (Hylurgus piniperda et ligniperda, Bostrichus typographus), den Apfelrüsselkäfer (Anthonomus pomo…	Maikäfer	Melolontha vulgaris	True	Melolontha vulgaris obscuripes	8764739.0
Backnang	1871.0	Von Käfern nennen wir die spanische Fliege (Lytta [037] | vescicatoria), welche nicht selten die Eschen beschädigt, den Kornwurm (Calandra granaria), den allgemein verbreiteten Maikäfer (Melolontha vulgaris), der bekanntlich nicht allein als Käfer, sondern auch als Larve sehr schadet, die Borkenkäfer (Hylurgus piniperda et ligniperda, Bostrichus typographus), den Apfelrüsselkäfer (Anthonomus pomo…	Borkenkäfer	Hylurgus piniperda et ligniperda, Bostrichus typographus	True	Ips typographus	5018723.0
Backnang	1871.0	Von Käfern nennen wir die spanische Fliege (Lytta [037] | vescicatoria), welche nicht selten die Eschen beschädigt, den Kornwurm (Calandra granaria), den allgemein verbreiteten Maikäfer (Melolontha vulgaris), der bekanntlich nicht allein als Käfer, sondern auch als Larve sehr schadet, die Borkenkäfer (Hylurgus piniperda et ligniperda, Bostrichus typographus), den Apfelrüsselkäfer (Anthonomus pomo…	Apfelrüsselkäfer	Anthonomus pomorum	True	Rhynchaenus pomorum	7533250.0
Backnang	1871.0	Von Käfern nennen wir die spanische Fliege (Lytta [037] | vescicatoria), welche nicht selten die Eschen beschädigt, den Kornwurm (Calandra granaria), den allgemein verbreiteten Maikäfer (Melolontha vulgaris), der bekanntlich nicht allein als Käfer, sondern auch als Larve sehr schadet, die Borkenkäfer (Hylurgus piniperda et ligniperda, Bostrichus typographus), den Apfelrüsselkäfer (Anthonomus pomo…		Carabus violaceus	True	Procrustes violaceus	9528372.0
Backnang	1871.0	Von Käfern nennen wir die spanische Fliege (Lytta [037] | vescicatoria), welche nicht selten die Eschen beschädigt, den Kornwurm (Calandra granaria), den allgemein verbreiteten Maikäfer (Melolontha vulgaris), der bekanntlich nicht allein als Käfer, sondern auch als Larve sehr schadet, die Borkenkäfer (Hylurgus piniperda et ligniperda, Bostrichus typographus), den Apfelrüsselkäfer (Anthonomus pomo…		Procrustes coriaceus	True	Carabus coriaceus joniensis	11244015.0
Backnang	1871.0	Von Käfern nennen wir die spanische Fliege (Lytta [037] | vescicatoria), welche nicht selten die Eschen beschädigt, den Kornwurm (Calandra granaria), den allgemein verbreiteten Maikäfer (Melolontha vulgaris), der bekanntlich nicht allein als Käfer, sondern auch als Larve sehr schadet, die Borkenkäfer (Hylurgus piniperda et ligniperda, Bostrichus typographus), den Apfelrüsselkäfer (Anthonomus pomo…	Hornschröter	Lucanus cervus	False	Lucanus scapulodonta	9418886.0
Backnang	1871.0	den schwarzen Lederkäfer (Procrustes coriaceus), den Hornschröter (Lucanus Cervus) immer seltener, die Holzböcke (Cerambyx Heros et Cerdo), mehrere Bohrkäfer (Anobium pertinax, paniceum). Von Schmetterlingen finden sich die meisten im Mittel- und Unterlande vorkommenden. Von den Netzflüglern sind hauptsächlich die Libellen vertreten (Libellula depressa, Aeschna grandis, Agrion puella), sowie viel…		Cerambyx heros	True	Cerambyx heros	5820514.0
Backnang	1871.0	den schwarzen Lederkäfer (Procrustes coriaceus), den Hornschröter (Lucanus Cervus) immer seltener, die Holzböcke (Cerambyx Heros et Cerdo), mehrere Bohrkäfer (Anobium pertinax, paniceum). Von Schmetterlingen finden sich die meisten im Mittel- und Unterlande vorkommenden. Von den Netzflüglern sind hauptsächlich die Libellen vertreten (Libellula depressa, Aeschna grandis, Agrion puella), sowie viel…	Bohrkäfer	Anobium pertinax	True	Anobium punctatum	1095310.0
Backnang	1871.0	den schwarzen Lederkäfer (Procrustes coriaceus), den Hornschröter (Lucanus Cervus) immer seltener, die Holzböcke (Cerambyx Heros et Cerdo), mehrere Bohrkäfer (Anobium pertinax, paniceum). Von Schmetterlingen finden sich die meisten im Mittel- und Unterlande vorkommenden. Von den Netzflüglern sind hauptsächlich die Libellen vertreten (Libellula depressa, Aeschna grandis, Agrion puella), sowie viel…	Bohrkäfer		True	Anobium pertinax	1095317.0
Backnang	1871.0	den schwarzen Lederkäfer (Procrustes coriaceus), den Hornschröter (Lucanus Cervus) immer seltener, die Holzböcke (Cerambyx Heros et Cerdo), mehrere Bohrkäfer (Anobium pertinax, paniceum). Von Schmetterlingen finden sich die meisten im Mittel- und Unterlande vorkommenden. Von den Netzflüglern sind hauptsächlich die Libellen vertreten (Libellula depressa, Aeschna grandis, Agrion puella), sowie viel…	Libelle	Libellula depressa	True	Platetrum depressa (Linnaeus, 1758)	6545309.0
Backnang	1871.0	den schwarzen Lederkäfer (Procrustes coriaceus), den Hornschröter (Lucanus Cervus) immer seltener, die Holzböcke (Cerambyx Heros et Cerdo), mehrere Bohrkäfer (Anobium pertinax, paniceum). Von Schmetterlingen finden sich die meisten im Mittel- und Unterlande vorkommenden. Von den Netzflüglern sind hauptsächlich die Libellen vertreten (Libellula depressa, Aeschna grandis, Agrion puella), sowie viel…	Libelle	Aeschna grandis	True	Aeschnura grandis	8149543.0
Backnang	1871.0	den schwarzen Lederkäfer (Procrustes coriaceus), den Hornschröter (Lucanus Cervus) immer seltener, die Holzböcke (Cerambyx Heros et Cerdo), mehrere Bohrkäfer (Anobium pertinax, paniceum). Von Schmetterlingen finden sich die meisten im Mittel- und Unterlande vorkommenden. Von den Netzflüglern sind hauptsächlich die Libellen vertreten (Libellula depressa, Aeschna grandis, Agrion puella), sowie viel…	Libelle	Agrion puella	True	Libellula puella	4513925.0
Backnang	1871.0	den schwarzen Lederkäfer (Procrustes coriaceus), den Hornschröter (Lucanus Cervus) immer seltener, die Holzböcke (Cerambyx Heros et Cerdo), mehrere Bohrkäfer (Anobium pertinax, paniceum). Von Schmetterlingen finden sich die meisten im Mittel- und Unterlande vorkommenden. Von den Netzflüglern sind hauptsächlich die Libellen vertreten (Libellula depressa, Aeschna grandis, Agrion puella), sowie viel…	Ameisenlöwe	Myrmeleon formicarius	True	Hemerobius formicalynx Linnaeus, 1758	2100680.0
Backnang	1871.0	den schwarzen Lederkäfer (Procrustes coriaceus), den Hornschröter (Lucanus Cervus) immer seltener, die Holzböcke (Cerambyx Heros et Cerdo), mehrere Bohrkäfer (Anobium pertinax, paniceum). Von Schmetterlingen finden sich die meisten im Mittel- und Unterlande vorkommenden. Von den Netzflüglern sind hauptsächlich die Libellen vertreten (Libellula depressa, Aeschna grandis, Agrion puella), sowie viel…	Heuschrecke		True	Acrididae	9394.0
Backnang	1871.0	den schwarzen Lederkäfer (Procrustes coriaceus), den Hornschröter (Lucanus Cervus) immer seltener, die Holzböcke (Cerambyx Heros et Cerdo), mehrere Bohrkäfer (Anobium pertinax, paniceum). Von Schmetterlingen finden sich die meisten im Mittel- und Unterlande vorkommenden. Von den Netzflüglern sind hauptsächlich die Libellen vertreten (Libellula depressa, Aeschna grandis, Agrion puella), sowie viel…	Grille		True	Orthoptera	1458.0
Backnang	1871.0	den schwarzen Lederkäfer (Procrustes coriaceus), den Hornschröter (Lucanus Cervus) immer seltener, die Holzböcke (Cerambyx Heros et Cerdo), mehrere Bohrkäfer (Anobium pertinax, paniceum). Von Schmetterlingen finden sich die meisten im Mittel- und Unterlande vorkommenden. Von den Netzflüglern sind hauptsächlich die Libellen vertreten (Libellula depressa, Aeschna grandis, Agrion puella), sowie viel…	Schabe		True	Blattidae	5107.0
Backnang	1871.0	Die Geradflügler sind durch Heuschrecken, Grillen und Schaben vertreten. Mollusken. Wir erwähnen hier nur: die längliche Glasschnecke (Vitrina elongata), die große Bernsteinschnecke (Succinea amphibea), von Schnirkelschnecken (Helix personata, rotundata, incarnata, circinata, candidula, ericitorum, lapicida), die gestreifte und die mittlere Vielfraßschnecke (Bulimus radiatus et montanus), die nad…	Glasschnecke	Vitrina elongata	True	Testacella germaniae	5781406.0
Backnang	1871.0	Die Geradflügler sind durch Heuschrecken, Grillen und Schaben vertreten. Mollusken. Wir erwähnen hier nur: die längliche Glasschnecke (Vitrina elongata), die große Bernsteinschnecke (Succinea amphibea), von Schnirkelschnecken (Helix personata, rotundata, incarnata, circinata, candidula, ericitorum, lapicida), die gestreifte und die mittlere Vielfraßschnecke (Bulimus radiatus et montanus), die nad…	Bernsteinschnecke	Succinea amphibea	True	Succinea putris	2297206.0
Backnang	1871.0	Die Geradflügler sind durch Heuschrecken, Grillen und Schaben vertreten. Mollusken. Wir erwähnen hier nur: die längliche Glasschnecke (Vitrina elongata), die große Bernsteinschnecke (Succinea amphibea), von Schnirkelschnecken (Helix personata, rotundata, incarnata, circinata, candidula, ericitorum, lapicida), die gestreifte und die mittlere Vielfraßschnecke (Bulimus radiatus et montanus), die nad…	Schnirkelschnecke	Helix personata	True	Helix personata	8011318.0
Backnang	1871.0	Die Geradflügler sind durch Heuschrecken, Grillen und Schaben vertreten. Mollusken. Wir erwähnen hier nur: die längliche Glasschnecke (Vitrina elongata), die große Bernsteinschnecke (Succinea amphibea), von Schnirkelschnecken (Helix personata, rotundata, incarnata, circinata, candidula, ericitorum, lapicida), die gestreifte und die mittlere Vielfraßschnecke (Bulimus radiatus et montanus), die nad…	Schnirkelschnecke		True	Helix personata	8011318.0
Backnang	1871.0	Die Geradflügler sind durch Heuschrecken, Grillen und Schaben vertreten. Mollusken. Wir erwähnen hier nur: die längliche Glasschnecke (Vitrina elongata), die große Bernsteinschnecke (Succinea amphibea), von Schnirkelschnecken (Helix personata, rotundata, incarnata, circinata, candidula, ericitorum, lapicida), die gestreifte und die mittlere Vielfraßschnecke (Bulimus radiatus et montanus), die nad…	Schnirkelschnecke		True	Helix personata	8011318.0
Backnang	1871.0	Die Geradflügler sind durch Heuschrecken, Grillen und Schaben vertreten. Mollusken. Wir erwähnen hier nur: die längliche Glasschnecke (Vitrina elongata), die große Bernsteinschnecke (Succinea amphibea), von Schnirkelschnecken (Helix personata, rotundata, incarnata, circinata, candidula, ericitorum, lapicida), die gestreifte und die mittlere Vielfraßschnecke (Bulimus radiatus et montanus), die nad…	Schnirkelschnecke		True	Helix personata	8011318.0
Backnang	1871.0	Die Geradflügler sind durch Heuschrecken, Grillen und Schaben vertreten. Mollusken. Wir erwähnen hier nur: die längliche Glasschnecke (Vitrina elongata), die große Bernsteinschnecke (Succinea amphibea), von Schnirkelschnecken (Helix personata, rotundata, incarnata, circinata, candidula, ericitorum, lapicida), die gestreifte und die mittlere Vielfraßschnecke (Bulimus radiatus et montanus), die nad…	Schnirkelschnecke		True	Helix personata	8011318.0
Backnang	1871.0	Die Geradflügler sind durch Heuschrecken, Grillen und Schaben vertreten. Mollusken. Wir erwähnen hier nur: die längliche Glasschnecke (Vitrina elongata), die große Bernsteinschnecke (Succinea amphibea), von Schnirkelschnecken (Helix personata, rotundata, incarnata, circinata, candidula, ericitorum, lapicida), die gestreifte und die mittlere Vielfraßschnecke (Bulimus radiatus et montanus), die nad…	Schnirkelschnecke		True	Helix personata	8011318.0
Backnang	1871.0	Die Geradflügler sind durch Heuschrecken, Grillen und Schaben vertreten. Mollusken. Wir erwähnen hier nur: die längliche Glasschnecke (Vitrina elongata), die große Bernsteinschnecke (Succinea amphibea), von Schnirkelschnecken (Helix personata, rotundata, incarnata, circinata, candidula, ericitorum, lapicida), die gestreifte und die mittlere Vielfraßschnecke (Bulimus radiatus et montanus), die nad…	Schnirkelschnecke		True	Helix personata	8011318.0
Backnang	1871.0	Die Geradflügler sind durch Heuschrecken, Grillen und Schaben vertreten. Mollusken. Wir erwähnen hier nur: die längliche Glasschnecke (Vitrina elongata), die große Bernsteinschnecke (Succinea amphibea), von Schnirkelschnecken (Helix personata, rotundata, incarnata, circinata, candidula, ericitorum, lapicida), die gestreifte und die mittlere Vielfraßschnecke (Bulimus radiatus et montanus), die nad…	Vielfraßschnecke	Bulimus radiatus	True	Helix sepium Gmelin, 1791	7815127.0
Backnang	1871.0	Die Geradflügler sind durch Heuschrecken, Grillen und Schaben vertreten. Mollusken. Wir erwähnen hier nur: die längliche Glasschnecke (Vitrina elongata), die große Bernsteinschnecke (Succinea amphibea), von Schnirkelschnecken (Helix personata, rotundata, incarnata, circinata, candidula, ericitorum, lapicida), die gestreifte und die mittlere Vielfraßschnecke (Bulimus radiatus et montanus), die nad…	Vielfraßschnecke		True	Otala lactea	2294284.0
Backnang	1871.0	Die Geradflügler sind durch Heuschrecken, Grillen und Schaben vertreten. Mollusken. Wir erwähnen hier nur: die längliche Glasschnecke (Vitrina elongata), die große Bernsteinschnecke (Succinea amphibea), von Schnirkelschnecken (Helix personata, rotundata, incarnata, circinata, candidula, ericitorum, lapicida), die gestreifte und die mittlere Vielfraßschnecke (Bulimus radiatus et montanus), die nad…	Achatschnecke	Achatina acicula	True	Cecilioides spiculum (W.H.Benson, 1856)	11327833.0
Backnang	1871.0	Die Geradflügler sind durch Heuschrecken, Grillen und Schaben vertreten. Mollusken. Wir erwähnen hier nur: die längliche Glasschnecke (Vitrina elongata), die große Bernsteinschnecke (Succinea amphibea), von Schnirkelschnecken (Helix personata, rotundata, incarnata, circinata, candidula, ericitorum, lapicida), die gestreifte und die mittlere Vielfraßschnecke (Bulimus radiatus et montanus), die nad…	Schließmundschnecke	Clausilia bidens	True	Clausilia bidentata	4571002.0
Backnang	1871.0	Die Geradflügler sind durch Heuschrecken, Grillen und Schaben vertreten. Mollusken. Wir erwähnen hier nur: die längliche Glasschnecke (Vitrina elongata), die große Bernsteinschnecke (Succinea amphibea), von Schnirkelschnecken (Helix personata, rotundata, incarnata, circinata, candidula, ericitorum, lapicida), die gestreifte und die mittlere Vielfraßschnecke (Bulimus radiatus et montanus), die nad…	Moosschraube	Pupa Frumentum	True	Pupa frumentum	9018834.0
Backnang	1871.0	Die Geradflügler sind durch Heuschrecken, Grillen und Schaben vertreten. Mollusken. Wir erwähnen hier nur: die längliche Glasschnecke (Vitrina elongata), die große Bernsteinschnecke (Succinea amphibea), von Schnirkelschnecken (Helix personata, rotundata, incarnata, circinata, candidula, ericitorum, lapicida), die gestreifte und die mittlere Vielfraßschnecke (Bulimus radiatus et montanus), die nad…	Moosschraube		True	Pupilla muscorum	5190466.0
Backnang	1871.0	die zweizähnige Schließmundschnecke (Clausilia bidens), von Moosschrauben: das Weizenkorn (Pupa Frumentum) und das Haberkorn (P. avena), die kleine Zwerghornschnecke (Carychium minimum), die aufgewickelte und die glänzende Tellerschnecke (Planorbis contordus et nitidus), die große Schlammschnecke (Limnaeus stagnalis), die Schwanenmuschel (Annodonta cygnea) im Schloßsee in Oppenweiler, die eiförmi…	Zweizähnige Schließmundschnecke	Clausilia bidens	True	Clausilia bidentata var. errans Westerlund, 1898	12313454.0
Backnang	1871.0	die zweizähnige Schließmundschnecke (Clausilia bidens), von Moosschrauben: das Weizenkorn (Pupa Frumentum) und das Haberkorn (P. avena), die kleine Zwerghornschnecke (Carychium minimum), die aufgewickelte und die glänzende Tellerschnecke (Planorbis contordus et nitidus), die große Schlammschnecke (Limnaeus stagnalis), die Schwanenmuschel (Annodonta cygnea) im Schloßsee in Oppenweiler, die eiförmi…	Weizenkorn	Pupa Frumentum	True	Pupa frumentum	9018834.0
Backnang	1871.0	die zweizähnige Schließmundschnecke (Clausilia bidens), von Moosschrauben: das Weizenkorn (Pupa Frumentum) und das Haberkorn (P. avena), die kleine Zwerghornschnecke (Carychium minimum), die aufgewickelte und die glänzende Tellerschnecke (Planorbis contordus et nitidus), die große Schlammschnecke (Limnaeus stagnalis), die Schwanenmuschel (Annodonta cygnea) im Schloßsee in Oppenweiler, die eiförmi…	Kleine Zwerghornschnecke	Carychium minimum	True	Carychium ovatum	9455443.0
Backnang	1871.0	die zweizähnige Schließmundschnecke (Clausilia bidens), von Moosschrauben: das Weizenkorn (Pupa Frumentum) und das Haberkorn (P. avena), die kleine Zwerghornschnecke (Carychium minimum), die aufgewickelte und die glänzende Tellerschnecke (Planorbis contordus et nitidus), die große Schlammschnecke (Limnaeus stagnalis), die Schwanenmuschel (Annodonta cygnea) im Schloßsee in Oppenweiler, die eiförmi…		Planorbis contordus	True	Anodonta cygnea	4374774.0
Backnang	1871.0	die zweizähnige Schließmundschnecke (Clausilia bidens), von Moosschrauben: das Weizenkorn (Pupa Frumentum) und das Haberkorn (P. avena), die kleine Zwerghornschnecke (Carychium minimum), die aufgewickelte und die glänzende Tellerschnecke (Planorbis contordus et nitidus), die große Schlammschnecke (Limnaeus stagnalis), die Schwanenmuschel (Annodonta cygnea) im Schloßsee in Oppenweiler, die eiförmi…	Glänzende Tellerschnecke		True	Gyraulus laevis (Alder, 1838)	10959133.0
Backnang	1871.0	die zweizähnige Schließmundschnecke (Clausilia bidens), von Moosschrauben: das Weizenkorn (Pupa Frumentum) und das Haberkorn (P. avena), die kleine Zwerghornschnecke (Carychium minimum), die aufgewickelte und die glänzende Tellerschnecke (Planorbis contordus et nitidus), die große Schlammschnecke (Limnaeus stagnalis), die Schwanenmuschel (Annodonta cygnea) im Schloßsee in Oppenweiler, die eiförmi…	Große Schlammschnecke	Limnaeus stagnalis	True	Limnaea stagnalis gorktschaana	11268993.0
Backnang	1871.0	die zweizähnige Schließmundschnecke (Clausilia bidens), von Moosschrauben: das Weizenkorn (Pupa Frumentum) und das Haberkorn (P. avena), die kleine Zwerghornschnecke (Carychium minimum), die aufgewickelte und die glänzende Tellerschnecke (Planorbis contordus et nitidus), die große Schlammschnecke (Limnaeus stagnalis), die Schwanenmuschel (Annodonta cygnea) im Schloßsee in Oppenweiler, die eiförmi…	Schwanenmuschel	Annodonta cygnea	True	Anodonta embiella Hagenmüller, 1883	9415181.0
Backnang	1871.0	die zweizähnige Schließmundschnecke (Clausilia bidens), von Moosschrauben: das Weizenkorn (Pupa Frumentum) und das Haberkorn (P. avena), die kleine Zwerghornschnecke (Carychium minimum), die aufgewickelte und die glänzende Tellerschnecke (Planorbis contordus et nitidus), die große Schlammschnecke (Limnaeus stagnalis), die Schwanenmuschel (Annodonta cygnea) im Schloßsee in Oppenweiler, die eiförmi…	Eiförmige Flußmuschel	Unio batavus	True	Unio pictorum	4374772.0
Backnang	1871.0	die zweizähnige Schließmundschnecke (Clausilia bidens), von Moosschrauben: das Weizenkorn (Pupa Frumentum) und das Haberkorn (P. avena), die kleine Zwerghornschnecke (Carychium minimum), die aufgewickelte und die glänzende Tellerschnecke (Planorbis contordus et nitidus), die große Schlammschnecke (Limnaeus stagnalis), die Schwanenmuschel (Annodonta cygnea) im Schloßsee in Oppenweiler, die eiförmi…		Cyclas cornea	True	Cyclas globosa A.Villa & G.B.Villa, 1841	12342923.0
Backnang	1871.0	die zweizähnige Schließmundschnecke (Clausilia bidens), von Moosschrauben: das Weizenkorn (Pupa Frumentum) und das Haberkorn (P. avena), die kleine Zwerghornschnecke (Carychium minimum), die aufgewickelte und die glänzende Tellerschnecke (Planorbis contordus et nitidus), die große Schlammschnecke (Limnaeus stagnalis), die Schwanenmuschel (Annodonta cygnea) im Schloßsee in Oppenweiler, die eiförmi…	Durchscheinende Kreismuschel		True	Cyclas cornea	6141844.0
Backnang	1871.0	die zweizähnige Schließmundschnecke (Clausilia bidens), von Moosschrauben: das Weizenkorn (Pupa Frumentum) und das Haberkorn (P. avena), die kleine Zwerghornschnecke (Carychium minimum), die aufgewickelte und die glänzende Tellerschnecke (Planorbis contordus et nitidus), die große Schlammschnecke (Limnaeus stagnalis), die Schwanenmuschel (Annodonta cygnea) im Schloßsee in Oppenweiler, die eiförmi…	Nacktschnecke	Limax agrestis	True	Deroceras agreste (Linnaeus, 1758)	5781288.0
Backnang	1871.0	die hornartige und durchscheinende Kreismuschel (Cyclas cornea et culyculata); von Nacktschnecken (Limax agrestis, sylvaticus et cinoreo-niger), letztere sehr häufig.	Kreismuschel	Cyclas cornea et culyculata	True	Anodonta cygnea	4374774.0
Backnang	1871.0	die hornartige und durchscheinende Kreismuschel (Cyclas cornea et culyculata); von Nacktschnecken (Limax agrestis, sylvaticus et cinoreo-niger), letztere sehr häufig.	Nacktschnecke		True	Arion rufus	2294103.0
Backnang	1871.0	die hornartige und durchscheinende Kreismuschel (Cyclas cornea et culyculata); von Nacktschnecken (Limax agrestis, sylvaticus et cinoreo-niger), letztere sehr häufig.	Nacktschnecke		True	Arion rufus	2294103.0
Balingen	1880.0	Im Allgemeinen ist die Fauna eine ähnliche wie die der angrenzenden Oberämter, wir verweisen daher auf die Beschreibung dieser Bezirke, um so mehr, als der Redaktion, außer einem obigen Satz bestätigenden Verzeichnis der Schmetterlinge von Hrn. Pfarrer Schöttle in Erlaheim kein Bericht zugegangen ist. Die Sammlung des Vereins für vaterländische Naturkunde hat bis jetzt folgende interessante Arten…	Großohr	Plecotus auritus	True	Plecotus brevimanus	9522153.0
Balingen	1880.0	Im Allgemeinen ist die Fauna eine ähnliche wie die der angrenzenden Oberämter, wir verweisen daher auf die Beschreibung dieser Bezirke, um so mehr, als der Redaktion, außer einem obigen Satz bestätigenden Verzeichnis der Schmetterlinge von Hrn. Pfarrer Schöttle in Erlaheim kein Bericht zugegangen ist. Die Sammlung des Vereins für vaterländische Naturkunde hat bis jetzt folgende interessante Arten…	Große Speckmaus	Vesperugo noctula	True	Nyctalus noctula	5218524.0
Balingen	1880.0	Im Allgemeinen ist die Fauna eine ähnliche wie die der angrenzenden Oberämter, wir verweisen daher auf die Beschreibung dieser Bezirke, um so mehr, als der Redaktion, außer einem obigen Satz bestätigenden Verzeichnis der Schmetterlinge von Hrn. Pfarrer Schöttle in Erlaheim kein Bericht zugegangen ist. Die Sammlung des Vereins für vaterländische Naturkunde hat bis jetzt folgende interessante Arten…	Schienhaarige Fledermaus	V. Nathusii	True	Myotis nathalinae	8792659.0
Balingen	1880.0	Im Allgemeinen ist die Fauna eine ähnliche wie die der angrenzenden Oberämter, wir verweisen daher auf die Beschreibung dieser Bezirke, um so mehr, als der Redaktion, außer einem obigen Satz bestätigenden Verzeichnis der Schmetterlinge von Hrn. Pfarrer Schöttle in Erlaheim kein Bericht zugegangen ist. Die Sammlung des Vereins für vaterländische Naturkunde hat bis jetzt folgende interessante Arten…	Gemeine Speckmaus	Vespertilio murinus	True	Vespertilio michnoi	7981530.0
Balingen	1880.0	; Schienhaarige Fledermaus, V. Nathusii Bl.; Gemeine Speckmaus, Vespertilio murinus Schreb.; Gewimperte Fledermaus, V. Natteri Kuhl.; Bartfledermaus, V. mystacinus Leisl.; – sämmtliche von Ober-Digisheim. [066] | Ferner eine weiße Varietät eines Dachs, Meles taxus Schreb., von Hossingen. Die große Trappe Otis tarda Bal.; große Seltenheit in Württemberg. Die Kreuzotter, Viper pelias L. und deren s…	Gewimperte Fledermaus	V. Natteri	True	Myotis nattereri	2432389.0
Balingen	1880.0	; Schienhaarige Fledermaus, V. Nathusii Bl.; Gemeine Speckmaus, Vespertilio murinus Schreb.; Gewimperte Fledermaus, V. Natteri Kuhl.; Bartfledermaus, V. mystacinus Leisl.; – sämmtliche von Ober-Digisheim. [066] | Ferner eine weiße Varietät eines Dachs, Meles taxus Schreb., von Hossingen. Die große Trappe Otis tarda Bal.; große Seltenheit in Württemberg. Die Kreuzotter, Viper pelias L. und deren s…	Bartfledermaus	V. mystacinus	True	Myotis mystacinus	9754263.0
Balingen	1880.0	; Schienhaarige Fledermaus, V. Nathusii Bl.; Gemeine Speckmaus, Vespertilio murinus Schreb.; Gewimperte Fledermaus, V. Natteri Kuhl.; Bartfledermaus, V. mystacinus Leisl.; – sämmtliche von Ober-Digisheim. [066] | Ferner eine weiße Varietät eines Dachs, Meles taxus Schreb., von Hossingen. Die große Trappe Otis tarda Bal.; große Seltenheit in Württemberg. Die Kreuzotter, Viper pelias L. und deren s…	Dachs	Meles taxus	True	Meles typicus	7847604.0
Balingen	1880.0	; Schienhaarige Fledermaus, V. Nathusii Bl.; Gemeine Speckmaus, Vespertilio murinus Schreb.; Gewimperte Fledermaus, V. Natteri Kuhl.; Bartfledermaus, V. mystacinus Leisl.; – sämmtliche von Ober-Digisheim. [066] | Ferner eine weiße Varietät eines Dachs, Meles taxus Schreb., von Hossingen. Die große Trappe Otis tarda Bal.; große Seltenheit in Württemberg. Die Kreuzotter, Viper pelias L. und deren s…	Große Trappe	Otis tarda	False	Otis brevipes	11268342.0
Balingen	1880.0	; Schienhaarige Fledermaus, V. Nathusii Bl.; Gemeine Speckmaus, Vespertilio murinus Schreb.; Gewimperte Fledermaus, V. Natteri Kuhl.; Bartfledermaus, V. mystacinus Leisl.; – sämmtliche von Ober-Digisheim. [066] | Ferner eine weiße Varietät eines Dachs, Meles taxus Schreb., von Hossingen. Die große Trappe Otis tarda Bal.; große Seltenheit in Württemberg. Die Kreuzotter, Viper pelias L. und deren s…	Kreuzotter	Viper pelias	True	Vipera berus pseudaspis Schreiber, 1912	6157281.0
Balingen	1880.0	; Schienhaarige Fledermaus, V. Nathusii Bl.; Gemeine Speckmaus, Vespertilio murinus Schreb.; Gewimperte Fledermaus, V. Natteri Kuhl.; Bartfledermaus, V. mystacinus Leisl.; – sämmtliche von Ober-Digisheim. [066] | Ferner eine weiße Varietät eines Dachs, Meles taxus Schreb., von Hossingen. Die große Trappe Otis tarda Bal.; große Seltenheit in Württemberg. Die Kreuzotter, Viper pelias L. und deren s…	Groppe oder Kaulkopf	Cattus gobio	True	Cottus gobio	7807208.0
Besigheim	1853.0	B. Thiere. Von den Säugethieren des Waldes ist das wilde Schwein längst verschwunden; Hirsche und Rehe gehören seit neuester Zeit zu den Seltenheiten, ebenso der Hase, welcher sich übrigens noch nicht ganz verdrängen ließ. Noch kommen vor: der Fuchs, der Dachs, die wilde Katze, der Fischotter (ziemlich häufig), der Edel- und Steinmarder, der Iltis, das große und kleine Wiesel, das Eichhorn, der I…	Hirsch		True	Cervus elaphus	2440958.0
Besigheim	1853.0	B. Thiere. Von den Säugethieren des Waldes ist das wilde Schwein längst verschwunden; Hirsche und Rehe gehören seit neuester Zeit zu den Seltenheiten, ebenso der Hase, welcher sich übrigens noch nicht ganz verdrängen ließ. Noch kommen vor: der Fuchs, der Dachs, die wilde Katze, der Fischotter (ziemlich häufig), der Edel- und Steinmarder, der Iltis, das große und kleine Wiesel, das Eichhorn, der I…	Reh		True	Cervus capreolus Linnaeus, 1758	8310330.0
Besigheim	1853.0	B. Thiere. Von den Säugethieren des Waldes ist das wilde Schwein längst verschwunden; Hirsche und Rehe gehören seit neuester Zeit zu den Seltenheiten, ebenso der Hase, welcher sich übrigens noch nicht ganz verdrängen ließ. Noch kommen vor: der Fuchs, der Dachs, die wilde Katze, der Fischotter (ziemlich häufig), der Edel- und Steinmarder, der Iltis, das große und kleine Wiesel, das Eichhorn, der I…	Hase		True	Lepus europaeus	7952072.0
Besigheim	1853.0	B. Thiere. Von den Säugethieren des Waldes ist das wilde Schwein längst verschwunden; Hirsche und Rehe gehören seit neuester Zeit zu den Seltenheiten, ebenso der Hase, welcher sich übrigens noch nicht ganz verdrängen ließ. Noch kommen vor: der Fuchs, der Dachs, die wilde Katze, der Fischotter (ziemlich häufig), der Edel- und Steinmarder, der Iltis, das große und kleine Wiesel, das Eichhorn, der I…	Fuchs		True	Vulpes vulpes	5219243.0
Besigheim	1853.0	B. Thiere. Von den Säugethieren des Waldes ist das wilde Schwein längst verschwunden; Hirsche und Rehe gehören seit neuester Zeit zu den Seltenheiten, ebenso der Hase, welcher sich übrigens noch nicht ganz verdrängen ließ. Noch kommen vor: der Fuchs, der Dachs, die wilde Katze, der Fischotter (ziemlich häufig), der Edel- und Steinmarder, der Iltis, das große und kleine Wiesel, das Eichhorn, der I…	Dachs		True	Meles typicus	7847604.0
Besigheim	1853.0	B. Thiere. Von den Säugethieren des Waldes ist das wilde Schwein längst verschwunden; Hirsche und Rehe gehören seit neuester Zeit zu den Seltenheiten, ebenso der Hase, welcher sich übrigens noch nicht ganz verdrängen ließ. Noch kommen vor: der Fuchs, der Dachs, die wilde Katze, der Fischotter (ziemlich häufig), der Edel- und Steinmarder, der Iltis, das große und kleine Wiesel, das Eichhorn, der I…	Wilde Katze		True	Felis silvestris	7964291.0
Besigheim	1853.0	B. Thiere. Von den Säugethieren des Waldes ist das wilde Schwein längst verschwunden; Hirsche und Rehe gehören seit neuester Zeit zu den Seltenheiten, ebenso der Hase, welcher sich übrigens noch nicht ganz verdrängen ließ. Noch kommen vor: der Fuchs, der Dachs, die wilde Katze, der Fischotter (ziemlich häufig), der Edel- und Steinmarder, der Iltis, das große und kleine Wiesel, das Eichhorn, der I…	Fischotter		True	Viverra lutra Linnaeus, 1758	10906868.0
Besigheim	1853.0	B. Thiere. Von den Säugethieren des Waldes ist das wilde Schwein längst verschwunden; Hirsche und Rehe gehören seit neuester Zeit zu den Seltenheiten, ebenso der Hase, welcher sich übrigens noch nicht ganz verdrängen ließ. Noch kommen vor: der Fuchs, der Dachs, die wilde Katze, der Fischotter (ziemlich häufig), der Edel- und Steinmarder, der Iltis, das große und kleine Wiesel, das Eichhorn, der I…	Steinmarder		True	Mustela mehringi	8123371.0
Besigheim	1853.0	B. Thiere. Von den Säugethieren des Waldes ist das wilde Schwein längst verschwunden; Hirsche und Rehe gehören seit neuester Zeit zu den Seltenheiten, ebenso der Hase, welcher sich übrigens noch nicht ganz verdrängen ließ. Noch kommen vor: der Fuchs, der Dachs, die wilde Katze, der Fischotter (ziemlich häufig), der Edel- und Steinmarder, der Iltis, das große und kleine Wiesel, das Eichhorn, der I…	Iltis		True	Meles meles	2433875.0
Besigheim	1853.0	B. Thiere. Von den Säugethieren des Waldes ist das wilde Schwein längst verschwunden; Hirsche und Rehe gehören seit neuester Zeit zu den Seltenheiten, ebenso der Hase, welcher sich übrigens noch nicht ganz verdrängen ließ. Noch kommen vor: der Fuchs, der Dachs, die wilde Katze, der Fischotter (ziemlich häufig), der Edel- und Steinmarder, der Iltis, das große und kleine Wiesel, das Eichhorn, der I…	Wiesel		True	Mustela nivalis	5218987.0
Besigheim	1853.0	B. Thiere. Von den Säugethieren des Waldes ist das wilde Schwein längst verschwunden; Hirsche und Rehe gehören seit neuester Zeit zu den Seltenheiten, ebenso der Hase, welcher sich übrigens noch nicht ganz verdrängen ließ. Noch kommen vor: der Fuchs, der Dachs, die wilde Katze, der Fischotter (ziemlich häufig), der Edel- und Steinmarder, der Iltis, das große und kleine Wiesel, das Eichhorn, der I…	Igel		True	Erinaceus europaeus	5219616.0
Besigheim	1853.0	B. Thiere. Von den Säugethieren des Waldes ist das wilde Schwein längst verschwunden; Hirsche und Rehe gehören seit neuester Zeit zu den Seltenheiten, ebenso der Hase, welcher sich übrigens noch nicht ganz verdrängen ließ. Noch kommen vor: der Fuchs, der Dachs, die wilde Katze, der Fischotter (ziemlich häufig), der Edel- und Steinmarder, der Iltis, das große und kleine Wiesel, das Eichhorn, der I…	Hamster		True	Mesocricetus auratus	2438482.0
Besigheim	1853.0	B. Thiere. Von den Säugethieren des Waldes ist das wilde Schwein längst verschwunden; Hirsche und Rehe gehören seit neuester Zeit zu den Seltenheiten, ebenso der Hase, welcher sich übrigens noch nicht ganz verdrängen ließ. Noch kommen vor: der Fuchs, der Dachs, die wilde Katze, der Fischotter (ziemlich häufig), der Edel- und Steinmarder, der Iltis, das große und kleine Wiesel, das Eichhorn, der I…	Milan	Falco milvus	True	Milvus ictinius	11291736.0
Besigheim	1853.0	B. Thiere. Von den Säugethieren des Waldes ist das wilde Schwein längst verschwunden; Hirsche und Rehe gehören seit neuester Zeit zu den Seltenheiten, ebenso der Hase, welcher sich übrigens noch nicht ganz verdrängen ließ. Noch kommen vor: der Fuchs, der Dachs, die wilde Katze, der Fischotter (ziemlich häufig), der Edel- und Steinmarder, der Iltis, das große und kleine Wiesel, das Eichhorn, der I…		F. ater	True	Milvus migrans	5229167.0
Besigheim	1853.0	B. Thiere. Von den Säugethieren des Waldes ist das wilde Schwein längst verschwunden; Hirsche und Rehe gehören seit neuester Zeit zu den Seltenheiten, ebenso der Hase, welcher sich übrigens noch nicht ganz verdrängen ließ. Noch kommen vor: der Fuchs, der Dachs, die wilde Katze, der Fischotter (ziemlich häufig), der Edel- und Steinmarder, der Iltis, das große und kleine Wiesel, das Eichhorn, der I…	Wespenfalken		True	Pernis apivorus	2480420.0
Besigheim	1853.0	Von Vögeln nennen wir außer den ganz gewöhnlichen: den Milan (Falco milvus), den schwarzen Milan (F. ater), den Wespenfalken (F. apivorus), den Zwergfalken (F. aësalon), den Hühnerhabicht (F. palumbarius), den Sperber (F. Nisus), den Baumfalken (F. subbuteo), den rauhfüßigen Bussard (F. lagopus), den Rothfalken oder die Stoßweihe (F. rufus), den Thurmfalken (F. tinnunculus); auch kommen auf dem S…		F. ater	True	Milvus migrans	5229167.0
Besigheim	1853.0	Von Vögeln nennen wir außer den ganz gewöhnlichen: den Milan (Falco milvus), den schwarzen Milan (F. ater), den Wespenfalken (F. apivorus), den Zwergfalken (F. aësalon), den Hühnerhabicht (F. palumbarius), den Sperber (F. Nisus), den Baumfalken (F. subbuteo), den rauhfüßigen Bussard (F. lagopus), den Rothfalken oder die Stoßweihe (F. rufus), den Thurmfalken (F. tinnunculus); auch kommen auf dem S…	Wespenfalken	F. apivorus	True	Pernis apivorus	2480420.0
Besigheim	1853.0	Von Vögeln nennen wir außer den ganz gewöhnlichen: den Milan (Falco milvus), den schwarzen Milan (F. ater), den Wespenfalken (F. apivorus), den Zwergfalken (F. aësalon), den Hühnerhabicht (F. palumbarius), den Sperber (F. Nisus), den Baumfalken (F. subbuteo), den rauhfüßigen Bussard (F. lagopus), den Rothfalken oder die Stoßweihe (F. rufus), den Thurmfalken (F. tinnunculus); auch kommen auf dem S…	Zwergfalken	F. aësalon	True	Falco columbarius	9813242.0
Besigheim	1853.0	Von Vögeln nennen wir außer den ganz gewöhnlichen: den Milan (Falco milvus), den schwarzen Milan (F. ater), den Wespenfalken (F. apivorus), den Zwergfalken (F. aësalon), den Hühnerhabicht (F. palumbarius), den Sperber (F. Nisus), den Baumfalken (F. subbuteo), den rauhfüßigen Bussard (F. lagopus), den Rothfalken oder die Stoßweihe (F. rufus), den Thurmfalken (F. tinnunculus); auch kommen auf dem S…	Hühnerhabicht	F. palumbarius	True	Accipiter nisus	2480637.0
Besigheim	1853.0	Von Vögeln nennen wir außer den ganz gewöhnlichen: den Milan (Falco milvus), den schwarzen Milan (F. ater), den Wespenfalken (F. apivorus), den Zwergfalken (F. aësalon), den Hühnerhabicht (F. palumbarius), den Sperber (F. Nisus), den Baumfalken (F. subbuteo), den rauhfüßigen Bussard (F. lagopus), den Rothfalken oder die Stoßweihe (F. rufus), den Thurmfalken (F. tinnunculus); auch kommen auf dem S…	Sperber	F. Nisus	True	Falco nisus Linnaeus, 1758	4408409.0
Besigheim	1853.0	Von Vögeln nennen wir außer den ganz gewöhnlichen: den Milan (Falco milvus), den schwarzen Milan (F. ater), den Wespenfalken (F. apivorus), den Zwergfalken (F. aësalon), den Hühnerhabicht (F. palumbarius), den Sperber (F. Nisus), den Baumfalken (F. subbuteo), den rauhfüßigen Bussard (F. lagopus), den Rothfalken oder die Stoßweihe (F. rufus), den Thurmfalken (F. tinnunculus); auch kommen auf dem S…	Baumfalken	F. subbuteo	True	Falco subbuteo	2481035.0
Besigheim	1853.0	Von Vögeln nennen wir außer den ganz gewöhnlichen: den Milan (Falco milvus), den schwarzen Milan (F. ater), den Wespenfalken (F. apivorus), den Zwergfalken (F. aësalon), den Hühnerhabicht (F. palumbarius), den Sperber (F. Nisus), den Baumfalken (F. subbuteo), den rauhfüßigen Bussard (F. lagopus), den Rothfalken oder die Stoßweihe (F. rufus), den Thurmfalken (F. tinnunculus); auch kommen auf dem S…		F. lagopus	True	Buteo lagopus	2480524.0
Besigheim	1853.0	Von Vögeln nennen wir außer den ganz gewöhnlichen: den Milan (Falco milvus), den schwarzen Milan (F. ater), den Wespenfalken (F. apivorus), den Zwergfalken (F. aësalon), den Hühnerhabicht (F. palumbarius), den Sperber (F. Nisus), den Baumfalken (F. subbuteo), den rauhfüßigen Bussard (F. lagopus), den Rothfalken oder die Stoßweihe (F. rufus), den Thurmfalken (F. tinnunculus); auch kommen auf dem S…	Rothfalken	F. rufus	True	Circus aeruginosus	2480482.0
Besigheim	1853.0	Von Vögeln nennen wir außer den ganz gewöhnlichen: den Milan (Falco milvus), den schwarzen Milan (F. ater), den Wespenfalken (F. apivorus), den Zwergfalken (F. aësalon), den Hühnerhabicht (F. palumbarius), den Sperber (F. Nisus), den Baumfalken (F. subbuteo), den rauhfüßigen Bussard (F. lagopus), den Rothfalken oder die Stoßweihe (F. rufus), den Thurmfalken (F. tinnunculus); auch kommen auf dem S…	Stoßweihe	F. rufus	True	Circus cyaneus	2480487.0
Besigheim	1853.0	Von Vögeln nennen wir außer den ganz gewöhnlichen: den Milan (Falco milvus), den schwarzen Milan (F. ater), den Wespenfalken (F. apivorus), den Zwergfalken (F. aësalon), den Hühnerhabicht (F. palumbarius), den Sperber (F. Nisus), den Baumfalken (F. subbuteo), den rauhfüßigen Bussard (F. lagopus), den Rothfalken oder die Stoßweihe (F. rufus), den Thurmfalken (F. tinnunculus); auch kommen auf dem S…	Thurmfalken	F. tinnunculus	True	Falco tinnunculus	9616058.0
Besigheim	1853.0	Von Vögeln nennen wir außer den ganz gewöhnlichen: den Milan (Falco milvus), den schwarzen Milan (F. ater), den Wespenfalken (F. apivorus), den Zwergfalken (F. aësalon), den Hühnerhabicht (F. palumbarius), den Sperber (F. Nisus), den Baumfalken (F. subbuteo), den rauhfüßigen Bussard (F. lagopus), den Rothfalken oder die Stoßweihe (F. rufus), den Thurmfalken (F. tinnunculus); auch kommen auf dem S…	Fischadler	F. haliaëtus	True	Falco spec	2480996.0
Besigheim	1853.0	Von Vögeln nennen wir außer den ganz gewöhnlichen: den Milan (Falco milvus), den schwarzen Milan (F. ater), den Wespenfalken (F. apivorus), den Zwergfalken (F. aësalon), den Hühnerhabicht (F. palumbarius), den Sperber (F. Nisus), den Baumfalken (F. subbuteo), den rauhfüßigen Bussard (F. lagopus), den Rothfalken oder die Stoßweihe (F. rufus), den Thurmfalken (F. tinnunculus); auch kommen auf dem S…	Wanderfalke	F. peregrinus	True	Falco peregrinus Tunstall, 1771	2481047.0
Besigheim	1853.0	Von Vögeln nennen wir außer den ganz gewöhnlichen: den Milan (Falco milvus), den schwarzen Milan (F. ater), den Wespenfalken (F. apivorus), den Zwergfalken (F. aësalon), den Hühnerhabicht (F. palumbarius), den Sperber (F. Nisus), den Baumfalken (F. subbuteo), den rauhfüßigen Bussard (F. lagopus), den Rothfalken oder die Stoßweihe (F. rufus), den Thurmfalken (F. tinnunculus); auch kommen auf dem S…	Kornweihe		True	Circus cyaneus (Linnaeus, 1766)	2480487.0
Besigheim	1853.0	auch kommen auf dem Strich vor und wurden schon erlegt: der Fischadler (F. haliaëtus), der Wanderfalke (F. peregrinus), die Kornweihe (F. pygargus) u. s. w. [028] | Von Eulen nisten in dem Bezirk: die Wald-Ohreule (Strix otus), der Nachtkauz (St. aluco), der kleine Kauz (St. passerina), der Schleierkauz oder die Goldeule (St. flammea), die Uhu-Ohreule (St. bubo), diese in dem sogenannten Felsenga…	Kornweihe	F. pygargus	True	Circus cyaneus (Linnaeus, 1766)	2480487.0
Besigheim	1853.0	auch kommen auf dem Strich vor und wurden schon erlegt: der Fischadler (F. haliaëtus), der Wanderfalke (F. peregrinus), die Kornweihe (F. pygargus) u. s. w. [028] | Von Eulen nisten in dem Bezirk: die Wald-Ohreule (Strix otus), der Nachtkauz (St. aluco), der kleine Kauz (St. passerina), der Schleierkauz oder die Goldeule (St. flammea), die Uhu-Ohreule (St. bubo), diese in dem sogenannten Felsenga…	Wald-Ohreule	Strix otus	True	Asio otus (Linnaeus, 1758)	2497306.0
Besigheim	1853.0	auch kommen auf dem Strich vor und wurden schon erlegt: der Fischadler (F. haliaëtus), der Wanderfalke (F. peregrinus), die Kornweihe (F. pygargus) u. s. w. [028] | Von Eulen nisten in dem Bezirk: die Wald-Ohreule (Strix otus), der Nachtkauz (St. aluco), der kleine Kauz (St. passerina), der Schleierkauz oder die Goldeule (St. flammea), die Uhu-Ohreule (St. bubo), diese in dem sogenannten Felsenga…	Nachtkauz	St. aluco	True	Athene noctua	2497266.0
Besigheim	1853.0	auch kommen auf dem Strich vor und wurden schon erlegt: der Fischadler (F. haliaëtus), der Wanderfalke (F. peregrinus), die Kornweihe (F. pygargus) u. s. w. [028] | Von Eulen nisten in dem Bezirk: die Wald-Ohreule (Strix otus), der Nachtkauz (St. aluco), der kleine Kauz (St. passerina), der Schleierkauz oder die Goldeule (St. flammea), die Uhu-Ohreule (St. bubo), diese in dem sogenannten Felsenga…		St. passerina	True	Glaucidium passerinum	5232162.0
Besigheim	1853.0	auch kommen auf dem Strich vor und wurden schon erlegt: der Fischadler (F. haliaëtus), der Wanderfalke (F. peregrinus), die Kornweihe (F. pygargus) u. s. w. [028] | Von Eulen nisten in dem Bezirk: die Wald-Ohreule (Strix otus), der Nachtkauz (St. aluco), der kleine Kauz (St. passerina), der Schleierkauz oder die Goldeule (St. flammea), die Uhu-Ohreule (St. bubo), diese in dem sogenannten Felsenga…	Schleierkauz	St. flammea	True	Tyto alba	2497921.0
Besigheim	1853.0	auch kommen auf dem Strich vor und wurden schon erlegt: der Fischadler (F. haliaëtus), der Wanderfalke (F. peregrinus), die Kornweihe (F. pygargus) u. s. w. [028] | Von Eulen nisten in dem Bezirk: die Wald-Ohreule (Strix otus), der Nachtkauz (St. aluco), der kleine Kauz (St. passerina), der Schleierkauz oder die Goldeule (St. flammea), die Uhu-Ohreule (St. bubo), diese in dem sogenannten Felsenga…	Uhu-Ohreule	St. bubo	True	Bubo bubo	5959092.0
Besigheim	1853.0	flammea), die Uhu-Ohreule (St. bubo), diese in dem sogenannten Felsengarten bei Hessigheim. Von den krähenartigen Vögeln trifft man zuweilen die Mandelkrähe (Coracias garrulus) und Tannenheher (Corvus caryocatactes), häufig den Eichelheher (C. glandarius), die Elster (C. pica), die Dohle (Corvus monedula) nur selten, nistet jedoch zuweilen in Liebenstein, die Krähe (C. corone), den Kohlraben (C. …	Uhu-Ohreule		True	Bubo bubo	5959092.0
Besigheim	1853.0	flammea), die Uhu-Ohreule (St. bubo), diese in dem sogenannten Felsengarten bei Hessigheim. Von den krähenartigen Vögeln trifft man zuweilen die Mandelkrähe (Coracias garrulus) und Tannenheher (Corvus caryocatactes), häufig den Eichelheher (C. glandarius), die Elster (C. pica), die Dohle (Corvus monedula) nur selten, nistet jedoch zuweilen in Liebenstein, die Krähe (C. corone), den Kohlraben (C. …	Mandelkrähe	Coracias garrulus	True	Coracias garrulus Linnaeus, 1758	2475365.0
Besigheim	1853.0	flammea), die Uhu-Ohreule (St. bubo), diese in dem sogenannten Felsengarten bei Hessigheim. Von den krähenartigen Vögeln trifft man zuweilen die Mandelkrähe (Coracias garrulus) und Tannenheher (Corvus caryocatactes), häufig den Eichelheher (C. glandarius), die Elster (C. pica), die Dohle (Corvus monedula) nur selten, nistet jedoch zuweilen in Liebenstein, die Krähe (C. corone), den Kohlraben (C. …	Tannenheher	Corvus caryocatactes	True	Corvus caryocatactes	4408681.0
Besigheim	1853.0	flammea), die Uhu-Ohreule (St. bubo), diese in dem sogenannten Felsengarten bei Hessigheim. Von den krähenartigen Vögeln trifft man zuweilen die Mandelkrähe (Coracias garrulus) und Tannenheher (Corvus caryocatactes), häufig den Eichelheher (C. glandarius), die Elster (C. pica), die Dohle (Corvus monedula) nur selten, nistet jedoch zuweilen in Liebenstein, die Krähe (C. corone), den Kohlraben (C. …	Eichelheher	C. glandarius	True	Garrulus glandarius	5229493.0
Besigheim	1853.0	flammea), die Uhu-Ohreule (St. bubo), diese in dem sogenannten Felsengarten bei Hessigheim. Von den krähenartigen Vögeln trifft man zuweilen die Mandelkrähe (Coracias garrulus) und Tannenheher (Corvus caryocatactes), häufig den Eichelheher (C. glandarius), die Elster (C. pica), die Dohle (Corvus monedula) nur selten, nistet jedoch zuweilen in Liebenstein, die Krähe (C. corone), den Kohlraben (C. …	Elster	C. pica	True	Pica galliae Kleinschmidt, 1917	8932000.0
Besigheim	1853.0	flammea), die Uhu-Ohreule (St. bubo), diese in dem sogenannten Felsengarten bei Hessigheim. Von den krähenartigen Vögeln trifft man zuweilen die Mandelkrähe (Coracias garrulus) und Tannenheher (Corvus caryocatactes), häufig den Eichelheher (C. glandarius), die Elster (C. pica), die Dohle (Corvus monedula) nur selten, nistet jedoch zuweilen in Liebenstein, die Krähe (C. corone), den Kohlraben (C. …	Dohle	Corvus monedula	True	Corvus monedula Linnaeus, 1758	2482473.0
Besigheim	1853.0	flammea), die Uhu-Ohreule (St. bubo), diese in dem sogenannten Felsengarten bei Hessigheim. Von den krähenartigen Vögeln trifft man zuweilen die Mandelkrähe (Coracias garrulus) und Tannenheher (Corvus caryocatactes), häufig den Eichelheher (C. glandarius), die Elster (C. pica), die Dohle (Corvus monedula) nur selten, nistet jedoch zuweilen in Liebenstein, die Krähe (C. corone), den Kohlraben (C. …	Krähe	C. corone	True	Corvus corone	9409796.0
Besigheim	1853.0	flammea), die Uhu-Ohreule (St. bubo), diese in dem sogenannten Felsengarten bei Hessigheim. Von den krähenartigen Vögeln trifft man zuweilen die Mandelkrähe (Coracias garrulus) und Tannenheher (Corvus caryocatactes), häufig den Eichelheher (C. glandarius), die Elster (C. pica), die Dohle (Corvus monedula) nur selten, nistet jedoch zuweilen in Liebenstein, die Krähe (C. corone), den Kohlraben (C. …	Kohlrabe	C. corax	True	Corvus corax	2482492.0
Besigheim	1853.0	flammea), die Uhu-Ohreule (St. bubo), diese in dem sogenannten Felsengarten bei Hessigheim. Von den krähenartigen Vögeln trifft man zuweilen die Mandelkrähe (Coracias garrulus) und Tannenheher (Corvus caryocatactes), häufig den Eichelheher (C. glandarius), die Elster (C. pica), die Dohle (Corvus monedula) nur selten, nistet jedoch zuweilen in Liebenstein, die Krähe (C. corone), den Kohlraben (C. …	Saatkrähe	C. frugilegus	True	Corvus frugilegus Linnaeus, 1758	2482513.0
Besigheim	1853.0	Von den Klettervögeln kommen hauptsächlich mehrere Spechtarten und außer diesen der Kukuk (Cuculus canorus) vor; ferner finden sich der Wiedehopf (Upupa epops) und der Eisvogel (Alcedo ispida), letzterer besonders häufig am Neckar. An Singvögeln ist der Bezirk sehr reich, es finden sich: der Staar (Sturnus vulgaris), besonders zur Zeit der Kirschen- und Traubenreife oft in ungeheuren Flügen, die …	Kukuk	Cuculus canorus	True	Cuculus canorus Linnaeus, 1758	5231918.0
Besigheim	1853.0	Von den Klettervögeln kommen hauptsächlich mehrere Spechtarten und außer diesen der Kukuk (Cuculus canorus) vor; ferner finden sich der Wiedehopf (Upupa epops) und der Eisvogel (Alcedo ispida), letzterer besonders häufig am Neckar. An Singvögeln ist der Bezirk sehr reich, es finden sich: der Staar (Sturnus vulgaris), besonders zur Zeit der Kirschen- und Traubenreife oft in ungeheuren Flügen, die …	Wiedehopf	Upupa epops	True	Upupa epops Linnaeus, 1758	2498415.0
Besigheim	1853.0	Von den Klettervögeln kommen hauptsächlich mehrere Spechtarten und außer diesen der Kukuk (Cuculus canorus) vor; ferner finden sich der Wiedehopf (Upupa epops) und der Eisvogel (Alcedo ispida), letzterer besonders häufig am Neckar. An Singvögeln ist der Bezirk sehr reich, es finden sich: der Staar (Sturnus vulgaris), besonders zur Zeit der Kirschen- und Traubenreife oft in ungeheuren Flügen, die …	Eisvogel	Alcedo ispida	True	Alcedo atthis corsicana Laubmann, 1920	9607275.0
Besigheim	1853.0	Von den Klettervögeln kommen hauptsächlich mehrere Spechtarten und außer diesen der Kukuk (Cuculus canorus) vor; ferner finden sich der Wiedehopf (Upupa epops) und der Eisvogel (Alcedo ispida), letzterer besonders häufig am Neckar. An Singvögeln ist der Bezirk sehr reich, es finden sich: der Staar (Sturnus vulgaris), besonders zur Zeit der Kirschen- und Traubenreife oft in ungeheuren Flügen, die …	Staar	Sturnus vulgaris	True	Sturnus vulgaris Linnaeus, 1758	9809229.0
Besigheim	1853.0	Von den Klettervögeln kommen hauptsächlich mehrere Spechtarten und außer diesen der Kukuk (Cuculus canorus) vor; ferner finden sich der Wiedehopf (Upupa epops) und der Eisvogel (Alcedo ispida), letzterer besonders häufig am Neckar. An Singvögeln ist der Bezirk sehr reich, es finden sich: der Staar (Sturnus vulgaris), besonders zur Zeit der Kirschen- und Traubenreife oft in ungeheuren Flügen, die …	Baumlerche	Alauda arborea	True	Lullula arborea (Linnaeus, 1758)	2490604.0
Besigheim	1853.0	Von den Klettervögeln kommen hauptsächlich mehrere Spechtarten und außer diesen der Kukuk (Cuculus canorus) vor; ferner finden sich der Wiedehopf (Upupa epops) und der Eisvogel (Alcedo ispida), letzterer besonders häufig am Neckar. An Singvögeln ist der Bezirk sehr reich, es finden sich: der Staar (Sturnus vulgaris), besonders zur Zeit der Kirschen- und Traubenreife oft in ungeheuren Flügen, die …	Haubenlerche	A. cristata	True	Galerida cristata plumata	9419873.0
Besigheim	1853.0	Von den Klettervögeln kommen hauptsächlich mehrere Spechtarten und außer diesen der Kukuk (Cuculus canorus) vor; ferner finden sich der Wiedehopf (Upupa epops) und der Eisvogel (Alcedo ispida), letzterer besonders häufig am Neckar. An Singvögeln ist der Bezirk sehr reich, es finden sich: der Staar (Sturnus vulgaris), besonders zur Zeit der Kirschen- und Traubenreife oft in ungeheuren Flügen, die …	Feldlerche	A. arvensis	True	Alauda cantarella Bonaparte, 1841	11006491.0
Besigheim	1853.0	Von den Klettervögeln kommen hauptsächlich mehrere Spechtarten und außer diesen der Kukuk (Cuculus canorus) vor; ferner finden sich der Wiedehopf (Upupa epops) und der Eisvogel (Alcedo ispida), letzterer besonders häufig am Neckar. An Singvögeln ist der Bezirk sehr reich, es finden sich: der Staar (Sturnus vulgaris), besonders zur Zeit der Kirschen- und Traubenreife oft in ungeheuren Flügen, die …	Grauammer	Emberiza miliaria	True	Miliaria calandra (Linnaeus, 1758)	2491506.0
Besigheim	1853.0	Von den Klettervögeln kommen hauptsächlich mehrere Spechtarten und außer diesen der Kukuk (Cuculus canorus) vor; ferner finden sich der Wiedehopf (Upupa epops) und der Eisvogel (Alcedo ispida), letzterer besonders häufig am Neckar. An Singvögeln ist der Bezirk sehr reich, es finden sich: der Staar (Sturnus vulgaris), besonders zur Zeit der Kirschen- und Traubenreife oft in ungeheuren Flügen, die …	Rohrammer	E. schoeniclus	True	Emberiza schoeniclus (Linnaeus, 1758)	2491557.0
Besigheim	1853.0	Von den Klettervögeln kommen hauptsächlich mehrere Spechtarten und außer diesen der Kukuk (Cuculus canorus) vor; ferner finden sich der Wiedehopf (Upupa epops) und der Eisvogel (Alcedo ispida), letzterer besonders häufig am Neckar. An Singvögeln ist der Bezirk sehr reich, es finden sich: der Staar (Sturnus vulgaris), besonders zur Zeit der Kirschen- und Traubenreife oft in ungeheuren Flügen, die …	Kreuzschnabel	Loxia curvirostra	True	Loxia curvirostra reai	6175479.0
Besigheim	1853.0	die Feldlerche (A. arvensis), die Grauammer (Emberiza miliaria), die Rohrammer (E. schoeniclus), der Kreuzschnabel (Loxia curvirostra), der Kirschenkernbeißer (Fringilla coccothraustes), der Gimpel (F. pyrrhula), die goldgelbe Bachstelze (Motacilla flava), die schwefelgelbe Bachstelze (M. sulphurea), der Krammetsvogel (Turdus pilaris), die Singdrossel (T. musicus), die Rothdrossel (T. iliacus), d…	Kirschenkernbeißer	Fringilla coccothraustes	True	Coccothraustes coccothraustes	2494329.0
Besigheim	1853.0	die Feldlerche (A. arvensis), die Grauammer (Emberiza miliaria), die Rohrammer (E. schoeniclus), der Kreuzschnabel (Loxia curvirostra), der Kirschenkernbeißer (Fringilla coccothraustes), der Gimpel (F. pyrrhula), die goldgelbe Bachstelze (Motacilla flava), die schwefelgelbe Bachstelze (M. sulphurea), der Krammetsvogel (Turdus pilaris), die Singdrossel (T. musicus), die Rothdrossel (T. iliacus), d…	Gimpel	F. pyrrhula	True	Pyrrhula pyrrhula coccinea (Gmelin, 1789)	9404246.0
Besigheim	1853.0	die Feldlerche (A. arvensis), die Grauammer (Emberiza miliaria), die Rohrammer (E. schoeniclus), der Kreuzschnabel (Loxia curvirostra), der Kirschenkernbeißer (Fringilla coccothraustes), der Gimpel (F. pyrrhula), die goldgelbe Bachstelze (Motacilla flava), die schwefelgelbe Bachstelze (M. sulphurea), der Krammetsvogel (Turdus pilaris), die Singdrossel (T. musicus), die Rothdrossel (T. iliacus), d…	goldgelbe Bachstelze	Motacilla flava	True	Budytes rayi Bonaparte, 1858	11002803.0
Besigheim	1853.0	die Feldlerche (A. arvensis), die Grauammer (Emberiza miliaria), die Rohrammer (E. schoeniclus), der Kreuzschnabel (Loxia curvirostra), der Kirschenkernbeißer (Fringilla coccothraustes), der Gimpel (F. pyrrhula), die goldgelbe Bachstelze (Motacilla flava), die schwefelgelbe Bachstelze (M. sulphurea), der Krammetsvogel (Turdus pilaris), die Singdrossel (T. musicus), die Rothdrossel (T. iliacus), d…	schwefelgelbe Bachstelze	M. sulphurea	True	Motacilla cinerea	2490310.0
Besigheim	1853.0	die Feldlerche (A. arvensis), die Grauammer (Emberiza miliaria), die Rohrammer (E. schoeniclus), der Kreuzschnabel (Loxia curvirostra), der Kirschenkernbeißer (Fringilla coccothraustes), der Gimpel (F. pyrrhula), die goldgelbe Bachstelze (Motacilla flava), die schwefelgelbe Bachstelze (M. sulphurea), der Krammetsvogel (Turdus pilaris), die Singdrossel (T. musicus), die Rothdrossel (T. iliacus), d…	Krammetsvogel	Turdus pilaris	True	Turdus pilaris Linnaeus, 1758	2490737.0
Besigheim	1853.0	die Feldlerche (A. arvensis), die Grauammer (Emberiza miliaria), die Rohrammer (E. schoeniclus), der Kreuzschnabel (Loxia curvirostra), der Kirschenkernbeißer (Fringilla coccothraustes), der Gimpel (F. pyrrhula), die goldgelbe Bachstelze (Motacilla flava), die schwefelgelbe Bachstelze (M. sulphurea), der Krammetsvogel (Turdus pilaris), die Singdrossel (T. musicus), die Rothdrossel (T. iliacus), d…	Singdrossel	T. musicus	True	Turdus ericetorum Turton, 1807	8183482.0
Besigheim	1853.0	die Feldlerche (A. arvensis), die Grauammer (Emberiza miliaria), die Rohrammer (E. schoeniclus), der Kreuzschnabel (Loxia curvirostra), der Kirschenkernbeißer (Fringilla coccothraustes), der Gimpel (F. pyrrhula), die goldgelbe Bachstelze (Motacilla flava), die schwefelgelbe Bachstelze (M. sulphurea), der Krammetsvogel (Turdus pilaris), die Singdrossel (T. musicus), die Rothdrossel (T. iliacus), d…	Rothdrossel	T. iliacus	True	Turdus iliacus	2490781.0
Besigheim	1853.0	die Feldlerche (A. arvensis), die Grauammer (Emberiza miliaria), die Rohrammer (E. schoeniclus), der Kreuzschnabel (Loxia curvirostra), der Kirschenkernbeißer (Fringilla coccothraustes), der Gimpel (F. pyrrhula), die goldgelbe Bachstelze (Motacilla flava), die schwefelgelbe Bachstelze (M. sulphurea), der Krammetsvogel (Turdus pilaris), die Singdrossel (T. musicus), die Rothdrossel (T. iliacus), d…	Ringdrossel	T. torquatus	True	Turdus torquatus Linnaeus, 1758	7865305.0
Besigheim	1853.0	die Feldlerche (A. arvensis), die Grauammer (Emberiza miliaria), die Rohrammer (E. schoeniclus), der Kreuzschnabel (Loxia curvirostra), der Kirschenkernbeißer (Fringilla coccothraustes), der Gimpel (F. pyrrhula), die goldgelbe Bachstelze (Motacilla flava), die schwefelgelbe Bachstelze (M. sulphurea), der Krammetsvogel (Turdus pilaris), die Singdrossel (T. musicus), die Rothdrossel (T. iliacus), d…	Misteldrossel	T. viscivorus	True	Turdus viscivorus Linnaeus, 1758	2490774.0
Besigheim	1853.0	die Feldlerche (A. arvensis), die Grauammer (Emberiza miliaria), die Rohrammer (E. schoeniclus), der Kreuzschnabel (Loxia curvirostra), der Kirschenkernbeißer (Fringilla coccothraustes), der Gimpel (F. pyrrhula), die goldgelbe Bachstelze (Motacilla flava), die schwefelgelbe Bachstelze (M. sulphurea), der Krammetsvogel (Turdus pilaris), die Singdrossel (T. musicus), die Rothdrossel (T. iliacus), d…	Nachtigall	Sylvia luscinia	True	Luscinia megarhynchos C.L.Brehm, 1831	7660710.0
Besigheim	1853.0	iliacus), die Ringdrossel (T. torquatus), die Misteldrossel (T. viscivorus) auf dem Strich im Winter, die Nachtigall (Sylvia luscinia), der Schwarzkopf (S. atricapilla), die Dorn-Grasmücke (S. cinerea), das Blaukehlchen (S. suecica) kommt häufig im April auf dem Strich vor, der rothköpfige Würger (Lanius rufus), der Neuntödter (L. collurio), der graue Würger (L. minor), der weißhalsige Fliegensch…	Ringdrossel		True	Turdus torquatus Linnaeus, 1758	7865305.0
Besigheim	1853.0	iliacus), die Ringdrossel (T. torquatus), die Misteldrossel (T. viscivorus) auf dem Strich im Winter, die Nachtigall (Sylvia luscinia), der Schwarzkopf (S. atricapilla), die Dorn-Grasmücke (S. cinerea), das Blaukehlchen (S. suecica) kommt häufig im April auf dem Strich vor, der rothköpfige Würger (Lanius rufus), der Neuntödter (L. collurio), der graue Würger (L. minor), der weißhalsige Fliegensch…	Misteldrossel		True	Turdus viscivorus Linnaeus, 1758	2490774.0
Besigheim	1853.0	iliacus), die Ringdrossel (T. torquatus), die Misteldrossel (T. viscivorus) auf dem Strich im Winter, die Nachtigall (Sylvia luscinia), der Schwarzkopf (S. atricapilla), die Dorn-Grasmücke (S. cinerea), das Blaukehlchen (S. suecica) kommt häufig im April auf dem Strich vor, der rothköpfige Würger (Lanius rufus), der Neuntödter (L. collurio), der graue Würger (L. minor), der weißhalsige Fliegensch…	Schwarzkopf		True	Sylvia atricapilla	2492956.0
Besigheim	1853.0	iliacus), die Ringdrossel (T. torquatus), die Misteldrossel (T. viscivorus) auf dem Strich im Winter, die Nachtigall (Sylvia luscinia), der Schwarzkopf (S. atricapilla), die Dorn-Grasmücke (S. cinerea), das Blaukehlchen (S. suecica) kommt häufig im April auf dem Strich vor, der rothköpfige Würger (Lanius rufus), der Neuntödter (L. collurio), der graue Würger (L. minor), der weißhalsige Fliegensch…	Dorn-Grasmücke		True	Sylvia communis	2492943.0
Besigheim	1853.0	iliacus), die Ringdrossel (T. torquatus), die Misteldrossel (T. viscivorus) auf dem Strich im Winter, die Nachtigall (Sylvia luscinia), der Schwarzkopf (S. atricapilla), die Dorn-Grasmücke (S. cinerea), das Blaukehlchen (S. suecica) kommt häufig im April auf dem Strich vor, der rothköpfige Würger (Lanius rufus), der Neuntödter (L. collurio), der graue Würger (L. minor), der weißhalsige Fliegensch…	Blaukehlchen		True	Luscinia svecica (Linnaeus, 1758)	4408732.0
Besigheim	1853.0	iliacus), die Ringdrossel (T. torquatus), die Misteldrossel (T. viscivorus) auf dem Strich im Winter, die Nachtigall (Sylvia luscinia), der Schwarzkopf (S. atricapilla), die Dorn-Grasmücke (S. cinerea), das Blaukehlchen (S. suecica) kommt häufig im April auf dem Strich vor, der rothköpfige Würger (Lanius rufus), der Neuntödter (L. collurio), der graue Würger (L. minor), der weißhalsige Fliegensch…		Lanius rufus	True	Lanius senator	2492867.0
Besigheim	1853.0	iliacus), die Ringdrossel (T. torquatus), die Misteldrossel (T. viscivorus) auf dem Strich im Winter, die Nachtigall (Sylvia luscinia), der Schwarzkopf (S. atricapilla), die Dorn-Grasmücke (S. cinerea), das Blaukehlchen (S. suecica) kommt häufig im April auf dem Strich vor, der rothköpfige Würger (Lanius rufus), der Neuntödter (L. collurio), der graue Würger (L. minor), der weißhalsige Fliegensch…	Neuntödter		True	Lanius collurio	7745240.0
Besigheim	1853.0	iliacus), die Ringdrossel (T. torquatus), die Misteldrossel (T. viscivorus) auf dem Strich im Winter, die Nachtigall (Sylvia luscinia), der Schwarzkopf (S. atricapilla), die Dorn-Grasmücke (S. cinerea), das Blaukehlchen (S. suecica) kommt häufig im April auf dem Strich vor, der rothköpfige Würger (Lanius rufus), der Neuntödter (L. collurio), der graue Würger (L. minor), der weißhalsige Fliegensch…		Muscicapa albicollis	True	Muscicapa albicollis	7995012.0
Besigheim	1853.0	der weißhalsige Fliegenschnepper (Muscicapa albicollis), der schwarze Fliegenschnepper (M. atricapilla), der graue Fliegenschnepper (M. grisola), das Braunkehlchen (Saxicola rubetra), der schwarzkehlige Schmätzer (S. rubicola), der Steinschmätzer (L. oenanthe), der Wasser-Pieper (Anthus aquaticus), der Wiesen-Pieper (A. pratensis), der Baum-Pieper (A. arboreus); in kalten Wintern hat sich der Sei…		M. atricapilla	True	Muscicapa atricapilla	8756227.0
Besigheim	1853.0	der weißhalsige Fliegenschnepper (Muscicapa albicollis), der schwarze Fliegenschnepper (M. atricapilla), der graue Fliegenschnepper (M. grisola), das Braunkehlchen (Saxicola rubetra), der schwarzkehlige Schmätzer (S. rubicola), der Steinschmätzer (L. oenanthe), der Wasser-Pieper (Anthus aquaticus), der Wiesen-Pieper (A. pratensis), der Baum-Pieper (A. arboreus); in kalten Wintern hat sich der Sei…		M. grisola	True	Muscicapa grisola	11347523.0
Besigheim	1853.0	der weißhalsige Fliegenschnepper (Muscicapa albicollis), der schwarze Fliegenschnepper (M. atricapilla), der graue Fliegenschnepper (M. grisola), das Braunkehlchen (Saxicola rubetra), der schwarzkehlige Schmätzer (S. rubicola), der Steinschmätzer (L. oenanthe), der Wasser-Pieper (Anthus aquaticus), der Wiesen-Pieper (A. pratensis), der Baum-Pieper (A. arboreus); in kalten Wintern hat sich der Sei…	Braunkehlchen	Saxicola rubetra	True	Saxicola rubetra (Linnaeus, 1758)	2492521.0
Besigheim	1853.0	der weißhalsige Fliegenschnepper (Muscicapa albicollis), der schwarze Fliegenschnepper (M. atricapilla), der graue Fliegenschnepper (M. grisola), das Braunkehlchen (Saxicola rubetra), der schwarzkehlige Schmätzer (S. rubicola), der Steinschmätzer (L. oenanthe), der Wasser-Pieper (Anthus aquaticus), der Wiesen-Pieper (A. pratensis), der Baum-Pieper (A. arboreus); in kalten Wintern hat sich der Sei…		S. rubicola	True	Phoenicurus phoenicurus	5739317.0
Besigheim	1853.0	der weißhalsige Fliegenschnepper (Muscicapa albicollis), der schwarze Fliegenschnepper (M. atricapilla), der graue Fliegenschnepper (M. grisola), das Braunkehlchen (Saxicola rubetra), der schwarzkehlige Schmätzer (S. rubicola), der Steinschmätzer (L. oenanthe), der Wasser-Pieper (Anthus aquaticus), der Wiesen-Pieper (A. pratensis), der Baum-Pieper (A. arboreus); in kalten Wintern hat sich der Sei…	Steinschmätzer	L. oenanthe	True	Oenanthe oenanthe schiöleri Salomonsen, 1927	9442029.0
Besigheim	1853.0	der weißhalsige Fliegenschnepper (Muscicapa albicollis), der schwarze Fliegenschnepper (M. atricapilla), der graue Fliegenschnepper (M. grisola), das Braunkehlchen (Saxicola rubetra), der schwarzkehlige Schmätzer (S. rubicola), der Steinschmätzer (L. oenanthe), der Wasser-Pieper (Anthus aquaticus), der Wiesen-Pieper (A. pratensis), der Baum-Pieper (A. arboreus); in kalten Wintern hat sich der Sei…	Wasser-Pieper	Anthus aquaticus	True	Motacilla alba	9687165.0
Besigheim	1853.0	der weißhalsige Fliegenschnepper (Muscicapa albicollis), der schwarze Fliegenschnepper (M. atricapilla), der graue Fliegenschnepper (M. grisola), das Braunkehlchen (Saxicola rubetra), der schwarzkehlige Schmätzer (S. rubicola), der Steinschmätzer (L. oenanthe), der Wasser-Pieper (Anthus aquaticus), der Wiesen-Pieper (A. pratensis), der Baum-Pieper (A. arboreus); in kalten Wintern hat sich der Sei…	Wiesen-Pieper	A. pratensis	True	Anthus pratensis	2490266.0
Besigheim	1853.0	der weißhalsige Fliegenschnepper (Muscicapa albicollis), der schwarze Fliegenschnepper (M. atricapilla), der graue Fliegenschnepper (M. grisola), das Braunkehlchen (Saxicola rubetra), der schwarzkehlige Schmätzer (S. rubicola), der Steinschmätzer (L. oenanthe), der Wasser-Pieper (Anthus aquaticus), der Wiesen-Pieper (A. pratensis), der Baum-Pieper (A. arboreus); in kalten Wintern hat sich der Sei…	Baum-Pieper	A. arboreus	True	Anthus trivialis	2490246.0
Besigheim	1853.0	der weißhalsige Fliegenschnepper (Muscicapa albicollis), der schwarze Fliegenschnepper (M. atricapilla), der graue Fliegenschnepper (M. grisola), das Braunkehlchen (Saxicola rubetra), der schwarzkehlige Schmätzer (S. rubicola), der Steinschmätzer (L. oenanthe), der Wasser-Pieper (Anthus aquaticus), der Wiesen-Pieper (A. pratensis), der Baum-Pieper (A. arboreus); in kalten Wintern hat sich der Sei…	Seidenschwanz	Bombycilla garrulus	True	Lanius garrulus	4408686.0
Besigheim	1853.0	pratensis), der Baum-Pieper (A. arboreus); in kalten Wintern hat sich der Seidenschwanz (Bombycilla garrulus) schon eingestellt. Von hühnerartigen Vögeln nennen wir: die Ringeltaube (Columba palumbus), die Hohltaube (C. oënas), die Turteltaube (C. turtur) sehr häufig, das Haselhuhn (Tetrao bonasia) als Seltenheit auf dem Stromberg, das Feldhuhn (Perdix cinerea), die Wachtel (P. coturnix).	Baum-Pieper		True	Anthus trivialis	2490246.0
Besigheim	1853.0	pratensis), der Baum-Pieper (A. arboreus); in kalten Wintern hat sich der Seidenschwanz (Bombycilla garrulus) schon eingestellt. Von hühnerartigen Vögeln nennen wir: die Ringeltaube (Columba palumbus), die Hohltaube (C. oënas), die Turteltaube (C. turtur) sehr häufig, das Haselhuhn (Tetrao bonasia) als Seltenheit auf dem Stromberg, das Feldhuhn (Perdix cinerea), die Wachtel (P. coturnix).	Ringeltaube	Columba palumbus	True	Columba palumbus Linnaeus, 1758	2495455.0
Besigheim	1853.0	pratensis), der Baum-Pieper (A. arboreus); in kalten Wintern hat sich der Seidenschwanz (Bombycilla garrulus) schon eingestellt. Von hühnerartigen Vögeln nennen wir: die Ringeltaube (Columba palumbus), die Hohltaube (C. oënas), die Turteltaube (C. turtur) sehr häufig, das Haselhuhn (Tetrao bonasia) als Seltenheit auf dem Stromberg, das Feldhuhn (Perdix cinerea), die Wachtel (P. coturnix).	Hohltaube		True	Columba aenas	11324851.0
Besigheim	1853.0	pratensis), der Baum-Pieper (A. arboreus); in kalten Wintern hat sich der Seidenschwanz (Bombycilla garrulus) schon eingestellt. Von hühnerartigen Vögeln nennen wir: die Ringeltaube (Columba palumbus), die Hohltaube (C. oënas), die Turteltaube (C. turtur) sehr häufig, das Haselhuhn (Tetrao bonasia) als Seltenheit auf dem Stromberg, das Feldhuhn (Perdix cinerea), die Wachtel (P. coturnix).	Turteltaube		True	Columba turtur	7535050.0
Besigheim	1853.0	pratensis), der Baum-Pieper (A. arboreus); in kalten Wintern hat sich der Seidenschwanz (Bombycilla garrulus) schon eingestellt. Von hühnerartigen Vögeln nennen wir: die Ringeltaube (Columba palumbus), die Hohltaube (C. oënas), die Turteltaube (C. turtur) sehr häufig, das Haselhuhn (Tetrao bonasia) als Seltenheit auf dem Stromberg, das Feldhuhn (Perdix cinerea), die Wachtel (P. coturnix).	Haselhuhn	Tetrao bonasia	False	Bonasia bonasia	7869555.0
Besigheim	1853.0	pratensis), der Baum-Pieper (A. arboreus); in kalten Wintern hat sich der Seidenschwanz (Bombycilla garrulus) schon eingestellt. Von hühnerartigen Vögeln nennen wir: die Ringeltaube (Columba palumbus), die Hohltaube (C. oënas), die Turteltaube (C. turtur) sehr häufig, das Haselhuhn (Tetrao bonasia) als Seltenheit auf dem Stromberg, das Feldhuhn (Perdix cinerea), die Wachtel (P. coturnix).	Feldhuhn	Perdix cinerea	True	Perdix perdix (Linnaeus, 1758)	2473958.0
Besigheim	1853.0	pratensis), der Baum-Pieper (A. arboreus); in kalten Wintern hat sich der Seidenschwanz (Bombycilla garrulus) schon eingestellt. Von hühnerartigen Vögeln nennen wir: die Ringeltaube (Columba palumbus), die Hohltaube (C. oënas), die Turteltaube (C. turtur) sehr häufig, das Haselhuhn (Tetrao bonasia) als Seltenheit auf dem Stromberg, das Feldhuhn (Perdix cinerea), die Wachtel (P. coturnix).	Wachtel		True	Coturnix vulgaris Fleming	11266873.0
Besigheim	1853.0	Als Sumpfvögel kommen vor: der Wachtelkönig (Crex pratensis), die Wasserralle (Rallus aquaticus), der Kampfhahn (Tringa pugnax),[029] | das Teichhuhn (Gallinula chloropus), das Wasserhuhn (Fulica atra), der kleine Strandläufer (T. minuta), der Zwergstrandläufer (T. pigmaea), der helle Wasserläufer (Totanus glottis), der punktirte Wasserläufer (T. ochropus), der trillernde Wasserläufer (T. hypoleu…	Wachtelkönig	Crex pratensis	True	Gallinula crex	11321061.0
Besigheim	1853.0	Als Sumpfvögel kommen vor: der Wachtelkönig (Crex pratensis), die Wasserralle (Rallus aquaticus), der Kampfhahn (Tringa pugnax),[029] | das Teichhuhn (Gallinula chloropus), das Wasserhuhn (Fulica atra), der kleine Strandläufer (T. minuta), der Zwergstrandläufer (T. pigmaea), der helle Wasserläufer (Totanus glottis), der punktirte Wasserläufer (T. ochropus), der trillernde Wasserläufer (T. hypoleu…	Wasserralle	Rallus aquaticus	True	Rallus aquaticus Linnaeus, 1758	2474831.0
Besigheim	1853.0	Als Sumpfvögel kommen vor: der Wachtelkönig (Crex pratensis), die Wasserralle (Rallus aquaticus), der Kampfhahn (Tringa pugnax),[029] | das Teichhuhn (Gallinula chloropus), das Wasserhuhn (Fulica atra), der kleine Strandläufer (T. minuta), der Zwergstrandläufer (T. pigmaea), der helle Wasserläufer (Totanus glottis), der punktirte Wasserläufer (T. ochropus), der trillernde Wasserläufer (T. hypoleu…	Kampfhahn	Tringa pugnax	True	Calidris pugnax	8250742.0
Besigheim	1853.0	Als Sumpfvögel kommen vor: der Wachtelkönig (Crex pratensis), die Wasserralle (Rallus aquaticus), der Kampfhahn (Tringa pugnax),[029] | das Teichhuhn (Gallinula chloropus), das Wasserhuhn (Fulica atra), der kleine Strandläufer (T. minuta), der Zwergstrandläufer (T. pigmaea), der helle Wasserläufer (Totanus glottis), der punktirte Wasserläufer (T. ochropus), der trillernde Wasserläufer (T. hypoleu…	Teichhuhn	Gallinula chloropus	True	Fulica spec Linnaeus, 1758	2474376.0
Besigheim	1853.0	Als Sumpfvögel kommen vor: der Wachtelkönig (Crex pratensis), die Wasserralle (Rallus aquaticus), der Kampfhahn (Tringa pugnax),[029] | das Teichhuhn (Gallinula chloropus), das Wasserhuhn (Fulica atra), der kleine Strandläufer (T. minuta), der Zwergstrandläufer (T. pigmaea), der helle Wasserläufer (Totanus glottis), der punktirte Wasserläufer (T. ochropus), der trillernde Wasserläufer (T. hypoleu…	Wasserhuhn	Fulica atra	True	Fulica atra Linnaeus, 1758	2474377.0
Besigheim	1853.0	Als Sumpfvögel kommen vor: der Wachtelkönig (Crex pratensis), die Wasserralle (Rallus aquaticus), der Kampfhahn (Tringa pugnax),[029] | das Teichhuhn (Gallinula chloropus), das Wasserhuhn (Fulica atra), der kleine Strandläufer (T. minuta), der Zwergstrandläufer (T. pigmaea), der helle Wasserläufer (Totanus glottis), der punktirte Wasserläufer (T. ochropus), der trillernde Wasserläufer (T. hypoleu…		T. minuta	True	Calidris minuta	2481749.0
Besigheim	1853.0	Als Sumpfvögel kommen vor: der Wachtelkönig (Crex pratensis), die Wasserralle (Rallus aquaticus), der Kampfhahn (Tringa pugnax),[029] | das Teichhuhn (Gallinula chloropus), das Wasserhuhn (Fulica atra), der kleine Strandläufer (T. minuta), der Zwergstrandläufer (T. pigmaea), der helle Wasserläufer (Totanus glottis), der punktirte Wasserläufer (T. ochropus), der trillernde Wasserläufer (T. hypoleu…	Zwergstrandläufer	T. pigmaea	True	Erolia ruficollis minuta	10980266.0
Besigheim	1853.0	Als Sumpfvögel kommen vor: der Wachtelkönig (Crex pratensis), die Wasserralle (Rallus aquaticus), der Kampfhahn (Tringa pugnax),[029] | das Teichhuhn (Gallinula chloropus), das Wasserhuhn (Fulica atra), der kleine Strandläufer (T. minuta), der Zwergstrandläufer (T. pigmaea), der helle Wasserläufer (Totanus glottis), der punktirte Wasserläufer (T. ochropus), der trillernde Wasserläufer (T. hypoleu…	helle Wasserläufer	Totanus glottis	True	Scolopax glottis Linnaeus, 1758	10799626.0
Besigheim	1853.0	Als Sumpfvögel kommen vor: der Wachtelkönig (Crex pratensis), die Wasserralle (Rallus aquaticus), der Kampfhahn (Tringa pugnax),[029] | das Teichhuhn (Gallinula chloropus), das Wasserhuhn (Fulica atra), der kleine Strandläufer (T. minuta), der Zwergstrandläufer (T. pigmaea), der helle Wasserläufer (Totanus glottis), der punktirte Wasserläufer (T. ochropus), der trillernde Wasserläufer (T. hypoleu…		T. ochropus	True	Actitis hypoleucos	2481800.0
Besigheim	1853.0	Als Sumpfvögel kommen vor: der Wachtelkönig (Crex pratensis), die Wasserralle (Rallus aquaticus), der Kampfhahn (Tringa pugnax),[029] | das Teichhuhn (Gallinula chloropus), das Wasserhuhn (Fulica atra), der kleine Strandläufer (T. minuta), der Zwergstrandläufer (T. pigmaea), der helle Wasserläufer (Totanus glottis), der punktirte Wasserläufer (T. ochropus), der trillernde Wasserläufer (T. hypoleu…		T. hypoleukus	True	Tringa ochropus	2481728.0
Besigheim	1853.0	Als Sumpfvögel kommen vor: der Wachtelkönig (Crex pratensis), die Wasserralle (Rallus aquaticus), der Kampfhahn (Tringa pugnax),[029] | das Teichhuhn (Gallinula chloropus), das Wasserhuhn (Fulica atra), der kleine Strandläufer (T. minuta), der Zwergstrandläufer (T. pigmaea), der helle Wasserläufer (Totanus glottis), der punktirte Wasserläufer (T. ochropus), der trillernde Wasserläufer (T. hypoleu…	Goldregenpfeifer	Charadrius pluvialis	True	Pluvialis apricaria albifrons	11264582.0
Besigheim	1853.0	Als Sumpfvögel kommen vor: der Wachtelkönig (Crex pratensis), die Wasserralle (Rallus aquaticus), der Kampfhahn (Tringa pugnax),[029] | das Teichhuhn (Gallinula chloropus), das Wasserhuhn (Fulica atra), der kleine Strandläufer (T. minuta), der Zwergstrandläufer (T. pigmaea), der helle Wasserläufer (Totanus glottis), der punktirte Wasserläufer (T. ochropus), der trillernde Wasserläufer (T. hypoleu…	Kiebitz	Vanellus cristatus	True	Vanellus vulgaris	11290735.0
Besigheim	1853.0	Als Sumpfvögel kommen vor: der Wachtelkönig (Crex pratensis), die Wasserralle (Rallus aquaticus), der Kampfhahn (Tringa pugnax),[029] | das Teichhuhn (Gallinula chloropus), das Wasserhuhn (Fulica atra), der kleine Strandläufer (T. minuta), der Zwergstrandläufer (T. pigmaea), der helle Wasserläufer (Totanus glottis), der punktirte Wasserläufer (T. ochropus), der trillernde Wasserläufer (T. hypoleu…	Sandregenpfeifer		True	Charadrius hiaticula Linnaeus, 1758	9566659.0
Besigheim	1853.0	hiaticula), die Waldschnepfe (Scolopax rusticola), die kleine Bekassine (Sc. gallinula), die Bekassine (Sc. gallinago), der graue Reiher (Ardea cinerea), die Zwergrohrdommel (A. minuta), die Rohrdommel (A. stellaris), auch der Löffelreiher (Platalea leucorodia) wurde einmal bei Bietigheim erlegt (siehe die Jahreshefte des Vereins für vat. Naturkunde in Württemberg, II. Jahrg. S. 233), der weiße S…	Waldschnepfe	Scolopax rusticola	True	Scolopax scolopax	8263465.0
Besigheim	1853.0	hiaticula), die Waldschnepfe (Scolopax rusticola), die kleine Bekassine (Sc. gallinula), die Bekassine (Sc. gallinago), der graue Reiher (Ardea cinerea), die Zwergrohrdommel (A. minuta), die Rohrdommel (A. stellaris), auch der Löffelreiher (Platalea leucorodia) wurde einmal bei Bietigheim erlegt (siehe die Jahreshefte des Vereins für vat. Naturkunde in Württemberg, II. Jahrg. S. 233), der weiße S…	kleine Bekassine	Sc. gallinula	True	Gallinula chloropus	5228199.0
Besigheim	1853.0	hiaticula), die Waldschnepfe (Scolopax rusticola), die kleine Bekassine (Sc. gallinula), die Bekassine (Sc. gallinago), der graue Reiher (Ardea cinerea), die Zwergrohrdommel (A. minuta), die Rohrdommel (A. stellaris), auch der Löffelreiher (Platalea leucorodia) wurde einmal bei Bietigheim erlegt (siehe die Jahreshefte des Vereins für vat. Naturkunde in Württemberg, II. Jahrg. S. 233), der weiße S…	Bekassine	Sc. gallinago	True	Capella gallinago (Linnaeus, 1758)	7983265.0
Besigheim	1853.0	hiaticula), die Waldschnepfe (Scolopax rusticola), die kleine Bekassine (Sc. gallinula), die Bekassine (Sc. gallinago), der graue Reiher (Ardea cinerea), die Zwergrohrdommel (A. minuta), die Rohrdommel (A. stellaris), auch der Löffelreiher (Platalea leucorodia) wurde einmal bei Bietigheim erlegt (siehe die Jahreshefte des Vereins für vat. Naturkunde in Württemberg, II. Jahrg. S. 233), der weiße S…	graue Reiher	Ardea cinerea	True	Ardea cinerea Linnaeus, 1758	9797180.0
Besigheim	1853.0	hiaticula), die Waldschnepfe (Scolopax rusticola), die kleine Bekassine (Sc. gallinula), die Bekassine (Sc. gallinago), der graue Reiher (Ardea cinerea), die Zwergrohrdommel (A. minuta), die Rohrdommel (A. stellaris), auch der Löffelreiher (Platalea leucorodia) wurde einmal bei Bietigheim erlegt (siehe die Jahreshefte des Vereins für vat. Naturkunde in Württemberg, II. Jahrg. S. 233), der weiße S…	Zwergrohrdommel	A. minuta	True	Ixobrychus minutus	2480850.0
Besigheim	1853.0	hiaticula), die Waldschnepfe (Scolopax rusticola), die kleine Bekassine (Sc. gallinula), die Bekassine (Sc. gallinago), der graue Reiher (Ardea cinerea), die Zwergrohrdommel (A. minuta), die Rohrdommel (A. stellaris), auch der Löffelreiher (Platalea leucorodia) wurde einmal bei Bietigheim erlegt (siehe die Jahreshefte des Vereins für vat. Naturkunde in Württemberg, II. Jahrg. S. 233), der weiße S…	Rohrdommel	A. stellaris	True	Ardea stellaris Linnaeus, 1758	4408433.0
Besigheim	1853.0	hiaticula), die Waldschnepfe (Scolopax rusticola), die kleine Bekassine (Sc. gallinula), die Bekassine (Sc. gallinago), der graue Reiher (Ardea cinerea), die Zwergrohrdommel (A. minuta), die Rohrdommel (A. stellaris), auch der Löffelreiher (Platalea leucorodia) wurde einmal bei Bietigheim erlegt (siehe die Jahreshefte des Vereins für vat. Naturkunde in Württemberg, II. Jahrg. S. 233), der weiße S…	Löffelreiher	Platalea leucorodia	True	Platalea leucordia	11297832.0
Besigheim	1853.0	hiaticula), die Waldschnepfe (Scolopax rusticola), die kleine Bekassine (Sc. gallinula), die Bekassine (Sc. gallinago), der graue Reiher (Ardea cinerea), die Zwergrohrdommel (A. minuta), die Rohrdommel (A. stellaris), auch der Löffelreiher (Platalea leucorodia) wurde einmal bei Bietigheim erlegt (siehe die Jahreshefte des Vereins für vat. Naturkunde in Württemberg, II. Jahrg. S. 233), der weiße S…		Ciconia alba	True	Ciconia alba	11306993.0
Besigheim	1853.0	hiaticula), die Waldschnepfe (Scolopax rusticola), die kleine Bekassine (Sc. gallinula), die Bekassine (Sc. gallinago), der graue Reiher (Ardea cinerea), die Zwergrohrdommel (A. minuta), die Rohrdommel (A. stellaris), auch der Löffelreiher (Platalea leucorodia) wurde einmal bei Bietigheim erlegt (siehe die Jahreshefte des Vereins für vat. Naturkunde in Württemberg, II. Jahrg. S. 233), der weiße S…	graue Gans	Anser cinereus	True	Anser anser (Linnaeus, 1758)	2498036.0
Besigheim	1853.0	hiaticula), die Waldschnepfe (Scolopax rusticola), die kleine Bekassine (Sc. gallinula), die Bekassine (Sc. gallinago), der graue Reiher (Ardea cinerea), die Zwergrohrdommel (A. minuta), die Rohrdommel (A. stellaris), auch der Löffelreiher (Platalea leucorodia) wurde einmal bei Bietigheim erlegt (siehe die Jahreshefte des Vereins für vat. Naturkunde in Württemberg, II. Jahrg. S. 233), der weiße S…	Stockente	Anas boschas	True	Anas boschas	7685805.0
Besigheim	1853.0	hiaticula), die Waldschnepfe (Scolopax rusticola), die kleine Bekassine (Sc. gallinula), die Bekassine (Sc. gallinago), der graue Reiher (Ardea cinerea), die Zwergrohrdommel (A. minuta), die Rohrdommel (A. stellaris), auch der Löffelreiher (Platalea leucorodia) wurde einmal bei Bietigheim erlegt (siehe die Jahreshefte des Vereins für vat. Naturkunde in Württemberg, II. Jahrg. S. 233), der weiße S…	Knäckente	A.	True	Anas strepera	2498151.0
Besigheim	1853.0	s. w. Von Schwimmvögeln: die graue Gans (Anser cinereus), die Stockente (Anas boschas), die Knäckente (A. querquedula), die Kriekente (A. crecca), die Löffelente (Anas clypeata), die Pfeifente (A. penelope), die Reiherente (A. fuligula), die Schnatterente (A. strepera), die Tafelente (A. ferina), die Spießente (A. acuta), die Schallente (A. clangula), der große Säger (Mergus merganser), der langs…	Graue Gans	Anser cinereus	True	Anser anser (Linnaeus, 1758)	2498036.0
Besigheim	1853.0	s. w. Von Schwimmvögeln: die graue Gans (Anser cinereus), die Stockente (Anas boschas), die Knäckente (A. querquedula), die Kriekente (A. crecca), die Löffelente (Anas clypeata), die Pfeifente (A. penelope), die Reiherente (A. fuligula), die Schnatterente (A. strepera), die Tafelente (A. ferina), die Spießente (A. acuta), die Schallente (A. clangula), der große Säger (Mergus merganser), der langs…	Knäckente	A. querquedula	True	Spatula querquedula	9274012.0
Besigheim	1853.0	s. w. Von Schwimmvögeln: die graue Gans (Anser cinereus), die Stockente (Anas boschas), die Knäckente (A. querquedula), die Kriekente (A. crecca), die Löffelente (Anas clypeata), die Pfeifente (A. penelope), die Reiherente (A. fuligula), die Schnatterente (A. strepera), die Tafelente (A. ferina), die Spießente (A. acuta), die Schallente (A. clangula), der große Säger (Mergus merganser), der langs…	Kriekente	A. crecca	True	Nettion crecca	9659118.0
Besigheim	1853.0	s. w. Von Schwimmvögeln: die graue Gans (Anser cinereus), die Stockente (Anas boschas), die Knäckente (A. querquedula), die Kriekente (A. crecca), die Löffelente (Anas clypeata), die Pfeifente (A. penelope), die Reiherente (A. fuligula), die Schnatterente (A. strepera), die Tafelente (A. ferina), die Spießente (A. acuta), die Schallente (A. clangula), der große Säger (Mergus merganser), der langs…	Löffelente	Anas clypeata	True	Anas clypeata Linnaeus, 1758	2498089.0
Besigheim	1853.0	s. w. Von Schwimmvögeln: die graue Gans (Anser cinereus), die Stockente (Anas boschas), die Knäckente (A. querquedula), die Kriekente (A. crecca), die Löffelente (Anas clypeata), die Pfeifente (A. penelope), die Reiherente (A. fuligula), die Schnatterente (A. strepera), die Tafelente (A. ferina), die Spießente (A. acuta), die Schallente (A. clangula), der große Säger (Mergus merganser), der langs…	Pfeifente	A. penelope	True	Anas penelope Linnaeus, 1758	2498111.0
Besigheim	1853.0	s. w. Von Schwimmvögeln: die graue Gans (Anser cinereus), die Stockente (Anas boschas), die Knäckente (A. querquedula), die Kriekente (A. crecca), die Löffelente (Anas clypeata), die Pfeifente (A. penelope), die Reiherente (A. fuligula), die Schnatterente (A. strepera), die Tafelente (A. ferina), die Spießente (A. acuta), die Schallente (A. clangula), der große Säger (Mergus merganser), der langs…	Reiherente	A. fuligula	True	Anas fuligula Linnaeus, 1758	4409081.0
Besigheim	1853.0	s. w. Von Schwimmvögeln: die graue Gans (Anser cinereus), die Stockente (Anas boschas), die Knäckente (A. querquedula), die Kriekente (A. crecca), die Löffelente (Anas clypeata), die Pfeifente (A. penelope), die Reiherente (A. fuligula), die Schnatterente (A. strepera), die Tafelente (A. ferina), die Spießente (A. acuta), die Schallente (A. clangula), der große Säger (Mergus merganser), der langs…	Schnatterente	A. strepera	True	Anas strepera Linnaeus, 1758	2498151.0
Besigheim	1853.0	s. w. Von Schwimmvögeln: die graue Gans (Anser cinereus), die Stockente (Anas boschas), die Knäckente (A. querquedula), die Kriekente (A. crecca), die Löffelente (Anas clypeata), die Pfeifente (A. penelope), die Reiherente (A. fuligula), die Schnatterente (A. strepera), die Tafelente (A. ferina), die Spießente (A. acuta), die Schallente (A. clangula), der große Säger (Mergus merganser), der langs…	Tafelente	A. ferina	True	Fuligula ferina Linnaeus, 1758	11001448.0
Besigheim	1853.0	s. w. Von Schwimmvögeln: die graue Gans (Anser cinereus), die Stockente (Anas boschas), die Knäckente (A. querquedula), die Kriekente (A. crecca), die Löffelente (Anas clypeata), die Pfeifente (A. penelope), die Reiherente (A. fuligula), die Schnatterente (A. strepera), die Tafelente (A. ferina), die Spießente (A. acuta), die Schallente (A. clangula), der große Säger (Mergus merganser), der langs…	Spießente	A. acuta	True	Dafila acuta	9696988.0
Besigheim	1853.0	s. w. Von Schwimmvögeln: die graue Gans (Anser cinereus), die Stockente (Anas boschas), die Knäckente (A. querquedula), die Kriekente (A. crecca), die Löffelente (Anas clypeata), die Pfeifente (A. penelope), die Reiherente (A. fuligula), die Schnatterente (A. strepera), die Tafelente (A. ferina), die Spießente (A. acuta), die Schallente (A. clangula), der große Säger (Mergus merganser), der langs…	Schallente	A. clangula	True	Bucephala clangula	2498326.0
Besigheim	1853.0	s. w. Von Schwimmvögeln: die graue Gans (Anser cinereus), die Stockente (Anas boschas), die Knäckente (A. querquedula), die Kriekente (A. crecca), die Löffelente (Anas clypeata), die Pfeifente (A. penelope), die Reiherente (A. fuligula), die Schnatterente (A. strepera), die Tafelente (A. ferina), die Spießente (A. acuta), die Schallente (A. clangula), der große Säger (Mergus merganser), der langs…		Mergus merganser	True	Mergus merganser Linnaeus, 1758	9537647.0
Besigheim	1853.0	s. w. Von Schwimmvögeln: die graue Gans (Anser cinereus), die Stockente (Anas boschas), die Knäckente (A. querquedula), die Kriekente (A. crecca), die Löffelente (Anas clypeata), die Pfeifente (A. penelope), die Reiherente (A. fuligula), die Schnatterente (A. strepera), die Tafelente (A. ferina), die Spießente (A. acuta), die Schallente (A. clangula), der große Säger (Mergus merganser), der langs…		M. serrator	True	Mergus serrator	2498375.0
Besigheim	1853.0	s. w. Von Schwimmvögeln: die graue Gans (Anser cinereus), die Stockente (Anas boschas), die Knäckente (A. querquedula), die Kriekente (A. crecca), die Löffelente (Anas clypeata), die Pfeifente (A. penelope), die Reiherente (A. fuligula), die Schnatterente (A. strepera), die Tafelente (A. ferina), die Spießente (A. acuta), die Schallente (A. clangula), der große Säger (Mergus merganser), der langs…		M. albellus	True	Mergus albellus	2498286.0
Besigheim	1853.0	s. w. Von Schwimmvögeln: die graue Gans (Anser cinereus), die Stockente (Anas boschas), die Knäckente (A. querquedula), die Kriekente (A. crecca), die Löffelente (Anas clypeata), die Pfeifente (A. penelope), die Reiherente (A. fuligula), die Schnatterente (A. strepera), die Tafelente (A. ferina), die Spießente (A. acuta), die Schallente (A. clangula), der große Säger (Mergus merganser), der langs…		Podiceps cristatus	True	Podiceps cristatus (Linnaeus, 1758)	2482054.0
Besigheim	1853.0	serrator), der weiße Säger (M. albellus), der gehaubte Steißfuß (Podiceps cristatus), der graukehlige Steißfuß (P. subcristatus), der Ohrensteißfuß (P. auritus), der kleine Steißfuß (P. minor), der rothkehlige Taucher (Colymbus septentrionalis), der Polartaucher (C. arcticus), die Seeschwalbe (Sterna hirundo), die schwarze Seeschwalbe (St. nigra), die Sturmmöve (Larus canus), die Lachmöve (L. rid…		M. albellus	True	Mergus albellus	2498286.0
Besigheim	1853.0	serrator), der weiße Säger (M. albellus), der gehaubte Steißfuß (Podiceps cristatus), der graukehlige Steißfuß (P. subcristatus), der Ohrensteißfuß (P. auritus), der kleine Steißfuß (P. minor), der rothkehlige Taucher (Colymbus septentrionalis), der Polartaucher (C. arcticus), die Seeschwalbe (Sterna hirundo), die schwarze Seeschwalbe (St. nigra), die Sturmmöve (Larus canus), die Lachmöve (L. rid…		Podiceps cristatus	True	Podiceps cristatus (Linnaeus, 1758)	2482054.0
Besigheim	1853.0	serrator), der weiße Säger (M. albellus), der gehaubte Steißfuß (Podiceps cristatus), der graukehlige Steißfuß (P. subcristatus), der Ohrensteißfuß (P. auritus), der kleine Steißfuß (P. minor), der rothkehlige Taucher (Colymbus septentrionalis), der Polartaucher (C. arcticus), die Seeschwalbe (Sterna hirundo), die schwarze Seeschwalbe (St. nigra), die Sturmmöve (Larus canus), die Lachmöve (L. rid…		P. subcristatus	True	Podiceps subcristatus	2482049.0
Besigheim	1853.0	serrator), der weiße Säger (M. albellus), der gehaubte Steißfuß (Podiceps cristatus), der graukehlige Steißfuß (P. subcristatus), der Ohrensteißfuß (P. auritus), der kleine Steißfuß (P. minor), der rothkehlige Taucher (Colymbus septentrionalis), der Polartaucher (C. arcticus), die Seeschwalbe (Sterna hirundo), die schwarze Seeschwalbe (St. nigra), die Sturmmöve (Larus canus), die Lachmöve (L. rid…	Ohrensteißfuß	P. auritus	True	Podiceps auritus	2482059.0
Besigheim	1853.0	serrator), der weiße Säger (M. albellus), der gehaubte Steißfuß (Podiceps cristatus), der graukehlige Steißfuß (P. subcristatus), der Ohrensteißfuß (P. auritus), der kleine Steißfuß (P. minor), der rothkehlige Taucher (Colymbus septentrionalis), der Polartaucher (C. arcticus), die Seeschwalbe (Sterna hirundo), die schwarze Seeschwalbe (St. nigra), die Sturmmöve (Larus canus), die Lachmöve (L. rid…		P. minor	True	Tachybaptus rufolavatus	2482042.0
Besigheim	1853.0	serrator), der weiße Säger (M. albellus), der gehaubte Steißfuß (Podiceps cristatus), der graukehlige Steißfuß (P. subcristatus), der Ohrensteißfuß (P. auritus), der kleine Steißfuß (P. minor), der rothkehlige Taucher (Colymbus septentrionalis), der Polartaucher (C. arcticus), die Seeschwalbe (Sterna hirundo), die schwarze Seeschwalbe (St. nigra), die Sturmmöve (Larus canus), die Lachmöve (L. rid…		Colymbus septentrionalis	True	Gavia stellata (Pontoppidan, 1763)	2481958.0
Besigheim	1853.0	serrator), der weiße Säger (M. albellus), der gehaubte Steißfuß (Podiceps cristatus), der graukehlige Steißfuß (P. subcristatus), der Ohrensteißfuß (P. auritus), der kleine Steißfuß (P. minor), der rothkehlige Taucher (Colymbus septentrionalis), der Polartaucher (C. arcticus), die Seeschwalbe (Sterna hirundo), die schwarze Seeschwalbe (St. nigra), die Sturmmöve (Larus canus), die Lachmöve (L. rid…	Polartaucher	C. arcticus	True	Gavia arctica	2481959.0
Besigheim	1853.0	serrator), der weiße Säger (M. albellus), der gehaubte Steißfuß (Podiceps cristatus), der graukehlige Steißfuß (P. subcristatus), der Ohrensteißfuß (P. auritus), der kleine Steißfuß (P. minor), der rothkehlige Taucher (Colymbus septentrionalis), der Polartaucher (C. arcticus), die Seeschwalbe (Sterna hirundo), die schwarze Seeschwalbe (St. nigra), die Sturmmöve (Larus canus), die Lachmöve (L. rid…	Seeschwalbe	Sterna hirundo	True	Sterna fluviatilis	11049675.0
Besigheim	1853.0	serrator), der weiße Säger (M. albellus), der gehaubte Steißfuß (Podiceps cristatus), der graukehlige Steißfuß (P. subcristatus), der Ohrensteißfuß (P. auritus), der kleine Steißfuß (P. minor), der rothkehlige Taucher (Colymbus septentrionalis), der Polartaucher (C. arcticus), die Seeschwalbe (Sterna hirundo), die schwarze Seeschwalbe (St. nigra), die Sturmmöve (Larus canus), die Lachmöve (L. rid…	schwarze Seeschwalbe	St. nigra	True	Chlidonias niger	2481119.0
Besigheim	1853.0	serrator), der weiße Säger (M. albellus), der gehaubte Steißfuß (Podiceps cristatus), der graukehlige Steißfuß (P. subcristatus), der Ohrensteißfuß (P. auritus), der kleine Steißfuß (P. minor), der rothkehlige Taucher (Colymbus septentrionalis), der Polartaucher (C. arcticus), die Seeschwalbe (Sterna hirundo), die schwarze Seeschwalbe (St. nigra), die Sturmmöve (Larus canus), die Lachmöve (L. rid…	Sturmmöve	Larus canus	True	Larus heinei Homeyer, 1853	11026604.0
Besigheim	1853.0	serrator), der weiße Säger (M. albellus), der gehaubte Steißfuß (Podiceps cristatus), der graukehlige Steißfuß (P. subcristatus), der Ohrensteißfuß (P. auritus), der kleine Steißfuß (P. minor), der rothkehlige Taucher (Colymbus septentrionalis), der Polartaucher (C. arcticus), die Seeschwalbe (Sterna hirundo), die schwarze Seeschwalbe (St. nigra), die Sturmmöve (Larus canus), die Lachmöve (L. rid…	Lachmöve	L. ridibundus	True	Chroicocephalus ridibundus	6065824.0
Besigheim	1853.0	serrator), der weiße Säger (M. albellus), der gehaubte Steißfuß (Podiceps cristatus), der graukehlige Steißfuß (P. subcristatus), der Ohrensteißfuß (P. auritus), der kleine Steißfuß (P. minor), der rothkehlige Taucher (Colymbus septentrionalis), der Polartaucher (C. arcticus), die Seeschwalbe (Sterna hirundo), die schwarze Seeschwalbe (St. nigra), die Sturmmöve (Larus canus), die Lachmöve (L. rid…	dreizehige Möve	L. tridactylus	True	Rissa tridactyla	2481205.0
Besigheim	1853.0	serrator), der weiße Säger (M. albellus), der gehaubte Steißfuß (Podiceps cristatus), der graukehlige Steißfuß (P. subcristatus), der Ohrensteißfuß (P. auritus), der kleine Steißfuß (P. minor), der rothkehlige Taucher (Colymbus septentrionalis), der Polartaucher (C. arcticus), die Seeschwalbe (Sterna hirundo), die schwarze Seeschwalbe (St. nigra), die Sturmmöve (Larus canus), die Lachmöve (L. rid…	Ringelnatter	Coluber natrix	True	Coluber persa Pallas, 1814	9230970.0
Besigheim	1853.0	ridibundus), die dreizehige Möve (L. tridactylus) u. s. w. Von Reptilien kommen vor: die Ringelnatter (Coluber natrix), die Blindschleiche (Anguis fragilis), alle gewöhnlichen Frösche und Kröten, die gewöhnliche Eidechse, der sich die flüchtige Eidechse (Lacerta muralis) zugesellt, welche namentlich in den Steinbrüchen zwischen Besigheim und Bietigheim häufig getroffen wird, der gefleckte Salaman…	Blindschleiche	Anguis fragilis	True	Anguis eryx Linnaeus, 1758	8075812.0
Besigheim	1853.0	ridibundus), die dreizehige Möve (L. tridactylus) u. s. w. Von Reptilien kommen vor: die Ringelnatter (Coluber natrix), die Blindschleiche (Anguis fragilis), alle gewöhnlichen Frösche und Kröten, die gewöhnliche Eidechse, der sich die flüchtige Eidechse (Lacerta muralis) zugesellt, welche namentlich in den Steinbrüchen zwischen Besigheim und Bietigheim häufig getroffen wird, der gefleckte Salaman…	Frösche		True	Ranidae	6746.0
Besigheim	1853.0	ridibundus), die dreizehige Möve (L. tridactylus) u. s. w. Von Reptilien kommen vor: die Ringelnatter (Coluber natrix), die Blindschleiche (Anguis fragilis), alle gewöhnlichen Frösche und Kröten, die gewöhnliche Eidechse, der sich die flüchtige Eidechse (Lacerta muralis) zugesellt, welche namentlich in den Steinbrüchen zwischen Besigheim und Bietigheim häufig getroffen wird, der gefleckte Salaman…	Kröten		True	Bufo bufo	5217160.0
Besigheim	1853.0	ridibundus), die dreizehige Möve (L. tridactylus) u. s. w. Von Reptilien kommen vor: die Ringelnatter (Coluber natrix), die Blindschleiche (Anguis fragilis), alle gewöhnlichen Frösche und Kröten, die gewöhnliche Eidechse, der sich die flüchtige Eidechse (Lacerta muralis) zugesellt, welche namentlich in den Steinbrüchen zwischen Besigheim und Bietigheim häufig getroffen wird, der gefleckte Salaman…	Eidechse		True	Lacerta agilis	6159223.0
Besigheim	1853.0	ridibundus), die dreizehige Möve (L. tridactylus) u. s. w. Von Reptilien kommen vor: die Ringelnatter (Coluber natrix), die Blindschleiche (Anguis fragilis), alle gewöhnlichen Frösche und Kröten, die gewöhnliche Eidechse, der sich die flüchtige Eidechse (Lacerta muralis) zugesellt, welche namentlich in den Steinbrüchen zwischen Besigheim und Bietigheim häufig getroffen wird, der gefleckte Salaman…	flüchtige Eidechse	Lacerta muralis	True	Podarcis muralis (Laurenti, 1768)	2469188.0
Besigheim	1853.0	ridibundus), die dreizehige Möve (L. tridactylus) u. s. w. Von Reptilien kommen vor: die Ringelnatter (Coluber natrix), die Blindschleiche (Anguis fragilis), alle gewöhnlichen Frösche und Kröten, die gewöhnliche Eidechse, der sich die flüchtige Eidechse (Lacerta muralis) zugesellt, welche namentlich in den Steinbrüchen zwischen Besigheim und Bietigheim häufig getroffen wird, der gefleckte Salaman…		Salamandra maculosa	True	Lacerta salamandra Linnaeus, 1758	4409500.0
Besigheim	1853.0	ridibundus), die dreizehige Möve (L. tridactylus) u. s. w. Von Reptilien kommen vor: die Ringelnatter (Coluber natrix), die Blindschleiche (Anguis fragilis), alle gewöhnlichen Frösche und Kröten, die gewöhnliche Eidechse, der sich die flüchtige Eidechse (Lacerta muralis) zugesellt, welche namentlich in den Steinbrüchen zwischen Besigheim und Bietigheim häufig getroffen wird, der gefleckte Salaman…	Wassermolch	Triton cristatus	True	Molge palustris icterica Prazák, 1898	10952908.0
Besigheim	1853.0	ridibundus), die dreizehige Möve (L. tridactylus) u. s. w. Von Reptilien kommen vor: die Ringelnatter (Coluber natrix), die Blindschleiche (Anguis fragilis), alle gewöhnlichen Frösche und Kröten, die gewöhnliche Eidechse, der sich die flüchtige Eidechse (Lacerta muralis) zugesellt, welche namentlich in den Steinbrüchen zwischen Besigheim und Bietigheim häufig getroffen wird, der gefleckte Salaman…	Weißfisch	Cyprinus nasus	True	Abramis gehini Blanchard, 1866	2363418.0
Besigheim	1853.0	ridibundus), die dreizehige Möve (L. tridactylus) u. s. w. Von Reptilien kommen vor: die Ringelnatter (Coluber natrix), die Blindschleiche (Anguis fragilis), alle gewöhnlichen Frösche und Kröten, die gewöhnliche Eidechse, der sich die flüchtige Eidechse (Lacerta muralis) zugesellt, welche namentlich in den Steinbrüchen zwischen Besigheim und Bietigheim häufig getroffen wird, der gefleckte Salaman…	Schuppfisch		True	Leuciscus orientalis	8282390.0
Besigheim	1853.0	s. w. An Fischen finden sich hauptsächlich der Weißfisch (Cyprinus nasus), der Schuppfisch (C. cephalus), die Barbe (C. barbus), seltener der Karpfe (C. carpio), der Aal (Muraena anguilla), der Hecht (Esox lucius), der Groppfisch (Cottus Gobio); als Seltenheiten trifft man im Neckar zuweilen die Äsche (Salmo Thymallus), den Greßling (Cyprinus Gobio), den Blättling (Cyprinus latus Gmel.), den Hase…	Schuppfisch	C. cephalus	True	Leuciscus orientalis	8282390.0
Besigheim	1853.0	s. w. An Fischen finden sich hauptsächlich der Weißfisch (Cyprinus nasus), der Schuppfisch (C. cephalus), die Barbe (C. barbus), seltener der Karpfe (C. carpio), der Aal (Muraena anguilla), der Hecht (Esox lucius), der Groppfisch (Cottus Gobio); als Seltenheiten trifft man im Neckar zuweilen die Äsche (Salmo Thymallus), den Greßling (Cyprinus Gobio), den Blättling (Cyprinus latus Gmel.), den Hase…	Barbe	C. barbus	True	Barbus vulgaris	9122916.0
Besigheim	1853.0	s. w. An Fischen finden sich hauptsächlich der Weißfisch (Cyprinus nasus), der Schuppfisch (C. cephalus), die Barbe (C. barbus), seltener der Karpfe (C. carpio), der Aal (Muraena anguilla), der Hecht (Esox lucius), der Groppfisch (Cottus Gobio); als Seltenheiten trifft man im Neckar zuweilen die Äsche (Salmo Thymallus), den Greßling (Cyprinus Gobio), den Blättling (Cyprinus latus Gmel.), den Hase…		C. carpio	True	Cyprinus carpio	4286975.0
Besigheim	1853.0	s. w. An Fischen finden sich hauptsächlich der Weißfisch (Cyprinus nasus), der Schuppfisch (C. cephalus), die Barbe (C. barbus), seltener der Karpfe (C. carpio), der Aal (Muraena anguilla), der Hecht (Esox lucius), der Groppfisch (Cottus Gobio); als Seltenheiten trifft man im Neckar zuweilen die Äsche (Salmo Thymallus), den Greßling (Cyprinus Gobio), den Blättling (Cyprinus latus Gmel.), den Hase…	Aal	Muraena anguilla	True	Anguilla vulgaris marina Rafinesque, 1810	5212991.0
Besigheim	1853.0	s. w. An Fischen finden sich hauptsächlich der Weißfisch (Cyprinus nasus), der Schuppfisch (C. cephalus), die Barbe (C. barbus), seltener der Karpfe (C. carpio), der Aal (Muraena anguilla), der Hecht (Esox lucius), der Groppfisch (Cottus Gobio); als Seltenheiten trifft man im Neckar zuweilen die Äsche (Salmo Thymallus), den Greßling (Cyprinus Gobio), den Blättling (Cyprinus latus Gmel.), den Hase…	Hecht	Esox lucius	True	Esox estor	10666410.0
Besigheim	1853.0	s. w. An Fischen finden sich hauptsächlich der Weißfisch (Cyprinus nasus), der Schuppfisch (C. cephalus), die Barbe (C. barbus), seltener der Karpfe (C. carpio), der Aal (Muraena anguilla), der Hecht (Esox lucius), der Groppfisch (Cottus Gobio); als Seltenheiten trifft man im Neckar zuweilen die Äsche (Salmo Thymallus), den Greßling (Cyprinus Gobio), den Blättling (Cyprinus latus Gmel.), den Hase…	Groppfisch	Cottus Gobio	True	Cottus gobio roseus Odenwall, 1927	8859316.0
Besigheim	1853.0	s. w. An Fischen finden sich hauptsächlich der Weißfisch (Cyprinus nasus), der Schuppfisch (C. cephalus), die Barbe (C. barbus), seltener der Karpfe (C. carpio), der Aal (Muraena anguilla), der Hecht (Esox lucius), der Groppfisch (Cottus Gobio); als Seltenheiten trifft man im Neckar zuweilen die Äsche (Salmo Thymallus), den Greßling (Cyprinus Gobio), den Blättling (Cyprinus latus Gmel.), den Hase…	Äsche	Salmo Thymallus	True	Thymallus thymallus (Linnaeus, 1758)	5203999.0
Besigheim	1853.0	s. w. An Fischen finden sich hauptsächlich der Weißfisch (Cyprinus nasus), der Schuppfisch (C. cephalus), die Barbe (C. barbus), seltener der Karpfe (C. carpio), der Aal (Muraena anguilla), der Hecht (Esox lucius), der Groppfisch (Cottus Gobio); als Seltenheiten trifft man im Neckar zuweilen die Äsche (Salmo Thymallus), den Greßling (Cyprinus Gobio), den Blättling (Cyprinus latus Gmel.), den Hase…	Greßling	Cyprinus Gobio	True	Gobio gobio gobio	6166879.0
Besigheim	1853.0	s. w. An Fischen finden sich hauptsächlich der Weißfisch (Cyprinus nasus), der Schuppfisch (C. cephalus), die Barbe (C. barbus), seltener der Karpfe (C. carpio), der Aal (Muraena anguilla), der Hecht (Esox lucius), der Groppfisch (Cottus Gobio); als Seltenheiten trifft man im Neckar zuweilen die Äsche (Salmo Thymallus), den Greßling (Cyprinus Gobio), den Blättling (Cyprinus latus Gmel.), den Hase…	Blättling	Cyprinus latus Gmel.	True	Leuciscus leuciscus	4409641.0
Besigheim	1853.0	s. w. An Fischen finden sich hauptsächlich der Weißfisch (Cyprinus nasus), der Schuppfisch (C. cephalus), die Barbe (C. barbus), seltener der Karpfe (C. carpio), der Aal (Muraena anguilla), der Hecht (Esox lucius), der Groppfisch (Cottus Gobio); als Seltenheiten trifft man im Neckar zuweilen die Äsche (Salmo Thymallus), den Greßling (Cyprinus Gobio), den Blättling (Cyprinus latus Gmel.), den Hase…	Hasel	Cyprinus Dobula L.	True	Squalius vulgaris leptorhinus	6166538.0
Besigheim	1853.0	den Greßling (Cyprinus Gobio), den Blättling (Cyprinus latus Gmel.), den Hasel (Cyprinus Dobula L.), den Flußbarsch [Bersching] (Perca fluviatilis); ferner sind häufig, aber wenig beachtet: die Pfelle (Cyprinus phoxinus) und die Blekke (Cyprinus Alburnus L.). Die Seelamprete (Petromyzon[030] | marinus) und die Alse (Clupea alosa) kommen bisweilen aus der Nordsee, selbst bis Besigheim herauf.	Flußbarsch	Perca fluviatilis	True	Perca vulgaris	2381993.0
Besigheim	1853.0	den Greßling (Cyprinus Gobio), den Blättling (Cyprinus latus Gmel.), den Hasel (Cyprinus Dobula L.), den Flußbarsch [Bersching] (Perca fluviatilis); ferner sind häufig, aber wenig beachtet: die Pfelle (Cyprinus phoxinus) und die Blekke (Cyprinus Alburnus L.). Die Seelamprete (Petromyzon[030] | marinus) und die Alse (Clupea alosa) kommen bisweilen aus der Nordsee, selbst bis Besigheim herauf.	Pfelle	Cyprinus phoxinus	True	Phoxinus rivularis	5207425.0
Besigheim	1853.0	den Greßling (Cyprinus Gobio), den Blättling (Cyprinus latus Gmel.), den Hasel (Cyprinus Dobula L.), den Flußbarsch [Bersching] (Perca fluviatilis); ferner sind häufig, aber wenig beachtet: die Pfelle (Cyprinus phoxinus) und die Blekke (Cyprinus Alburnus L.). Die Seelamprete (Petromyzon[030] | marinus) und die Alse (Clupea alosa) kommen bisweilen aus der Nordsee, selbst bis Besigheim herauf.	Blekke	Cyprinus Alburnus L.	True	Alburnus alburnus	2362925.0
Besigheim	1853.0	den Greßling (Cyprinus Gobio), den Blättling (Cyprinus latus Gmel.), den Hasel (Cyprinus Dobula L.), den Flußbarsch [Bersching] (Perca fluviatilis); ferner sind häufig, aber wenig beachtet: die Pfelle (Cyprinus phoxinus) und die Blekke (Cyprinus Alburnus L.). Die Seelamprete (Petromyzon[030] | marinus) und die Alse (Clupea alosa) kommen bisweilen aus der Nordsee, selbst bis Besigheim herauf.	Seelamprete		True	Petromyzon marinus	8236498.0
Besigheim	1853.0	den Greßling (Cyprinus Gobio), den Blättling (Cyprinus latus Gmel.), den Hasel (Cyprinus Dobula L.), den Flußbarsch [Bersching] (Perca fluviatilis); ferner sind häufig, aber wenig beachtet: die Pfelle (Cyprinus phoxinus) und die Blekke (Cyprinus Alburnus L.). Die Seelamprete (Petromyzon[030] | marinus) und die Alse (Clupea alosa) kommen bisweilen aus der Nordsee, selbst bis Besigheim herauf.	Alse	Clupea alosa	True	Alausa vulgaris Valenciennes, 1847	2412686.0
Besigheim	1853.0	Die Seelamprete (Petromyzon[030] | marinus) und die Alse (Clupea alosa) kommen bisweilen aus der Nordsee, selbst bis Besigheim herauf.[6] Von den Mollusken erscheinen die gewöhnlichen Schnirkelschnecken (Helix pomatia, nemoralis, arbustorum, ericetorum, obvoluta, rotundata, cellaria, incarnata), die kegelförmige Zaunschnecke (Bulimus radiatus) kommt häufig vor, die Wendelschnecke (Pupa frumentum)…		Helix pomatia	True	Helix pomatia serbica	11365789.0
Besigheim	1853.0	Die Seelamprete (Petromyzon[030] | marinus) und die Alse (Clupea alosa) kommen bisweilen aus der Nordsee, selbst bis Besigheim herauf.[6] Von den Mollusken erscheinen die gewöhnlichen Schnirkelschnecken (Helix pomatia, nemoralis, arbustorum, ericetorum, obvoluta, rotundata, cellaria, incarnata), die kegelförmige Zaunschnecke (Bulimus radiatus) kommt häufig vor, die Wendelschnecke (Pupa frumentum)…	kegelförmige Zaunschnecke	Bulimus radiatus	True	Helix sepium Gmelin, 1791	7815127.0
Besigheim	1853.0	Die Seelamprete (Petromyzon[030] | marinus) und die Alse (Clupea alosa) kommen bisweilen aus der Nordsee, selbst bis Besigheim herauf.[6] Von den Mollusken erscheinen die gewöhnlichen Schnirkelschnecken (Helix pomatia, nemoralis, arbustorum, ericetorum, obvoluta, rotundata, cellaria, incarnata), die kegelförmige Zaunschnecke (Bulimus radiatus) kommt häufig vor, die Wendelschnecke (Pupa frumentum)…	Wendelschnecke	Pupa frumentum	True	Pupa frumentum	9018834.0
Besigheim	1853.0	Die Seelamprete (Petromyzon[030] | marinus) und die Alse (Clupea alosa) kommen bisweilen aus der Nordsee, selbst bis Besigheim herauf.[6] Von den Mollusken erscheinen die gewöhnlichen Schnirkelschnecken (Helix pomatia, nemoralis, arbustorum, ericetorum, obvoluta, rotundata, cellaria, incarnata), die kegelförmige Zaunschnecke (Bulimus radiatus) kommt häufig vor, die Wendelschnecke (Pupa frumentum)…	kleine Schraubenschnecke	Vertigo cylindrica	True	Pupa micula Mousson, 1876	11225659.0
Besigheim	1853.0	Die Seelamprete (Petromyzon[030] | marinus) und die Alse (Clupea alosa) kommen bisweilen aus der Nordsee, selbst bis Besigheim herauf.[6] Von den Mollusken erscheinen die gewöhnlichen Schnirkelschnecken (Helix pomatia, nemoralis, arbustorum, ericetorum, obvoluta, rotundata, cellaria, incarnata), die kegelförmige Zaunschnecke (Bulimus radiatus) kommt häufig vor, die Wendelschnecke (Pupa frumentum)…	gefleckte Teichschnecke	Neritina fluviatilis	True	Theodoxus lutetianus	4954058.0
Besigheim	1853.0	Ferner ebenso die zierliche Napfschnecke (Ancylus fluviatilis), die gewöhnlichen Flußmuscheln (Unio batavus et pictorum), Teichmuscheln (Anodonta cygnea et anatina); die seltene schwarze Nacktschnecke (Arion gagates) kommt in einem Steinbruch bei Bietigheim vor. Die Insekten sind so zahlreich vertreten, daß ihre Aufzählung[031] | zu weit führen würde; wir nennen daher nur die spanische Fliege (Ly…	Napfschnecke	Ancylus fluviatilis	True	Ancylus strictus Morelet, 1845	9337553.0
Besigheim	1853.0	Ferner ebenso die zierliche Napfschnecke (Ancylus fluviatilis), die gewöhnlichen Flußmuscheln (Unio batavus et pictorum), Teichmuscheln (Anodonta cygnea et anatina); die seltene schwarze Nacktschnecke (Arion gagates) kommt in einem Steinbruch bei Bietigheim vor. Die Insekten sind so zahlreich vertreten, daß ihre Aufzählung[031] | zu weit führen würde; wir nennen daher nur die spanische Fliege (Ly…	Flußmuschel	Unio batavus	True	Unio pictorum	4374772.0
Besigheim	1853.0	Ferner ebenso die zierliche Napfschnecke (Ancylus fluviatilis), die gewöhnlichen Flußmuscheln (Unio batavus et pictorum), Teichmuscheln (Anodonta cygnea et anatina); die seltene schwarze Nacktschnecke (Arion gagates) kommt in einem Steinbruch bei Bietigheim vor. Die Insekten sind so zahlreich vertreten, daß ihre Aufzählung[031] | zu weit führen würde; wir nennen daher nur die spanische Fliege (Ly…	Flußmuschel		True	Unio pictorum	4374772.0
Besigheim	1853.0	Ferner ebenso die zierliche Napfschnecke (Ancylus fluviatilis), die gewöhnlichen Flußmuscheln (Unio batavus et pictorum), Teichmuscheln (Anodonta cygnea et anatina); die seltene schwarze Nacktschnecke (Arion gagates) kommt in einem Steinbruch bei Bietigheim vor. Die Insekten sind so zahlreich vertreten, daß ihre Aufzählung[031] | zu weit führen würde; wir nennen daher nur die spanische Fliege (Ly…	Teichmuschel	Anodonta cygnea	True	Anodonta embiella Hagenmüller, 1883	9415181.0
Besigheim	1853.0	Ferner ebenso die zierliche Napfschnecke (Ancylus fluviatilis), die gewöhnlichen Flußmuscheln (Unio batavus et pictorum), Teichmuscheln (Anodonta cygnea et anatina); die seltene schwarze Nacktschnecke (Arion gagates) kommt in einem Steinbruch bei Bietigheim vor. Die Insekten sind so zahlreich vertreten, daß ihre Aufzählung[031] | zu weit führen würde; wir nennen daher nur die spanische Fliege (Ly…	Teichmuschel		True	Anodonta cygnea	4374774.0
Besigheim	1853.0	Ferner ebenso die zierliche Napfschnecke (Ancylus fluviatilis), die gewöhnlichen Flußmuscheln (Unio batavus et pictorum), Teichmuscheln (Anodonta cygnea et anatina); die seltene schwarze Nacktschnecke (Arion gagates) kommt in einem Steinbruch bei Bietigheim vor. Die Insekten sind so zahlreich vertreten, daß ihre Aufzählung[031] | zu weit führen würde; wir nennen daher nur die spanische Fliege (Ly…	schwarze Nacktschnecke	Arion gagates	True	Arion ater rufus	9547667.0
Besigheim	1853.0	Ferner ebenso die zierliche Napfschnecke (Ancylus fluviatilis), die gewöhnlichen Flußmuscheln (Unio batavus et pictorum), Teichmuscheln (Anodonta cygnea et anatina); die seltene schwarze Nacktschnecke (Arion gagates) kommt in einem Steinbruch bei Bietigheim vor. Die Insekten sind so zahlreich vertreten, daß ihre Aufzählung[031] | zu weit führen würde; wir nennen daher nur die spanische Fliege (Ly…	spanische Fliege	Lytta vesicatoria	True	Lytta vesicatoria (Linnaeus, 1758)	1046592.0
Besigheim	1853.0	Ferner ebenso die zierliche Napfschnecke (Ancylus fluviatilis), die gewöhnlichen Flußmuscheln (Unio batavus et pictorum), Teichmuscheln (Anodonta cygnea et anatina); die seltene schwarze Nacktschnecke (Arion gagates) kommt in einem Steinbruch bei Bietigheim vor. Die Insekten sind so zahlreich vertreten, daß ihre Aufzählung[031] | zu weit führen würde; wir nennen daher nur die spanische Fliege (Ly…	Singcicade	Cicada haematodes	True	Cicadetta montana	9497766.0
Besigheim	1853.0	Ferner die Singcicade, hier zu Lande Weinzwirner genannt (Cicada haematodes Lin.), welche ihren zirpenden Gesang hauptsächlich zur Zeit der Weinblüthe in den Weinbergen bei Besigheim und Lauffen hören läßt. Das Uferaas (Ephemera albipennis) findet sich bisweilen in großer Menge ein, so daß die Brücke von Lauffen überschneit erscheint; man nennt diese Erscheinung das Augstfallen.	Uferaas	Ephemera albipennis	True	Ephemera virgo Olivier, 1791	7529837.0
Besigheim	1853.0	Von Infusorien führen wir an: das blutfarbige Augenthier (Euglena sanguinea), welches sich im August 1851 auf der Oberfläche des Feuersee’s bei Bönnigheim in ungeheurer Menge zeigte und manches ängstliche Gemüth in Schrecken setzte, indem diese Thierchen den See roth färbten, was von den weniger Unterrichteten für Blut und somit für eine böse Vorbedeutung gehalten wurde. Daselbst kommt auch außer…	Augenthier	Euglena sanguinea	True	Euglena sanguinea	3209756.0
Biberach	1837.0	B. Thiere (wilde). a. Vierfüßiges Wild. Der Wildstand ist durchaus gering; selbst die gutsherrlichen Jagdbezirke machen hievon keine Ausnahme. Hirsche kommen nur noch in dem Gutenzeller Jagdbezirk als Standwild vor, vermindern sich aber alljährlich. Allgemein verbreitet sind das Reh und der Hase: häufig sind Füchse und Hausmarder; selten die wilde Katze, der Edelmarder und der Dachs. Zuweilen kom…	Hirsch		True	Cervus elaphus	2440958.0
Biberach	1837.0	B. Thiere (wilde). a. Vierfüßiges Wild. Der Wildstand ist durchaus gering; selbst die gutsherrlichen Jagdbezirke machen hievon keine Ausnahme. Hirsche kommen nur noch in dem Gutenzeller Jagdbezirk als Standwild vor, vermindern sich aber alljährlich. Allgemein verbreitet sind das Reh und der Hase: häufig sind Füchse und Hausmarder; selten die wilde Katze, der Edelmarder und der Dachs. Zuweilen kom…	Reh		True	Cervus capreolus Linnaeus, 1758	8310330.0
Biberach	1837.0	B. Thiere (wilde). a. Vierfüßiges Wild. Der Wildstand ist durchaus gering; selbst die gutsherrlichen Jagdbezirke machen hievon keine Ausnahme. Hirsche kommen nur noch in dem Gutenzeller Jagdbezirk als Standwild vor, vermindern sich aber alljährlich. Allgemein verbreitet sind das Reh und der Hase: häufig sind Füchse und Hausmarder; selten die wilde Katze, der Edelmarder und der Dachs. Zuweilen kom…	Hase		True	Lepus europaeus	7952072.0
Biberach	1837.0	B. Thiere (wilde). a. Vierfüßiges Wild. Der Wildstand ist durchaus gering; selbst die gutsherrlichen Jagdbezirke machen hievon keine Ausnahme. Hirsche kommen nur noch in dem Gutenzeller Jagdbezirk als Standwild vor, vermindern sich aber alljährlich. Allgemein verbreitet sind das Reh und der Hase: häufig sind Füchse und Hausmarder; selten die wilde Katze, der Edelmarder und der Dachs. Zuweilen kom…	Hausmarder		True	Martes foina	5218887.0
Biberach	1837.0	B. Thiere (wilde). a. Vierfüßiges Wild. Der Wildstand ist durchaus gering; selbst die gutsherrlichen Jagdbezirke machen hievon keine Ausnahme. Hirsche kommen nur noch in dem Gutenzeller Jagdbezirk als Standwild vor, vermindern sich aber alljährlich. Allgemein verbreitet sind das Reh und der Hase: häufig sind Füchse und Hausmarder; selten die wilde Katze, der Edelmarder und der Dachs. Zuweilen kom…	Wilde Katze		True	Felis silvestris	7964291.0
Biberach	1837.0	B. Thiere (wilde). a. Vierfüßiges Wild. Der Wildstand ist durchaus gering; selbst die gutsherrlichen Jagdbezirke machen hievon keine Ausnahme. Hirsche kommen nur noch in dem Gutenzeller Jagdbezirk als Standwild vor, vermindern sich aber alljährlich. Allgemein verbreitet sind das Reh und der Hase: häufig sind Füchse und Hausmarder; selten die wilde Katze, der Edelmarder und der Dachs. Zuweilen kom…	Edelmarder		True	Martes martes	5218878.0
Biberach	1837.0	B. Thiere (wilde). a. Vierfüßiges Wild. Der Wildstand ist durchaus gering; selbst die gutsherrlichen Jagdbezirke machen hievon keine Ausnahme. Hirsche kommen nur noch in dem Gutenzeller Jagdbezirk als Standwild vor, vermindern sich aber alljährlich. Allgemein verbreitet sind das Reh und der Hase: häufig sind Füchse und Hausmarder; selten die wilde Katze, der Edelmarder und der Dachs. Zuweilen kom…	Dachs		True	Meles typicus	7847604.0
Biberach	1837.0	B. Thiere (wilde). a. Vierfüßiges Wild. Der Wildstand ist durchaus gering; selbst die gutsherrlichen Jagdbezirke machen hievon keine Ausnahme. Hirsche kommen nur noch in dem Gutenzeller Jagdbezirk als Standwild vor, vermindern sich aber alljährlich. Allgemein verbreitet sind das Reh und der Hase: häufig sind Füchse und Hausmarder; selten die wilde Katze, der Edelmarder und der Dachs. Zuweilen kom…	Fischotter		True	Viverra lutra Linnaeus, 1758	10906868.0
Biberach	1837.0	Zuweilen kommt auch die Fischotter vor. Wilde Schweine gibt es gar nicht. b. Federwild. Feldhühner sind häufig; Wachteln und Lerchen nicht sehr zahlreich, ebenso die Schnepfen; häufig finden sich wilde Enten, wilde Gänse, Wasserhühner, Ringel- und Hohl-Tauben, Moorschnepfen, Möven und Kibitze. c. Fische. Die vorzüglichsten Fische sind: der Karpfen, der im Moosweiher bei Mittelbiberach und in der …	Wachtel		True	Coturnix vulgaris Fleming	11266873.0
Biberach	1837.0	Zuweilen kommt auch die Fischotter vor. Wilde Schweine gibt es gar nicht. b. Federwild. Feldhühner sind häufig; Wachteln und Lerchen nicht sehr zahlreich, ebenso die Schnepfen; häufig finden sich wilde Enten, wilde Gänse, Wasserhühner, Ringel- und Hohl-Tauben, Moorschnepfen, Möven und Kibitze. c. Fische. Die vorzüglichsten Fische sind: der Karpfen, der im Moosweiher bei Mittelbiberach und in der …	Lerche		True	Alauda arvensis	8077224.0
Biberach	1837.0	Zuweilen kommt auch die Fischotter vor. Wilde Schweine gibt es gar nicht. b. Federwild. Feldhühner sind häufig; Wachteln und Lerchen nicht sehr zahlreich, ebenso die Schnepfen; häufig finden sich wilde Enten, wilde Gänse, Wasserhühner, Ringel- und Hohl-Tauben, Moorschnepfen, Möven und Kibitze. c. Fische. Die vorzüglichsten Fische sind: der Karpfen, der im Moosweiher bei Mittelbiberach und in der …	Schnepfe		True	Scolopax rusticola	2481700.0
Biberach	1837.0	Zuweilen kommt auch die Fischotter vor. Wilde Schweine gibt es gar nicht. b. Federwild. Feldhühner sind häufig; Wachteln und Lerchen nicht sehr zahlreich, ebenso die Schnepfen; häufig finden sich wilde Enten, wilde Gänse, Wasserhühner, Ringel- und Hohl-Tauben, Moorschnepfen, Möven und Kibitze. c. Fische. Die vorzüglichsten Fische sind: der Karpfen, der im Moosweiher bei Mittelbiberach und in der …	Wilde Ente		True	Anas platyrhynchos	9761484.0
Biberach	1837.0	Zuweilen kommt auch die Fischotter vor. Wilde Schweine gibt es gar nicht. b. Federwild. Feldhühner sind häufig; Wachteln und Lerchen nicht sehr zahlreich, ebenso die Schnepfen; häufig finden sich wilde Enten, wilde Gänse, Wasserhühner, Ringel- und Hohl-Tauben, Moorschnepfen, Möven und Kibitze. c. Fische. Die vorzüglichsten Fische sind: der Karpfen, der im Moosweiher bei Mittelbiberach und in der …	Moorschnepfe		True	Gallinago gallinago	2481819.0
Biberach	1837.0	Zuweilen kommt auch die Fischotter vor. Wilde Schweine gibt es gar nicht. b. Federwild. Feldhühner sind häufig; Wachteln und Lerchen nicht sehr zahlreich, ebenso die Schnepfen; häufig finden sich wilde Enten, wilde Gänse, Wasserhühner, Ringel- und Hohl-Tauben, Moorschnepfen, Möven und Kibitze. c. Fische. Die vorzüglichsten Fische sind: der Karpfen, der im Moosweiher bei Mittelbiberach und in der …	Kibitz		True	Vanellus vanellus	2480242.0
Biberach	1837.0	Zuweilen kommt auch die Fischotter vor. Wilde Schweine gibt es gar nicht. b. Federwild. Feldhühner sind häufig; Wachteln und Lerchen nicht sehr zahlreich, ebenso die Schnepfen; häufig finden sich wilde Enten, wilde Gänse, Wasserhühner, Ringel- und Hohl-Tauben, Moorschnepfen, Möven und Kibitze. c. Fische. Die vorzüglichsten Fische sind: der Karpfen, der im Moosweiher bei Mittelbiberach und in der …	Karpfen		True	Cyprinus carpio brevicirri Misik, 1958	6166580.0
Biberach	1837.0	Zuweilen kommt auch die Fischotter vor. Wilde Schweine gibt es gar nicht. b. Federwild. Feldhühner sind häufig; Wachteln und Lerchen nicht sehr zahlreich, ebenso die Schnepfen; häufig finden sich wilde Enten, wilde Gänse, Wasserhühner, Ringel- und Hohl-Tauben, Moorschnepfen, Möven und Kibitze. c. Fische. Die vorzüglichsten Fische sind: der Karpfen, der im Moosweiher bei Mittelbiberach und in der …	Hecht		True	Esox estor	10666410.0
Biberach	1837.0	Zuweilen kommt auch die Fischotter vor. Wilde Schweine gibt es gar nicht. b. Federwild. Feldhühner sind häufig; Wachteln und Lerchen nicht sehr zahlreich, ebenso die Schnepfen; häufig finden sich wilde Enten, wilde Gänse, Wasserhühner, Ringel- und Hohl-Tauben, Moorschnepfen, Möven und Kibitze. c. Fische. Die vorzüglichsten Fische sind: der Karpfen, der im Moosweiher bei Mittelbiberach und in der …	Forelle		True	Salmo irideux	7964098.0
Biberach	1837.0	Zuweilen kommt auch die Fischotter vor. Wilde Schweine gibt es gar nicht. b. Federwild. Feldhühner sind häufig; Wachteln und Lerchen nicht sehr zahlreich, ebenso die Schnepfen; häufig finden sich wilde Enten, wilde Gänse, Wasserhühner, Ringel- und Hohl-Tauben, Moorschnepfen, Möven und Kibitze. c. Fische. Die vorzüglichsten Fische sind: der Karpfen, der im Moosweiher bei Mittelbiberach und in der …	Schleie		True	Tinca aurea Gmelin, 1788	5206300.0
Biberach	1837.0	Zuweilen kommt auch die Fischotter vor. Wilde Schweine gibt es gar nicht. b. Federwild. Feldhühner sind häufig; Wachteln und Lerchen nicht sehr zahlreich, ebenso die Schnepfen; häufig finden sich wilde Enten, wilde Gänse, Wasserhühner, Ringel- und Hohl-Tauben, Moorschnepfen, Möven und Kibitze. c. Fische. Die vorzüglichsten Fische sind: der Karpfen, der im Moosweiher bei Mittelbiberach und in der …	Weißfisch		True	Abramis gehini Blanchard, 1866	2363418.0
Biberach	1837.0	Zuweilen kommt auch die Fischotter vor. Wilde Schweine gibt es gar nicht. b. Federwild. Feldhühner sind häufig; Wachteln und Lerchen nicht sehr zahlreich, ebenso die Schnepfen; häufig finden sich wilde Enten, wilde Gänse, Wasserhühner, Ringel- und Hohl-Tauben, Moorschnepfen, Möven und Kibitze. c. Fische. Die vorzüglichsten Fische sind: der Karpfen, der im Moosweiher bei Mittelbiberach und in der …	Edelkrebs		False	Astacus astacus colchicus	11005468.0
Blaubeuren	1830.0	c. Thierreich. Vierfüßiges Wild. Als Stand- und Wechselwild ist blos das Rothwild einheimisch, Dam- und Schwarzwild fehlen in neuerer Zeit gänzlich. Die gewöhnlichen Raubthiere finden sich auch hier, seltene kommen nicht vor. Federwild. Von Raubvögeln sind zu bemerken: der Flußadler, Falco haliaetos; der Baumfalke, Falco subbut.; der Uhu, Strix bubo, und einige andere Eulenarten – Otus, Flammea u…	Rothwild		True	Cervus elaphus	2440958.0
Blaubeuren	1830.0	c. Thierreich. Vierfüßiges Wild. Als Stand- und Wechselwild ist blos das Rothwild einheimisch, Dam- und Schwarzwild fehlen in neuerer Zeit gänzlich. Die gewöhnlichen Raubthiere finden sich auch hier, seltene kommen nicht vor. Federwild. Von Raubvögeln sind zu bemerken: der Flußadler, Falco haliaetos; der Baumfalke, Falco subbut.; der Uhu, Strix bubo, und einige andere Eulenarten – Otus, Flammea u…	Schwarzwild		False	Sus papuensis Lesson & Garnot, 1826	5787148.0
Blaubeuren	1830.0	c. Thierreich. Vierfüßiges Wild. Als Stand- und Wechselwild ist blos das Rothwild einheimisch, Dam- und Schwarzwild fehlen in neuerer Zeit gänzlich. Die gewöhnlichen Raubthiere finden sich auch hier, seltene kommen nicht vor. Federwild. Von Raubvögeln sind zu bemerken: der Flußadler, Falco haliaetos; der Baumfalke, Falco subbut.; der Uhu, Strix bubo, und einige andere Eulenarten – Otus, Flammea u…	Flußadler		True	Haliaeetus albicilla	2480449.0
Blaubeuren	1830.0	c. Thierreich. Vierfüßiges Wild. Als Stand- und Wechselwild ist blos das Rothwild einheimisch, Dam- und Schwarzwild fehlen in neuerer Zeit gänzlich. Die gewöhnlichen Raubthiere finden sich auch hier, seltene kommen nicht vor. Federwild. Von Raubvögeln sind zu bemerken: der Flußadler, Falco haliaetos; der Baumfalke, Falco subbut.; der Uhu, Strix bubo, und einige andere Eulenarten – Otus, Flammea u…	Baumfalke		True	Falco subbuteo Linnaeus, 1758	2481035.0
Blaubeuren	1830.0	c. Thierreich. Vierfüßiges Wild. Als Stand- und Wechselwild ist blos das Rothwild einheimisch, Dam- und Schwarzwild fehlen in neuerer Zeit gänzlich. Die gewöhnlichen Raubthiere finden sich auch hier, seltene kommen nicht vor. Federwild. Von Raubvögeln sind zu bemerken: der Flußadler, Falco haliaetos; der Baumfalke, Falco subbut.; der Uhu, Strix bubo, und einige andere Eulenarten – Otus, Flammea u…	Uhu	Strix bubo	True	Strix bubo Linnaeus, 1758	7680759.0
Blaubeuren	1830.0	c. Thierreich. Vierfüßiges Wild. Als Stand- und Wechselwild ist blos das Rothwild einheimisch, Dam- und Schwarzwild fehlen in neuerer Zeit gänzlich. Die gewöhnlichen Raubthiere finden sich auch hier, seltene kommen nicht vor. Federwild. Von Raubvögeln sind zu bemerken: der Flußadler, Falco haliaetos; der Baumfalke, Falco subbut.; der Uhu, Strix bubo, und einige andere Eulenarten – Otus, Flammea u…	Feldhuhn		True	Perdix perdix	2473958.0
Blaubeuren	1830.0	c. Thierreich. Vierfüßiges Wild. Als Stand- und Wechselwild ist blos das Rothwild einheimisch, Dam- und Schwarzwild fehlen in neuerer Zeit gänzlich. Die gewöhnlichen Raubthiere finden sich auch hier, seltene kommen nicht vor. Federwild. Von Raubvögeln sind zu bemerken: der Flußadler, Falco haliaetos; der Baumfalke, Falco subbut.; der Uhu, Strix bubo, und einige andere Eulenarten – Otus, Flammea u…	Wachtel		True	Coturnix vulgaris Fleming	11266873.0
Blaubeuren	1830.0	Von hühnerartigen Vögeln kommt blos das Feldhuhn und die Wachtel vor. Von seltenen Vögeln zeigen sich folgende: Wasseramsel, Cinclus aquaticus; Kibitz, Tringa vanellus; punktirte Strandläufer, Tringa ochr.; grünfüßiges Meerhuhn, Gallinula chloropus; gemeine Meve, Larus carus; schwarzköpfige Meve, Larus ridibundus. Von kleinen Vögeln bemerken wir noch den im Unterlande meist fehlenden Canarienzeis…	Wasseramsel	Cinclus aquaticus	True	Cinclus cinclus sapsworthi	8760527.0
Blaubeuren	1830.0	Von hühnerartigen Vögeln kommt blos das Feldhuhn und die Wachtel vor. Von seltenen Vögeln zeigen sich folgende: Wasseramsel, Cinclus aquaticus; Kibitz, Tringa vanellus; punktirte Strandläufer, Tringa ochr.; grünfüßiges Meerhuhn, Gallinula chloropus; gemeine Meve, Larus carus; schwarzköpfige Meve, Larus ridibundus. Von kleinen Vögeln bemerken wir noch den im Unterlande meist fehlenden Canarienzeis…	Kibitz	Tringa vanellus	True	Vanellus vulgaris	11290735.0
Blaubeuren	1830.0	Von hühnerartigen Vögeln kommt blos das Feldhuhn und die Wachtel vor. Von seltenen Vögeln zeigen sich folgende: Wasseramsel, Cinclus aquaticus; Kibitz, Tringa vanellus; punktirte Strandläufer, Tringa ochr.; grünfüßiges Meerhuhn, Gallinula chloropus; gemeine Meve, Larus carus; schwarzköpfige Meve, Larus ridibundus. Von kleinen Vögeln bemerken wir noch den im Unterlande meist fehlenden Canarienzeis…		Tringa ochr.	True	Actitis hypoleucos	2481800.0
Blaubeuren	1830.0	Von hühnerartigen Vögeln kommt blos das Feldhuhn und die Wachtel vor. Von seltenen Vögeln zeigen sich folgende: Wasseramsel, Cinclus aquaticus; Kibitz, Tringa vanellus; punktirte Strandläufer, Tringa ochr.; grünfüßiges Meerhuhn, Gallinula chloropus; gemeine Meve, Larus carus; schwarzköpfige Meve, Larus ridibundus. Von kleinen Vögeln bemerken wir noch den im Unterlande meist fehlenden Canarienzeis…	grünfüßiges Meerhuhn	Gallinula chloropus	True	Fulica spec Linnaeus, 1758	2474376.0
Blaubeuren	1830.0	Von hühnerartigen Vögeln kommt blos das Feldhuhn und die Wachtel vor. Von seltenen Vögeln zeigen sich folgende: Wasseramsel, Cinclus aquaticus; Kibitz, Tringa vanellus; punktirte Strandläufer, Tringa ochr.; grünfüßiges Meerhuhn, Gallinula chloropus; gemeine Meve, Larus carus; schwarzköpfige Meve, Larus ridibundus. Von kleinen Vögeln bemerken wir noch den im Unterlande meist fehlenden Canarienzeis…		Larus carus	True	Chroicocephalus ridibundus	6065824.0
Blaubeuren	1830.0	Von hühnerartigen Vögeln kommt blos das Feldhuhn und die Wachtel vor. Von seltenen Vögeln zeigen sich folgende: Wasseramsel, Cinclus aquaticus; Kibitz, Tringa vanellus; punktirte Strandläufer, Tringa ochr.; grünfüßiges Meerhuhn, Gallinula chloropus; gemeine Meve, Larus carus; schwarzköpfige Meve, Larus ridibundus. Von kleinen Vögeln bemerken wir noch den im Unterlande meist fehlenden Canarienzeis…		Larus ridibundus	True	Larus ridibundus Linnaeus, 1766	2481137.0
Blaubeuren	1830.0	Von hühnerartigen Vögeln kommt blos das Feldhuhn und die Wachtel vor. Von seltenen Vögeln zeigen sich folgende: Wasseramsel, Cinclus aquaticus; Kibitz, Tringa vanellus; punktirte Strandläufer, Tringa ochr.; grünfüßiges Meerhuhn, Gallinula chloropus; gemeine Meve, Larus carus; schwarzköpfige Meve, Larus ridibundus. Von kleinen Vögeln bemerken wir noch den im Unterlande meist fehlenden Canarienzeis…	Canarienzeisig	Fringilla citrinella	True	Fringilla citrinella Pallas, 1764	4408965.0
Blaubeuren	1830.0	Von kleinen Vögeln bemerken wir noch den im Unterlande meist fehlenden Canarienzeisig, Fringilla citrinella. Von Reptilien sind zu bemerken: Coluber natrix, die Ringelnatter, nicht selten von ausgezeichneter Größe, im Blauthal; Coluber laevis Lacep., und die bis jetzt noch in wenigen Gegenden Würtembergs aufgefundene giftige Viper, Coluber chersea, bey Herrlingen und Arneck, besonders in den Fels…	Ringelnatter	Coluber natrix	True	Coluber persa Pallas, 1814	9230970.0
Blaubeuren	1830.0	Von kleinen Vögeln bemerken wir noch den im Unterlande meist fehlenden Canarienzeisig, Fringilla citrinella. Von Reptilien sind zu bemerken: Coluber natrix, die Ringelnatter, nicht selten von ausgezeichneter Größe, im Blauthal; Coluber laevis Lacep., und die bis jetzt noch in wenigen Gegenden Würtembergs aufgefundene giftige Viper, Coluber chersea, bey Herrlingen und Arneck, besonders in den Fels…		Coluber laevis	True	Coluber cupreus Güldenstedt, 1801	5959641.0
Blaubeuren	1830.0	Von kleinen Vögeln bemerken wir noch den im Unterlande meist fehlenden Canarienzeisig, Fringilla citrinella. Von Reptilien sind zu bemerken: Coluber natrix, die Ringelnatter, nicht selten von ausgezeichneter Größe, im Blauthal; Coluber laevis Lacep., und die bis jetzt noch in wenigen Gegenden Würtembergs aufgefundene giftige Viper, Coluber chersea, bey Herrlingen und Arneck, besonders in den Fels…	Viper	Coluber chersea	True	Vipera berus pseudaspis Schreiber, 1912	6157281.0
Blaubeuren	1830.0	Von kleinen Vögeln bemerken wir noch den im Unterlande meist fehlenden Canarienzeisig, Fringilla citrinella. Von Reptilien sind zu bemerken: Coluber natrix, die Ringelnatter, nicht selten von ausgezeichneter Größe, im Blauthal; Coluber laevis Lacep., und die bis jetzt noch in wenigen Gegenden Würtembergs aufgefundene giftige Viper, Coluber chersea, bey Herrlingen und Arneck, besonders in den Fels…	Salamander		True	Salamandra salamandra	2431776.0
Blaubeuren	1830.0	Der Salamander, den die Naturforscher in dem Oberamtsbezirk vermißten, kommt sowohl im Blauthale als in den Nebenthälern vor. Fische. Ausser den oben schon genannten, in der Blau, Ach und Lauter vorkommenden Fischen, finden sich in denselben Gewässern nur noch Weißfische. Als eine merkwürdige Varietät von Forellen verdienen die s. g. Mops-Forellen bemerkt zu werden, welche in der Blau bey Klingen…	Weißfisch		True	Abramis gehini Blanchard, 1866	2363418.0
Blaubeuren	1830.0	Der Salamander, den die Naturforscher in dem Oberamtsbezirk vermißten, kommt sowohl im Blauthale als in den Nebenthälern vor. Fische. Ausser den oben schon genannten, in der Blau, Ach und Lauter vorkommenden Fischen, finden sich in denselben Gewässern nur noch Weißfische. Als eine merkwürdige Varietät von Forellen verdienen die s. g. Mops-Forellen bemerkt zu werden, welche in der Blau bey Klingen…	Forelle		True	Salmo irideux	7964098.0
Blaubeuren	1830.0	Der Salamander, den die Naturforscher in dem Oberamtsbezirk vermißten, kommt sowohl im Blauthale als in den Nebenthälern vor. Fische. Ausser den oben schon genannten, in der Blau, Ach und Lauter vorkommenden Fischen, finden sich in denselben Gewässern nur noch Weißfische. Als eine merkwürdige Varietät von Forellen verdienen die s. g. Mops-Forellen bemerkt zu werden, welche in der Blau bey Klingen…	Mops-Forelle		True	Salmo trutta fario	6169666.0
Blaubeuren	1830.0	Der Oberkiefer ist etwas kürzer als der Unterkiefer und etwas wulstig, was dem Kopfe eine Ähnlichkeit mit dem eines Mops gibt. [46] | Von seltenen Insekten kommt im Blauthal der Schwarze Brachkäfer, Melolontha atra und der Ascalaphus italicus vor; von Schmetterlingen verdient der Papilio Apollo und der Glücksvogel, Spinx fausta, bemerkt zu werden. Zu den merkwürdigen Conchylien gehören Pupa frume…	Mops		True	Canis lupus familiaris	6164210.0
Blaubeuren	1830.0	Der Oberkiefer ist etwas kürzer als der Unterkiefer und etwas wulstig, was dem Kopfe eine Ähnlichkeit mit dem eines Mops gibt. [46] | Von seltenen Insekten kommt im Blauthal der Schwarze Brachkäfer, Melolontha atra und der Ascalaphus italicus vor; von Schmetterlingen verdient der Papilio Apollo und der Glücksvogel, Spinx fausta, bemerkt zu werden. Zu den merkwürdigen Conchylien gehören Pupa frume…		Melolontha atra	True	Melolontha melolontha	4990995.0
Blaubeuren	1830.0	Der Oberkiefer ist etwas kürzer als der Unterkiefer und etwas wulstig, was dem Kopfe eine Ähnlichkeit mit dem eines Mops gibt. [46] | Von seltenen Insekten kommt im Blauthal der Schwarze Brachkäfer, Melolontha atra und der Ascalaphus italicus vor; von Schmetterlingen verdient der Papilio Apollo und der Glücksvogel, Spinx fausta, bemerkt zu werden. Zu den merkwürdigen Conchylien gehören Pupa frume…	Ascalaphus	Ascalaphus italicus	True	Ascalaphus italicus Fabricius, 1781	5165126.0
Blaubeuren	1830.0	Der Oberkiefer ist etwas kürzer als der Unterkiefer und etwas wulstig, was dem Kopfe eine Ähnlichkeit mit dem eines Mops gibt. [46] | Von seltenen Insekten kommt im Blauthal der Schwarze Brachkäfer, Melolontha atra und der Ascalaphus italicus vor; von Schmetterlingen verdient der Papilio Apollo und der Glücksvogel, Spinx fausta, bemerkt zu werden. Zu den merkwürdigen Conchylien gehören Pupa frume…	Papilio Apollo	Papilio Apollo	True	Parnassius apollo var. minerva Bang-Haas, 1910	7708911.0
Blaubeuren	1830.0	Der Oberkiefer ist etwas kürzer als der Unterkiefer und etwas wulstig, was dem Kopfe eine Ähnlichkeit mit dem eines Mops gibt. [46] | Von seltenen Insekten kommt im Blauthal der Schwarze Brachkäfer, Melolontha atra und der Ascalaphus italicus vor; von Schmetterlingen verdient der Papilio Apollo und der Glücksvogel, Spinx fausta, bemerkt zu werden. Zu den merkwürdigen Conchylien gehören Pupa frume…	Glücksvogel	Spinx fausta	True	Papilio machaon	8225376.0
Blaubeuren	1830.0	Der Oberkiefer ist etwas kürzer als der Unterkiefer und etwas wulstig, was dem Kopfe eine Ähnlichkeit mit dem eines Mops gibt. [46] | Von seltenen Insekten kommt im Blauthal der Schwarze Brachkäfer, Melolontha atra und der Ascalaphus italicus vor; von Schmetterlingen verdient der Papilio Apollo und der Glücksvogel, Spinx fausta, bemerkt zu werden. Zu den merkwürdigen Conchylien gehören Pupa frume…	Pupa frumentum	Pupa frumentum	True	Pupa frumentum	9018834.0
Blaubeuren	1830.0	Der Oberkiefer ist etwas kürzer als der Unterkiefer und etwas wulstig, was dem Kopfe eine Ähnlichkeit mit dem eines Mops gibt. [46] | Von seltenen Insekten kommt im Blauthal der Schwarze Brachkäfer, Melolontha atra und der Ascalaphus italicus vor; von Schmetterlingen verdient der Papilio Apollo und der Glücksvogel, Spinx fausta, bemerkt zu werden. Zu den merkwürdigen Conchylien gehören Pupa frume…	Clausilia parvula	Clausilia parvula	True	Clausilia parvula	4570743.0
Böblingen	1850.0	B. Das Thierreich. Was das Thierreich betrifft, so findet man: a) von den Säugethieren des Waldes zuweilen noch das wilde Schwein in den Waldungen südlich von Weil im Schönbuch und Altdorf, jedoch immer seltener und bald wird es, wie auch die übrigen jagdbaren Thiere, vollends ganz verschwinden. Das Edel- und Damm-Wild, welches früher in den großen zusammenhängenden Waldungen des Bezirks heimisch…	Reh		True	Cervus capreolus Linnaeus, 1758	8310330.0
Böblingen	1850.0	Etwas häufiger, übrigens auch schon selten, ist der Hase und der Fuchs; außer diesen kommen noch vor: die wilde Katze, der Edel- und Stein-Marder, der Iltis, der große und der kleine Wiesel, das Eichhorn, der Igel zuweilen der Dachs, der Fischotter; der sonst seltene Hamster (Cricetus frumentarius) soll schon bei Sindelfingen gesehen worden seyn; Hasel- und Spitz-Mäuse kommen nicht selten vor.	Hase		True	Lepus europaeus	7952072.0
Böblingen	1850.0	Etwas häufiger, übrigens auch schon selten, ist der Hase und der Fuchs; außer diesen kommen noch vor: die wilde Katze, der Edel- und Stein-Marder, der Iltis, der große und der kleine Wiesel, das Eichhorn, der Igel zuweilen der Dachs, der Fischotter; der sonst seltene Hamster (Cricetus frumentarius) soll schon bei Sindelfingen gesehen worden seyn; Hasel- und Spitz-Mäuse kommen nicht selten vor.	Fuchs		True	Vulpes vulpes	5219243.0
Böblingen	1850.0	Etwas häufiger, übrigens auch schon selten, ist der Hase und der Fuchs; außer diesen kommen noch vor: die wilde Katze, der Edel- und Stein-Marder, der Iltis, der große und der kleine Wiesel, das Eichhorn, der Igel zuweilen der Dachs, der Fischotter; der sonst seltene Hamster (Cricetus frumentarius) soll schon bei Sindelfingen gesehen worden seyn; Hasel- und Spitz-Mäuse kommen nicht selten vor.	Wilde Katze		True	Felis silvestris	7964291.0
Böblingen	1850.0	Etwas häufiger, übrigens auch schon selten, ist der Hase und der Fuchs; außer diesen kommen noch vor: die wilde Katze, der Edel- und Stein-Marder, der Iltis, der große und der kleine Wiesel, das Eichhorn, der Igel zuweilen der Dachs, der Fischotter; der sonst seltene Hamster (Cricetus frumentarius) soll schon bei Sindelfingen gesehen worden seyn; Hasel- und Spitz-Mäuse kommen nicht selten vor.	Stein-Marder		True	Martes foina	5218887.0
Böblingen	1850.0	Etwas häufiger, übrigens auch schon selten, ist der Hase und der Fuchs; außer diesen kommen noch vor: die wilde Katze, der Edel- und Stein-Marder, der Iltis, der große und der kleine Wiesel, das Eichhorn, der Igel zuweilen der Dachs, der Fischotter; der sonst seltene Hamster (Cricetus frumentarius) soll schon bei Sindelfingen gesehen worden seyn; Hasel- und Spitz-Mäuse kommen nicht selten vor.	Iltis		True	Meles meles	2433875.0
Böblingen	1850.0	Etwas häufiger, übrigens auch schon selten, ist der Hase und der Fuchs; außer diesen kommen noch vor: die wilde Katze, der Edel- und Stein-Marder, der Iltis, der große und der kleine Wiesel, das Eichhorn, der Igel zuweilen der Dachs, der Fischotter; der sonst seltene Hamster (Cricetus frumentarius) soll schon bei Sindelfingen gesehen worden seyn; Hasel- und Spitz-Mäuse kommen nicht selten vor.	Igel		True	Erinaceus europaeus	5219616.0
Böblingen	1850.0	Etwas häufiger, übrigens auch schon selten, ist der Hase und der Fuchs; außer diesen kommen noch vor: die wilde Katze, der Edel- und Stein-Marder, der Iltis, der große und der kleine Wiesel, das Eichhorn, der Igel zuweilen der Dachs, der Fischotter; der sonst seltene Hamster (Cricetus frumentarius) soll schon bei Sindelfingen gesehen worden seyn; Hasel- und Spitz-Mäuse kommen nicht selten vor.	Dachs		True	Meles typicus	7847604.0
Böblingen	1850.0	Etwas häufiger, übrigens auch schon selten, ist der Hase und der Fuchs; außer diesen kommen noch vor: die wilde Katze, der Edel- und Stein-Marder, der Iltis, der große und der kleine Wiesel, das Eichhorn, der Igel zuweilen der Dachs, der Fischotter; der sonst seltene Hamster (Cricetus frumentarius) soll schon bei Sindelfingen gesehen worden seyn; Hasel- und Spitz-Mäuse kommen nicht selten vor.	Fischotter		True	Viverra lutra Linnaeus, 1758	10906868.0
Böblingen	1850.0	Etwas häufiger, übrigens auch schon selten, ist der Hase und der Fuchs; außer diesen kommen noch vor: die wilde Katze, der Edel- und Stein-Marder, der Iltis, der große und der kleine Wiesel, das Eichhorn, der Igel zuweilen der Dachs, der Fischotter; der sonst seltene Hamster (Cricetus frumentarius) soll schon bei Sindelfingen gesehen worden seyn; Hasel- und Spitz-Mäuse kommen nicht selten vor.	Hamster	Cricetus frumentarius	True	Cricetus vulgaris varius Fitzinger, 1867	8885988.0
Böblingen	1850.0	[36] | b) Von den Vögeln nennen wir außer den ganz gewöhnlichen: den Milan (Falco Milvus), den Hühnerhabicht (Falco palumbarius), den Sperber (F. Nisus), den Baumfalken (F. subbuteo), den Wespenfalken (F. apivorus), der rauhfüßige Bussard (F. lagopus); außer diesen kommen noch auf dem Strich vor und wurden schon erlegt der Wanderfalke (F. peregrinus), die Kornweihe (F. pygargus), die Wiesenweihe …	Milan	Falco Milvus	True	Milvus ictinius	11291736.0
Böblingen	1850.0	[36] | b) Von den Vögeln nennen wir außer den ganz gewöhnlichen: den Milan (Falco Milvus), den Hühnerhabicht (Falco palumbarius), den Sperber (F. Nisus), den Baumfalken (F. subbuteo), den Wespenfalken (F. apivorus), der rauhfüßige Bussard (F. lagopus); außer diesen kommen noch auf dem Strich vor und wurden schon erlegt der Wanderfalke (F. peregrinus), die Kornweihe (F. pygargus), die Wiesenweihe …	Hühnerhabicht	Falco palumbarius	True	Falco gentilis	4408404.0
Böblingen	1850.0	[36] | b) Von den Vögeln nennen wir außer den ganz gewöhnlichen: den Milan (Falco Milvus), den Hühnerhabicht (Falco palumbarius), den Sperber (F. Nisus), den Baumfalken (F. subbuteo), den Wespenfalken (F. apivorus), der rauhfüßige Bussard (F. lagopus); außer diesen kommen noch auf dem Strich vor und wurden schon erlegt der Wanderfalke (F. peregrinus), die Kornweihe (F. pygargus), die Wiesenweihe …	Sperber	F. Nisus	True	Falco nisus Linnaeus, 1758	4408409.0
Böblingen	1850.0	[36] | b) Von den Vögeln nennen wir außer den ganz gewöhnlichen: den Milan (Falco Milvus), den Hühnerhabicht (Falco palumbarius), den Sperber (F. Nisus), den Baumfalken (F. subbuteo), den Wespenfalken (F. apivorus), der rauhfüßige Bussard (F. lagopus); außer diesen kommen noch auf dem Strich vor und wurden schon erlegt der Wanderfalke (F. peregrinus), die Kornweihe (F. pygargus), die Wiesenweihe …	Baumfalke	F. subbuteo	True	Falco subbuteo Linnaeus, 1758	2481035.0
Böblingen	1850.0	[36] | b) Von den Vögeln nennen wir außer den ganz gewöhnlichen: den Milan (Falco Milvus), den Hühnerhabicht (Falco palumbarius), den Sperber (F. Nisus), den Baumfalken (F. subbuteo), den Wespenfalken (F. apivorus), der rauhfüßige Bussard (F. lagopus); außer diesen kommen noch auf dem Strich vor und wurden schon erlegt der Wanderfalke (F. peregrinus), die Kornweihe (F. pygargus), die Wiesenweihe …	Wespenfalken	F. apivorus	True	Pernis apivorus	2480420.0
Böblingen	1850.0	[36] | b) Von den Vögeln nennen wir außer den ganz gewöhnlichen: den Milan (Falco Milvus), den Hühnerhabicht (Falco palumbarius), den Sperber (F. Nisus), den Baumfalken (F. subbuteo), den Wespenfalken (F. apivorus), der rauhfüßige Bussard (F. lagopus); außer diesen kommen noch auf dem Strich vor und wurden schon erlegt der Wanderfalke (F. peregrinus), die Kornweihe (F. pygargus), die Wiesenweihe …	Wanderfalke	F. peregrinus	True	Falco peregrinus Tunstall, 1771	2481047.0
Böblingen	1850.0	[36] | b) Von den Vögeln nennen wir außer den ganz gewöhnlichen: den Milan (Falco Milvus), den Hühnerhabicht (Falco palumbarius), den Sperber (F. Nisus), den Baumfalken (F. subbuteo), den Wespenfalken (F. apivorus), der rauhfüßige Bussard (F. lagopus); außer diesen kommen noch auf dem Strich vor und wurden schon erlegt der Wanderfalke (F. peregrinus), die Kornweihe (F. pygargus), die Wiesenweihe …	Kornweihe	F. pygargus	True	Circus cyaneus (Linnaeus, 1766)	2480487.0
Böblingen	1850.0	[36] | b) Von den Vögeln nennen wir außer den ganz gewöhnlichen: den Milan (Falco Milvus), den Hühnerhabicht (Falco palumbarius), den Sperber (F. Nisus), den Baumfalken (F. subbuteo), den Wespenfalken (F. apivorus), der rauhfüßige Bussard (F. lagopus); außer diesen kommen noch auf dem Strich vor und wurden schon erlegt der Wanderfalke (F. peregrinus), die Kornweihe (F. pygargus), die Wiesenweihe …	Wiesenweihe	F. cineraceus	True	Falco pygargus	7748372.0
Böblingen	1850.0	[36] | b) Von den Vögeln nennen wir außer den ganz gewöhnlichen: den Milan (Falco Milvus), den Hühnerhabicht (Falco palumbarius), den Sperber (F. Nisus), den Baumfalken (F. subbuteo), den Wespenfalken (F. apivorus), der rauhfüßige Bussard (F. lagopus); außer diesen kommen noch auf dem Strich vor und wurden schon erlegt der Wanderfalke (F. peregrinus), die Kornweihe (F. pygargus), die Wiesenweihe …	Zwergfalke	F. Aesalon	True	Falco columbarius	9813242.0
Böblingen	1850.0	[36] | b) Von den Vögeln nennen wir außer den ganz gewöhnlichen: den Milan (Falco Milvus), den Hühnerhabicht (Falco palumbarius), den Sperber (F. Nisus), den Baumfalken (F. subbuteo), den Wespenfalken (F. apivorus), der rauhfüßige Bussard (F. lagopus); außer diesen kommen noch auf dem Strich vor und wurden schon erlegt der Wanderfalke (F. peregrinus), die Kornweihe (F. pygargus), die Wiesenweihe …	mittlere Ohreule	Strix Otus	True	Asio otus (Linnaeus, 1758)	2497306.0
Böblingen	1850.0	[36] | b) Von den Vögeln nennen wir außer den ganz gewöhnlichen: den Milan (Falco Milvus), den Hühnerhabicht (Falco palumbarius), den Sperber (F. Nisus), den Baumfalken (F. subbuteo), den Wespenfalken (F. apivorus), der rauhfüßige Bussard (F. lagopus); außer diesen kommen noch auf dem Strich vor und wurden schon erlegt der Wanderfalke (F. peregrinus), die Kornweihe (F. pygargus), die Wiesenweihe …	Nachtkauz		True	Noctua noctua	1.0
Böblingen	1850.0	Von den Eulen nisten im Bezirk: die mittlere Ohreule (Strix Otus), der Nachtkauz (St. Aluco), der kleine Kauz (St. passerina), der Schleyerkauz (St. Flammea); sonst stellten sich schon ein: der Uhu (St. Bubo), die kurzöhrige Ohreule (St. brachyotos) u. s. w. Von den Krähen nennen wir nur die zuweilen sich einstellende Mandelkrähe (Coracias garrulus) und den ebenfalls nur ausnahmsweise vorkommende…	Mittlere Ohreule	Strix Otus	True	Asio otus (Linnaeus, 1758)	2497306.0
Böblingen	1850.0	Von den Eulen nisten im Bezirk: die mittlere Ohreule (Strix Otus), der Nachtkauz (St. Aluco), der kleine Kauz (St. passerina), der Schleyerkauz (St. Flammea); sonst stellten sich schon ein: der Uhu (St. Bubo), die kurzöhrige Ohreule (St. brachyotos) u. s. w. Von den Krähen nennen wir nur die zuweilen sich einstellende Mandelkrähe (Coracias garrulus) und den ebenfalls nur ausnahmsweise vorkommende…	Nachtkauz	St. Aluco	True	Athene noctua	2497266.0
Böblingen	1850.0	Von den Eulen nisten im Bezirk: die mittlere Ohreule (Strix Otus), der Nachtkauz (St. Aluco), der kleine Kauz (St. passerina), der Schleyerkauz (St. Flammea); sonst stellten sich schon ein: der Uhu (St. Bubo), die kurzöhrige Ohreule (St. brachyotos) u. s. w. Von den Krähen nennen wir nur die zuweilen sich einstellende Mandelkrähe (Coracias garrulus) und den ebenfalls nur ausnahmsweise vorkommende…		St. passerina	True	Glaucidium passerinum	5232162.0
Böblingen	1850.0	Von den Eulen nisten im Bezirk: die mittlere Ohreule (Strix Otus), der Nachtkauz (St. Aluco), der kleine Kauz (St. passerina), der Schleyerkauz (St. Flammea); sonst stellten sich schon ein: der Uhu (St. Bubo), die kurzöhrige Ohreule (St. brachyotos) u. s. w. Von den Krähen nennen wir nur die zuweilen sich einstellende Mandelkrähe (Coracias garrulus) und den ebenfalls nur ausnahmsweise vorkommende…	Schleyerkauz	St. Flammea	True	Tyto alba	2497921.0
Böblingen	1850.0	Von den Eulen nisten im Bezirk: die mittlere Ohreule (Strix Otus), der Nachtkauz (St. Aluco), der kleine Kauz (St. passerina), der Schleyerkauz (St. Flammea); sonst stellten sich schon ein: der Uhu (St. Bubo), die kurzöhrige Ohreule (St. brachyotos) u. s. w. Von den Krähen nennen wir nur die zuweilen sich einstellende Mandelkrähe (Coracias garrulus) und den ebenfalls nur ausnahmsweise vorkommende…	Uhu	St. Bubo	True	Strix bubo Linnaeus, 1758	7680759.0
Böblingen	1850.0	Von den Eulen nisten im Bezirk: die mittlere Ohreule (Strix Otus), der Nachtkauz (St. Aluco), der kleine Kauz (St. passerina), der Schleyerkauz (St. Flammea); sonst stellten sich schon ein: der Uhu (St. Bubo), die kurzöhrige Ohreule (St. brachyotos) u. s. w. Von den Krähen nennen wir nur die zuweilen sich einstellende Mandelkrähe (Coracias garrulus) und den ebenfalls nur ausnahmsweise vorkommende…	Kurzöhrige Ohreule	St. brachyotos	True	Asio flammeus	2497295.0
Böblingen	1850.0	Von den Eulen nisten im Bezirk: die mittlere Ohreule (Strix Otus), der Nachtkauz (St. Aluco), der kleine Kauz (St. passerina), der Schleyerkauz (St. Flammea); sonst stellten sich schon ein: der Uhu (St. Bubo), die kurzöhrige Ohreule (St. brachyotos) u. s. w. Von den Krähen nennen wir nur die zuweilen sich einstellende Mandelkrähe (Coracias garrulus) und den ebenfalls nur ausnahmsweise vorkommende…	Mandelkrähe	Coracias garrulus	True	Coracias garrulus Linnaeus, 1758	2475365.0
Böblingen	1850.0	Von den Eulen nisten im Bezirk: die mittlere Ohreule (Strix Otus), der Nachtkauz (St. Aluco), der kleine Kauz (St. passerina), der Schleyerkauz (St. Flammea); sonst stellten sich schon ein: der Uhu (St. Bubo), die kurzöhrige Ohreule (St. brachyotos) u. s. w. Von den Krähen nennen wir nur die zuweilen sich einstellende Mandelkrähe (Coracias garrulus) und den ebenfalls nur ausnahmsweise vorkommende…	Tannenheher	Corvus caryocatactes	True	Corvus caryocatactes	4408681.0
Böblingen	1850.0	Von den Eulen nisten im Bezirk: die mittlere Ohreule (Strix Otus), der Nachtkauz (St. Aluco), der kleine Kauz (St. passerina), der Schleyerkauz (St. Flammea); sonst stellten sich schon ein: der Uhu (St. Bubo), die kurzöhrige Ohreule (St. brachyotos) u. s. w. Von den Krähen nennen wir nur die zuweilen sich einstellende Mandelkrähe (Coracias garrulus) und den ebenfalls nur ausnahmsweise vorkommende…		Lanius minor	True	Lanius minor Gmelin, 1788	2492854.0
Böblingen	1850.0	Der graue Würger (Lanius minor) kommt nicht selten vor. Auf den Feldern trifft man noch das Feldhuhn (Perdrix cineria), die Wachtel (Perdrix coturnix), den Wachtelkönig (Rallus crex), hauptsächlich aber sind die Lerchen häufig, die zuweilen im Spätjahr in der Gegend von Dagersheim und Darmsheim zu Tausenden gefangen werden; auch der geschwätzige Staar erscheint in großer Anzahl.	Feldhuhn	Perdrix cineria	True	Perdix perdix	2473958.0
Böblingen	1850.0	Der graue Würger (Lanius minor) kommt nicht selten vor. Auf den Feldern trifft man noch das Feldhuhn (Perdrix cineria), die Wachtel (Perdrix coturnix), den Wachtelkönig (Rallus crex), hauptsächlich aber sind die Lerchen häufig, die zuweilen im Spätjahr in der Gegend von Dagersheim und Darmsheim zu Tausenden gefangen werden; auch der geschwätzige Staar erscheint in großer Anzahl.	Wachtel	Perdrix coturnix	True	Coturnix vulgaris Fleming	11266873.0
Böblingen	1850.0	Der graue Würger (Lanius minor) kommt nicht selten vor. Auf den Feldern trifft man noch das Feldhuhn (Perdrix cineria), die Wachtel (Perdrix coturnix), den Wachtelkönig (Rallus crex), hauptsächlich aber sind die Lerchen häufig, die zuweilen im Spätjahr in der Gegend von Dagersheim und Darmsheim zu Tausenden gefangen werden; auch der geschwätzige Staar erscheint in großer Anzahl.	Wachtelkönig	Rallus crex	True	Gallinula crex	11321061.0
Böblingen	1850.0	Der graue Würger (Lanius minor) kommt nicht selten vor. Auf den Feldern trifft man noch das Feldhuhn (Perdrix cineria), die Wachtel (Perdrix coturnix), den Wachtelkönig (Rallus crex), hauptsächlich aber sind die Lerchen häufig, die zuweilen im Spätjahr in der Gegend von Dagersheim und Darmsheim zu Tausenden gefangen werden; auch der geschwätzige Staar erscheint in großer Anzahl.	Lerche		True	Alauda arvensis	8077224.0
Böblingen	1850.0	Der graue Würger (Lanius minor) kommt nicht selten vor. Auf den Feldern trifft man noch das Feldhuhn (Perdrix cineria), die Wachtel (Perdrix coturnix), den Wachtelkönig (Rallus crex), hauptsächlich aber sind die Lerchen häufig, die zuweilen im Spätjahr in der Gegend von Dagersheim und Darmsheim zu Tausenden gefangen werden; auch der geschwätzige Staar erscheint in großer Anzahl.	Staar		True	Sturnus vulgaris	9809229.0
Böblingen	1850.0	An den Seen, Bächen und Moorgründen des Bezirks kommen vor: die wilde Ente (Anas Boschas), die Knäckente (A. querquedula), die Kriekente (A. Crecca), das Blaßhuhn (Fulica atra), das grünfüßige Meerhuhn (Gallinula chloropus); auch zeigen sich seltenere Entenarten wie die Spießente (Anas acuta), die Pfeifente (A. Penelope), die Löffelente und die Haubenente (A. clypeata et fuligula). Außer diesen s…	Wilde Ente	Anas boschas	True	Anas boschas	7685805.0
Böblingen	1850.0	An den Seen, Bächen und Moorgründen des Bezirks kommen vor: die wilde Ente (Anas Boschas), die Knäckente (A. querquedula), die Kriekente (A. Crecca), das Blaßhuhn (Fulica atra), das grünfüßige Meerhuhn (Gallinula chloropus); auch zeigen sich seltenere Entenarten wie die Spießente (Anas acuta), die Pfeifente (A. Penelope), die Löffelente und die Haubenente (A. clypeata et fuligula). Außer diesen s…	Knäckente		True	Spatula querquedula	9274012.0
Böblingen	1850.0	An den Seen, Bächen und Moorgründen des Bezirks kommen vor: die wilde Ente (Anas Boschas), die Knäckente (A. querquedula), die Kriekente (A. Crecca), das Blaßhuhn (Fulica atra), das grünfüßige Meerhuhn (Gallinula chloropus); auch zeigen sich seltenere Entenarten wie die Spießente (Anas acuta), die Pfeifente (A. Penelope), die Löffelente und die Haubenente (A. clypeata et fuligula). Außer diesen s…	Kriekente		True	Nettion crecca	9659118.0
Böblingen	1850.0	An den Seen, Bächen und Moorgründen des Bezirks kommen vor: die wilde Ente (Anas Boschas), die Knäckente (A. querquedula), die Kriekente (A. Crecca), das Blaßhuhn (Fulica atra), das grünfüßige Meerhuhn (Gallinula chloropus); auch zeigen sich seltenere Entenarten wie die Spießente (Anas acuta), die Pfeifente (A. Penelope), die Löffelente und die Haubenente (A. clypeata et fuligula). Außer diesen s…	Blaßhuhn	Fulica atra	True	Fulica atra Linnaeus, 1758	2474377.0
Böblingen	1850.0	An den Seen, Bächen und Moorgründen des Bezirks kommen vor: die wilde Ente (Anas Boschas), die Knäckente (A. querquedula), die Kriekente (A. Crecca), das Blaßhuhn (Fulica atra), das grünfüßige Meerhuhn (Gallinula chloropus); auch zeigen sich seltenere Entenarten wie die Spießente (Anas acuta), die Pfeifente (A. Penelope), die Löffelente und die Haubenente (A. clypeata et fuligula). Außer diesen s…		Gallinula chloropus	True	Fulica spec Linnaeus, 1758	2474376.0
Böblingen	1850.0	An den Seen, Bächen und Moorgründen des Bezirks kommen vor: die wilde Ente (Anas Boschas), die Knäckente (A. querquedula), die Kriekente (A. Crecca), das Blaßhuhn (Fulica atra), das grünfüßige Meerhuhn (Gallinula chloropus); auch zeigen sich seltenere Entenarten wie die Spießente (Anas acuta), die Pfeifente (A. Penelope), die Löffelente und die Haubenente (A. clypeata et fuligula). Außer diesen s…	Spießente	Anas acuta	True	Dafila acuta	9696988.0
Böblingen	1850.0	An den Seen, Bächen und Moorgründen des Bezirks kommen vor: die wilde Ente (Anas Boschas), die Knäckente (A. querquedula), die Kriekente (A. Crecca), das Blaßhuhn (Fulica atra), das grünfüßige Meerhuhn (Gallinula chloropus); auch zeigen sich seltenere Entenarten wie die Spießente (Anas acuta), die Pfeifente (A. Penelope), die Löffelente und die Haubenente (A. clypeata et fuligula). Außer diesen s…	Pfeifente		True	Anas penelope Linnaeus, 1758	2498111.0
Böblingen	1850.0	An den Seen, Bächen und Moorgründen des Bezirks kommen vor: die wilde Ente (Anas Boschas), die Knäckente (A. querquedula), die Kriekente (A. Crecca), das Blaßhuhn (Fulica atra), das grünfüßige Meerhuhn (Gallinula chloropus); auch zeigen sich seltenere Entenarten wie die Spießente (Anas acuta), die Pfeifente (A. Penelope), die Löffelente und die Haubenente (A. clypeata et fuligula). Außer diesen s…	Löffelente		True	Anas clypeata Linnaeus, 1758	2498089.0
Böblingen	1850.0	An den Seen, Bächen und Moorgründen des Bezirks kommen vor: die wilde Ente (Anas Boschas), die Knäckente (A. querquedula), die Kriekente (A. Crecca), das Blaßhuhn (Fulica atra), das grünfüßige Meerhuhn (Gallinula chloropus); auch zeigen sich seltenere Entenarten wie die Spießente (Anas acuta), die Pfeifente (A. Penelope), die Löffelente und die Haubenente (A. clypeata et fuligula). Außer diesen s…	Haubenente		True	Aythya fuligula	2498261.0
Böblingen	1850.0	An den Seen, Bächen und Moorgründen des Bezirks kommen vor: die wilde Ente (Anas Boschas), die Knäckente (A. querquedula), die Kriekente (A. Crecca), das Blaßhuhn (Fulica atra), das grünfüßige Meerhuhn (Gallinula chloropus); auch zeigen sich seltenere Entenarten wie die Spießente (Anas acuta), die Pfeifente (A. Penelope), die Löffelente und die Haubenente (A. clypeata et fuligula). Außer diesen s…	Lachmöve	Larus ridibundus	True	Larus ridibundus Linnaeus, 1766	2481137.0
Böblingen	1850.0	An den Seen, Bächen und Moorgründen des Bezirks kommen vor: die wilde Ente (Anas Boschas), die Knäckente (A. querquedula), die Kriekente (A. Crecca), das Blaßhuhn (Fulica atra), das grünfüßige Meerhuhn (Gallinula chloropus); auch zeigen sich seltenere Entenarten wie die Spießente (Anas acuta), die Pfeifente (A. Penelope), die Löffelente und die Haubenente (A. clypeata et fuligula). Außer diesen s…	Dreizehige Möve		True	Rissa tridactyla	2481205.0
Böblingen	1850.0	An den Seen, Bächen und Moorgründen des Bezirks kommen vor: die wilde Ente (Anas Boschas), die Knäckente (A. querquedula), die Kriekente (A. Crecca), das Blaßhuhn (Fulica atra), das grünfüßige Meerhuhn (Gallinula chloropus); auch zeigen sich seltenere Entenarten wie die Spießente (Anas acuta), die Pfeifente (A. Penelope), die Löffelente und die Haubenente (A. clypeata et fuligula). Außer diesen s…	Haubentaucher	Podiceps cristatus	True	Podiceps cristatus (Linnaeus, 1758)	2482054.0
Böblingen	1850.0	die dreizehige Möve (L. tridactylus), der Haubentaucher (Podiceps cristatus), der kleine Steißfuß (P. minor), der große Brachvogel (Numenius arquata), der Goldregenpfeifer (Charadrius auratus), der grünfüßige Wasserläufer (Totanus Glottis), das punktirte Meerhuhn (Rallus Porzana), der Rohrdommel (Ardea stellaris); häufiger ist die Wasserralle (Rallus aquaticus), der Kiebitz (Tringa vanellus), die…	dreizehige Möve	L. tridactylus	True	Rissa tridactyla	2481205.0
Böblingen	1850.0	die dreizehige Möve (L. tridactylus), der Haubentaucher (Podiceps cristatus), der kleine Steißfuß (P. minor), der große Brachvogel (Numenius arquata), der Goldregenpfeifer (Charadrius auratus), der grünfüßige Wasserläufer (Totanus Glottis), das punktirte Meerhuhn (Rallus Porzana), der Rohrdommel (Ardea stellaris); häufiger ist die Wasserralle (Rallus aquaticus), der Kiebitz (Tringa vanellus), die…		P. minor	True	Phalaropus minor	9549339.0
Böblingen	1850.0	die dreizehige Möve (L. tridactylus), der Haubentaucher (Podiceps cristatus), der kleine Steißfuß (P. minor), der große Brachvogel (Numenius arquata), der Goldregenpfeifer (Charadrius auratus), der grünfüßige Wasserläufer (Totanus Glottis), das punktirte Meerhuhn (Rallus Porzana), der Rohrdommel (Ardea stellaris); häufiger ist die Wasserralle (Rallus aquaticus), der Kiebitz (Tringa vanellus), die…		Numenius arquata	True	Tringa arquata	8067826.0
Böblingen	1850.0	die dreizehige Möve (L. tridactylus), der Haubentaucher (Podiceps cristatus), der kleine Steißfuß (P. minor), der große Brachvogel (Numenius arquata), der Goldregenpfeifer (Charadrius auratus), der grünfüßige Wasserläufer (Totanus Glottis), das punktirte Meerhuhn (Rallus Porzana), der Rohrdommel (Ardea stellaris); häufiger ist die Wasserralle (Rallus aquaticus), der Kiebitz (Tringa vanellus), die…	Goldregenpfeifer	Charadrius auratus	True	Pluvialis apricaria albifrons	11264582.0
Böblingen	1850.0	die dreizehige Möve (L. tridactylus), der Haubentaucher (Podiceps cristatus), der kleine Steißfuß (P. minor), der große Brachvogel (Numenius arquata), der Goldregenpfeifer (Charadrius auratus), der grünfüßige Wasserläufer (Totanus Glottis), das punktirte Meerhuhn (Rallus Porzana), der Rohrdommel (Ardea stellaris); häufiger ist die Wasserralle (Rallus aquaticus), der Kiebitz (Tringa vanellus), die…		Totanus Glottis	True	Scolopax glottis Linnaeus, 1758	10799626.0
Böblingen	1850.0	die dreizehige Möve (L. tridactylus), der Haubentaucher (Podiceps cristatus), der kleine Steißfuß (P. minor), der große Brachvogel (Numenius arquata), der Goldregenpfeifer (Charadrius auratus), der grünfüßige Wasserläufer (Totanus Glottis), das punktirte Meerhuhn (Rallus Porzana), der Rohrdommel (Ardea stellaris); häufiger ist die Wasserralle (Rallus aquaticus), der Kiebitz (Tringa vanellus), die…		Rallus Porzana	True	Porzana maruetta (Leach)	11249539.0
Böblingen	1850.0	die dreizehige Möve (L. tridactylus), der Haubentaucher (Podiceps cristatus), der kleine Steißfuß (P. minor), der große Brachvogel (Numenius arquata), der Goldregenpfeifer (Charadrius auratus), der grünfüßige Wasserläufer (Totanus Glottis), das punktirte Meerhuhn (Rallus Porzana), der Rohrdommel (Ardea stellaris); häufiger ist die Wasserralle (Rallus aquaticus), der Kiebitz (Tringa vanellus), die…	Rohrdommel	Ardea stellaris	True	Ardea stellaris Linnaeus, 1758	4408433.0
Böblingen	1850.0	die dreizehige Möve (L. tridactylus), der Haubentaucher (Podiceps cristatus), der kleine Steißfuß (P. minor), der große Brachvogel (Numenius arquata), der Goldregenpfeifer (Charadrius auratus), der grünfüßige Wasserläufer (Totanus Glottis), das punktirte Meerhuhn (Rallus Porzana), der Rohrdommel (Ardea stellaris); häufiger ist die Wasserralle (Rallus aquaticus), der Kiebitz (Tringa vanellus), die…	Wasserralle	Rallus aquaticus	True	Rallus aquaticus Linnaeus, 1758	2474831.0
Böblingen	1850.0	die dreizehige Möve (L. tridactylus), der Haubentaucher (Podiceps cristatus), der kleine Steißfuß (P. minor), der große Brachvogel (Numenius arquata), der Goldregenpfeifer (Charadrius auratus), der grünfüßige Wasserläufer (Totanus Glottis), das punktirte Meerhuhn (Rallus Porzana), der Rohrdommel (Ardea stellaris); häufiger ist die Wasserralle (Rallus aquaticus), der Kiebitz (Tringa vanellus), die…	Kiebitz	Tringa vanellus	True	Vanellus vulgaris	11290735.0
Böblingen	1850.0	die dreizehige Möve (L. tridactylus), der Haubentaucher (Podiceps cristatus), der kleine Steißfuß (P. minor), der große Brachvogel (Numenius arquata), der Goldregenpfeifer (Charadrius auratus), der grünfüßige Wasserläufer (Totanus Glottis), das punktirte Meerhuhn (Rallus Porzana), der Rohrdommel (Ardea stellaris); häufiger ist die Wasserralle (Rallus aquaticus), der Kiebitz (Tringa vanellus), die…	Heerschnepfe	Becassine	True	Gallinago gallinago	2481819.0
Böblingen	1850.0	die dreizehige Möve (L. tridactylus), der Haubentaucher (Podiceps cristatus), der kleine Steißfuß (P. minor), der große Brachvogel (Numenius arquata), der Goldregenpfeifer (Charadrius auratus), der grünfüßige Wasserläufer (Totanus Glottis), das punktirte Meerhuhn (Rallus Porzana), der Rohrdommel (Ardea stellaris); häufiger ist die Wasserralle (Rallus aquaticus), der Kiebitz (Tringa vanellus), die…	Moorschnepfe	Scolopax gallinago et gallinula	True	Gallinago gallinago	2481819.0
Böblingen	1850.0	die dreizehige Möve (L. tridactylus), der Haubentaucher (Podiceps cristatus), der kleine Steißfuß (P. minor), der große Brachvogel (Numenius arquata), der Goldregenpfeifer (Charadrius auratus), der grünfüßige Wasserläufer (Totanus Glottis), das punktirte Meerhuhn (Rallus Porzana), der Rohrdommel (Ardea stellaris); häufiger ist die Wasserralle (Rallus aquaticus), der Kiebitz (Tringa vanellus), die…	gemeine Seeschwalbe	Sterna hirundo	True	Sterna fluviatilis	11049675.0
Böblingen	1850.0	die dreizehige Möve (L. tridactylus), der Haubentaucher (Podiceps cristatus), der kleine Steißfuß (P. minor), der große Brachvogel (Numenius arquata), der Goldregenpfeifer (Charadrius auratus), der grünfüßige Wasserläufer (Totanus Glottis), das punktirte Meerhuhn (Rallus Porzana), der Rohrdommel (Ardea stellaris); häufiger ist die Wasserralle (Rallus aquaticus), der Kiebitz (Tringa vanellus), die…	schwarze Seeschwalbe	St.	True	Chlidonias niger	2481119.0
Böblingen	1850.0	die gemeine Seeschwalbe (Sterna hirundo), die schwarze Seeschwalbe (St. nigra), der Fischreiher (Ardea cinerea) und der Storch erscheint jedes Frühjahr in großer Anzahl. Die Waldungen beherbergen außer den gewöhnlichen Waldvögeln die im Frühling und Herbst durchreisende Waldschnepfe (Scolopax rupicola), den aus ehemaligen Fasanerien zurückgebliebenen Fasan (Phasianus colchicus), den Kreuzschnabel…	schwarze Seeschwalbe		True	Chlidonias niger	2481119.0
Böblingen	1850.0	die gemeine Seeschwalbe (Sterna hirundo), die schwarze Seeschwalbe (St. nigra), der Fischreiher (Ardea cinerea) und der Storch erscheint jedes Frühjahr in großer Anzahl. Die Waldungen beherbergen außer den gewöhnlichen Waldvögeln die im Frühling und Herbst durchreisende Waldschnepfe (Scolopax rupicola), den aus ehemaligen Fasanerien zurückgebliebenen Fasan (Phasianus colchicus), den Kreuzschnabel…	Fischreiher	Ardea cinerea	True	Ardea cinerea Linnaeus, 1758	9797180.0
Böblingen	1850.0	die gemeine Seeschwalbe (Sterna hirundo), die schwarze Seeschwalbe (St. nigra), der Fischreiher (Ardea cinerea) und der Storch erscheint jedes Frühjahr in großer Anzahl. Die Waldungen beherbergen außer den gewöhnlichen Waldvögeln die im Frühling und Herbst durchreisende Waldschnepfe (Scolopax rupicola), den aus ehemaligen Fasanerien zurückgebliebenen Fasan (Phasianus colchicus), den Kreuzschnabel…	Storch		True	Ciconia ciconia	2481912.0
Böblingen	1850.0	die gemeine Seeschwalbe (Sterna hirundo), die schwarze Seeschwalbe (St. nigra), der Fischreiher (Ardea cinerea) und der Storch erscheint jedes Frühjahr in großer Anzahl. Die Waldungen beherbergen außer den gewöhnlichen Waldvögeln die im Frühling und Herbst durchreisende Waldschnepfe (Scolopax rupicola), den aus ehemaligen Fasanerien zurückgebliebenen Fasan (Phasianus colchicus), den Kreuzschnabel…	Waldschnepfe	Scolopax rupicola	True	Scolopax scolopax	8263465.0
Böblingen	1850.0	die gemeine Seeschwalbe (Sterna hirundo), die schwarze Seeschwalbe (St. nigra), der Fischreiher (Ardea cinerea) und der Storch erscheint jedes Frühjahr in großer Anzahl. Die Waldungen beherbergen außer den gewöhnlichen Waldvögeln die im Frühling und Herbst durchreisende Waldschnepfe (Scolopax rupicola), den aus ehemaligen Fasanerien zurückgebliebenen Fasan (Phasianus colchicus), den Kreuzschnabel…	Fasan	Phasianus colchicus	True	Phasianus colchicus Linnaeus, 1758	9752149.0
Böblingen	1850.0	die gemeine Seeschwalbe (Sterna hirundo), die schwarze Seeschwalbe (St. nigra), der Fischreiher (Ardea cinerea) und der Storch erscheint jedes Frühjahr in großer Anzahl. Die Waldungen beherbergen außer den gewöhnlichen Waldvögeln die im Frühling und Herbst durchreisende Waldschnepfe (Scolopax rupicola), den aus ehemaligen Fasanerien zurückgebliebenen Fasan (Phasianus colchicus), den Kreuzschnabel…	Kreuzschnabel	Loxia pityopsittacus	True	Loxia curvirostra	9629160.0
Böblingen	1850.0	die gemeine Seeschwalbe (Sterna hirundo), die schwarze Seeschwalbe (St. nigra), der Fischreiher (Ardea cinerea) und der Storch erscheint jedes Frühjahr in großer Anzahl. Die Waldungen beherbergen außer den gewöhnlichen Waldvögeln die im Frühling und Herbst durchreisende Waldschnepfe (Scolopax rupicola), den aus ehemaligen Fasanerien zurückgebliebenen Fasan (Phasianus colchicus), den Kreuzschnabel…	Krammetsvogel	Turdus pilaris	True	Turdus pilaris Linnaeus, 1758	2490737.0
Böblingen	1850.0	die gemeine Seeschwalbe (Sterna hirundo), die schwarze Seeschwalbe (St. nigra), der Fischreiher (Ardea cinerea) und der Storch erscheint jedes Frühjahr in großer Anzahl. Die Waldungen beherbergen außer den gewöhnlichen Waldvögeln die im Frühling und Herbst durchreisende Waldschnepfe (Scolopax rupicola), den aus ehemaligen Fasanerien zurückgebliebenen Fasan (Phasianus colchicus), den Kreuzschnabel…	Singdrossel	Turdus musicus	True	Turdus ericetorum Turton, 1807	8183482.0
Böblingen	1850.0	die gemeine Seeschwalbe (Sterna hirundo), die schwarze Seeschwalbe (St. nigra), der Fischreiher (Ardea cinerea) und der Storch erscheint jedes Frühjahr in großer Anzahl. Die Waldungen beherbergen außer den gewöhnlichen Waldvögeln die im Frühling und Herbst durchreisende Waldschnepfe (Scolopax rupicola), den aus ehemaligen Fasanerien zurückgebliebenen Fasan (Phasianus colchicus), den Kreuzschnabel…	Rothdrossel		True	Erithacus rubecula	2492462.0
Böblingen	1850.0	[37] | iliacus), die Ringdrossel (T. torquatus), auf dem Strich im Winter, die Misteldrossel (T. viscivorus), den Kernbeißer (Loxia coccothraustes), die Holztaube (Columba Oenos), die Ringeltaube (C. palumbus), den Wiedehopf (Upupa epops), den weißhalsigen Fliegenfänger (Muscicapa albicollis), häufig, der schwarzköpfige Fliegenfänger (M. atricapilla), den Ziegenmelker (Caprimulgus europaeus) und …	Ringdrossel		True	Turdus torquatus Linnaeus, 1758	7865305.0
Böblingen	1850.0	[37] | iliacus), die Ringdrossel (T. torquatus), auf dem Strich im Winter, die Misteldrossel (T. viscivorus), den Kernbeißer (Loxia coccothraustes), die Holztaube (Columba Oenos), die Ringeltaube (C. palumbus), den Wiedehopf (Upupa epops), den weißhalsigen Fliegenfänger (Muscicapa albicollis), häufig, der schwarzköpfige Fliegenfänger (M. atricapilla), den Ziegenmelker (Caprimulgus europaeus) und …	Misteldrossel		True	Turdus viscivorus Linnaeus, 1758	2490774.0
Böblingen	1850.0	[37] | iliacus), die Ringdrossel (T. torquatus), auf dem Strich im Winter, die Misteldrossel (T. viscivorus), den Kernbeißer (Loxia coccothraustes), die Holztaube (Columba Oenos), die Ringeltaube (C. palumbus), den Wiedehopf (Upupa epops), den weißhalsigen Fliegenfänger (Muscicapa albicollis), häufig, der schwarzköpfige Fliegenfänger (M. atricapilla), den Ziegenmelker (Caprimulgus europaeus) und …	Kernbeißer	Loxia coccothraustes	True	Coccothraustes vulgaris	11326409.0
Böblingen	1850.0	[37] | iliacus), die Ringdrossel (T. torquatus), auf dem Strich im Winter, die Misteldrossel (T. viscivorus), den Kernbeißer (Loxia coccothraustes), die Holztaube (Columba Oenos), die Ringeltaube (C. palumbus), den Wiedehopf (Upupa epops), den weißhalsigen Fliegenfänger (Muscicapa albicollis), häufig, der schwarzköpfige Fliegenfänger (M. atricapilla), den Ziegenmelker (Caprimulgus europaeus) und …	Holztaube		True	Columba palumbus	2495455.0
Böblingen	1850.0	[37] | iliacus), die Ringdrossel (T. torquatus), auf dem Strich im Winter, die Misteldrossel (T. viscivorus), den Kernbeißer (Loxia coccothraustes), die Holztaube (Columba Oenos), die Ringeltaube (C. palumbus), den Wiedehopf (Upupa epops), den weißhalsigen Fliegenfänger (Muscicapa albicollis), häufig, der schwarzköpfige Fliegenfänger (M. atricapilla), den Ziegenmelker (Caprimulgus europaeus) und …	Ringeltaube		True	Columba palumbus Linnaeus, 1758	2495455.0
Böblingen	1850.0	[37] | iliacus), die Ringdrossel (T. torquatus), auf dem Strich im Winter, die Misteldrossel (T. viscivorus), den Kernbeißer (Loxia coccothraustes), die Holztaube (Columba Oenos), die Ringeltaube (C. palumbus), den Wiedehopf (Upupa epops), den weißhalsigen Fliegenfänger (Muscicapa albicollis), häufig, der schwarzköpfige Fliegenfänger (M. atricapilla), den Ziegenmelker (Caprimulgus europaeus) und …	Wiedehopf	Upupa epops	True	Upupa epops Linnaeus, 1758	2498415.0
Böblingen	1850.0	[37] | iliacus), die Ringdrossel (T. torquatus), auf dem Strich im Winter, die Misteldrossel (T. viscivorus), den Kernbeißer (Loxia coccothraustes), die Holztaube (Columba Oenos), die Ringeltaube (C. palumbus), den Wiedehopf (Upupa epops), den weißhalsigen Fliegenfänger (Muscicapa albicollis), häufig, der schwarzköpfige Fliegenfänger (M. atricapilla), den Ziegenmelker (Caprimulgus europaeus) und …		Muscicapa albicollis	True	Muscicapa albicollis	7995012.0
Böblingen	1850.0	[37] | iliacus), die Ringdrossel (T. torquatus), auf dem Strich im Winter, die Misteldrossel (T. viscivorus), den Kernbeißer (Loxia coccothraustes), die Holztaube (Columba Oenos), die Ringeltaube (C. palumbus), den Wiedehopf (Upupa epops), den weißhalsigen Fliegenfänger (Muscicapa albicollis), häufig, der schwarzköpfige Fliegenfänger (M. atricapilla), den Ziegenmelker (Caprimulgus europaeus) und …	Ziegenmelker	Caprimulgus europaeus	True	Caprimulgus europaeus Linnaeus, 1758	8109681.0
Böblingen	1850.0	An den Bächen sieht man nicht selten den schönen Eisvogel (Alcedo Ispida), auch der Seidenschwanz (Ampelis garrulus) hat sich schon in kalten Wintern eingestellt. Im Jahre 1830 wurde im Schönbuch eine Trappe (Otis Tarda) gefangen und im Jahre 1848 ein Haselhuhn (Tetrao bonasia) geschossen. c) Von Reptilien finden sich die Ringelnatter (Coluber natrix), die allgemein verbreitete Blindschleiche (An…	Eisvogel	Alcedo ispida	True	Alcedo atthis corsicana Laubmann, 1920	9607275.0
Böblingen	1850.0	An den Bächen sieht man nicht selten den schönen Eisvogel (Alcedo Ispida), auch der Seidenschwanz (Ampelis garrulus) hat sich schon in kalten Wintern eingestellt. Im Jahre 1830 wurde im Schönbuch eine Trappe (Otis Tarda) gefangen und im Jahre 1848 ein Haselhuhn (Tetrao bonasia) geschossen. c) Von Reptilien finden sich die Ringelnatter (Coluber natrix), die allgemein verbreitete Blindschleiche (An…	Seidenschwanz	Ampelis garrulus	True	Lanius garrulus	4408686.0
Böblingen	1850.0	An den Bächen sieht man nicht selten den schönen Eisvogel (Alcedo Ispida), auch der Seidenschwanz (Ampelis garrulus) hat sich schon in kalten Wintern eingestellt. Im Jahre 1830 wurde im Schönbuch eine Trappe (Otis Tarda) gefangen und im Jahre 1848 ein Haselhuhn (Tetrao bonasia) geschossen. c) Von Reptilien finden sich die Ringelnatter (Coluber natrix), die allgemein verbreitete Blindschleiche (An…	Trappe	Otis tarda	False	Otis brevipes	11268342.0
Böblingen	1850.0	An den Bächen sieht man nicht selten den schönen Eisvogel (Alcedo Ispida), auch der Seidenschwanz (Ampelis garrulus) hat sich schon in kalten Wintern eingestellt. Im Jahre 1830 wurde im Schönbuch eine Trappe (Otis Tarda) gefangen und im Jahre 1848 ein Haselhuhn (Tetrao bonasia) geschossen. c) Von Reptilien finden sich die Ringelnatter (Coluber natrix), die allgemein verbreitete Blindschleiche (An…	Haselhuhn	Tetrao bonasia	False	Bonasia bonasia	7869555.0
Böblingen	1850.0	An den Bächen sieht man nicht selten den schönen Eisvogel (Alcedo Ispida), auch der Seidenschwanz (Ampelis garrulus) hat sich schon in kalten Wintern eingestellt. Im Jahre 1830 wurde im Schönbuch eine Trappe (Otis Tarda) gefangen und im Jahre 1848 ein Haselhuhn (Tetrao bonasia) geschossen. c) Von Reptilien finden sich die Ringelnatter (Coluber natrix), die allgemein verbreitete Blindschleiche (An…	Ringelnatter	Coluber natrix	True	Coluber persa Pallas, 1814	9230970.0
Böblingen	1850.0	An den Bächen sieht man nicht selten den schönen Eisvogel (Alcedo Ispida), auch der Seidenschwanz (Ampelis garrulus) hat sich schon in kalten Wintern eingestellt. Im Jahre 1830 wurde im Schönbuch eine Trappe (Otis Tarda) gefangen und im Jahre 1848 ein Haselhuhn (Tetrao bonasia) geschossen. c) Von Reptilien finden sich die Ringelnatter (Coluber natrix), die allgemein verbreitete Blindschleiche (An…	Blindschleiche	Anguis fragilis	True	Anguis eryx Linnaeus, 1758	8075812.0
Böblingen	1850.0	An den Bächen sieht man nicht selten den schönen Eisvogel (Alcedo Ispida), auch der Seidenschwanz (Ampelis garrulus) hat sich schon in kalten Wintern eingestellt. Im Jahre 1830 wurde im Schönbuch eine Trappe (Otis Tarda) gefangen und im Jahre 1848 ein Haselhuhn (Tetrao bonasia) geschossen. c) Von Reptilien finden sich die Ringelnatter (Coluber natrix), die allgemein verbreitete Blindschleiche (An…	Frösche		True	Ranidae	6746.0
Böblingen	1850.0	An den Bächen sieht man nicht selten den schönen Eisvogel (Alcedo Ispida), auch der Seidenschwanz (Ampelis garrulus) hat sich schon in kalten Wintern eingestellt. Im Jahre 1830 wurde im Schönbuch eine Trappe (Otis Tarda) gefangen und im Jahre 1848 ein Haselhuhn (Tetrao bonasia) geschossen. c) Von Reptilien finden sich die Ringelnatter (Coluber natrix), die allgemein verbreitete Blindschleiche (An…	Kröten		True	Bufo bufo	5217160.0
Böblingen	1850.0	An den Bächen sieht man nicht selten den schönen Eisvogel (Alcedo Ispida), auch der Seidenschwanz (Ampelis garrulus) hat sich schon in kalten Wintern eingestellt. Im Jahre 1830 wurde im Schönbuch eine Trappe (Otis Tarda) gefangen und im Jahre 1848 ein Haselhuhn (Tetrao bonasia) geschossen. c) Von Reptilien finden sich die Ringelnatter (Coluber natrix), die allgemein verbreitete Blindschleiche (An…	Eidechse		True	Lacerta agilis	6159223.0
Böblingen	1850.0	An den Bächen sieht man nicht selten den schönen Eisvogel (Alcedo Ispida), auch der Seidenschwanz (Ampelis garrulus) hat sich schon in kalten Wintern eingestellt. Im Jahre 1830 wurde im Schönbuch eine Trappe (Otis Tarda) gefangen und im Jahre 1848 ein Haselhuhn (Tetrao bonasia) geschossen. c) Von Reptilien finden sich die Ringelnatter (Coluber natrix), die allgemein verbreitete Blindschleiche (An…	flüchtige Eidechse	Lacerta muralis	True	Podarcis muralis (Laurenti, 1768)	2469188.0
Böblingen	1850.0	die gewöhnliche Eidechse und zuweilen an Muschelkalkabhängen des Würmthals die flüchtige Eidechse (Lacerta muralis), der gefleckte Salamander (Salamandra maculosa), der Wassermolch (Triton cripatus) u. s. w. d) Von Fischen kommen in den Seen bei Böblingen und Sindelfingen vor: der Karpfe (Cyprinus carpio), der Spiegelkarpfe (C. maculosus), die Schleihe (C. Tinca), die Karausche (C. Carassius), de…	gewöhnliche Eidechse		True	Lacerta agilis	6159223.0
Böblingen	1850.0	die gewöhnliche Eidechse und zuweilen an Muschelkalkabhängen des Würmthals die flüchtige Eidechse (Lacerta muralis), der gefleckte Salamander (Salamandra maculosa), der Wassermolch (Triton cripatus) u. s. w. d) Von Fischen kommen in den Seen bei Böblingen und Sindelfingen vor: der Karpfe (Cyprinus carpio), der Spiegelkarpfe (C. maculosus), die Schleihe (C. Tinca), die Karausche (C. Carassius), de…		Salamandra maculosa	True	Lacerta salamandra Linnaeus, 1758	4409500.0
Böblingen	1850.0	die gewöhnliche Eidechse und zuweilen an Muschelkalkabhängen des Würmthals die flüchtige Eidechse (Lacerta muralis), der gefleckte Salamander (Salamandra maculosa), der Wassermolch (Triton cripatus) u. s. w. d) Von Fischen kommen in den Seen bei Böblingen und Sindelfingen vor: der Karpfe (Cyprinus carpio), der Spiegelkarpfe (C. maculosus), die Schleihe (C. Tinca), die Karausche (C. Carassius), de…		Cyprinus carpio	True	Cyprinus carpio brevicirri Misik, 1958	6166580.0
Böblingen	1850.0	die gewöhnliche Eidechse und zuweilen an Muschelkalkabhängen des Würmthals die flüchtige Eidechse (Lacerta muralis), der gefleckte Salamander (Salamandra maculosa), der Wassermolch (Triton cripatus) u. s. w. d) Von Fischen kommen in den Seen bei Böblingen und Sindelfingen vor: der Karpfe (Cyprinus carpio), der Spiegelkarpfe (C. maculosus), die Schleihe (C. Tinca), die Karausche (C. Carassius), de…		C. maculosus	True	Cyprinus carpio	4286975.0
Böblingen	1850.0	die gewöhnliche Eidechse und zuweilen an Muschelkalkabhängen des Würmthals die flüchtige Eidechse (Lacerta muralis), der gefleckte Salamander (Salamandra maculosa), der Wassermolch (Triton cripatus) u. s. w. d) Von Fischen kommen in den Seen bei Böblingen und Sindelfingen vor: der Karpfe (Cyprinus carpio), der Spiegelkarpfe (C. maculosus), die Schleihe (C. Tinca), die Karausche (C. Carassius), de…	Schleihe	C. Tinca	True	Tinca tinca	2362524.0
Böblingen	1850.0	die gewöhnliche Eidechse und zuweilen an Muschelkalkabhängen des Würmthals die flüchtige Eidechse (Lacerta muralis), der gefleckte Salamander (Salamandra maculosa), der Wassermolch (Triton cripatus) u. s. w. d) Von Fischen kommen in den Seen bei Böblingen und Sindelfingen vor: der Karpfe (Cyprinus carpio), der Spiegelkarpfe (C. maculosus), die Schleihe (C. Tinca), die Karausche (C. Carassius), de…	Karausche	C. Carassius	True	Carassius charax (Lesniewski, 1837)	2366662.0
Böblingen	1850.0	die gewöhnliche Eidechse und zuweilen an Muschelkalkabhängen des Würmthals die flüchtige Eidechse (Lacerta muralis), der gefleckte Salamander (Salamandra maculosa), der Wassermolch (Triton cripatus) u. s. w. d) Von Fischen kommen in den Seen bei Böblingen und Sindelfingen vor: der Karpfe (Cyprinus carpio), der Spiegelkarpfe (C. maculosus), die Schleihe (C. Tinca), die Karausche (C. Carassius), de…	Weißfisch	C. alburnus	True	Abramis gehini Blanchard, 1866	2363418.0
Böblingen	1850.0	die gewöhnliche Eidechse und zuweilen an Muschelkalkabhängen des Würmthals die flüchtige Eidechse (Lacerta muralis), der gefleckte Salamander (Salamandra maculosa), der Wassermolch (Triton cripatus) u. s. w. d) Von Fischen kommen in den Seen bei Böblingen und Sindelfingen vor: der Karpfe (Cyprinus carpio), der Spiegelkarpfe (C. maculosus), die Schleihe (C. Tinca), die Karausche (C. Carassius), de…	Hecht	Esox lucius	True	Esox estor	10666410.0
Böblingen	1850.0	maculosus), die Schleihe (C. Tinca), die Karausche (C. Carassius), der Weißfisch (C. alburnus) und der Hecht (Esox lucius). In Flüssen und Bächen zeigt sich zuweilen auch der Karpfe und der Hecht, häufiger aber der Weißfisch, der Gründling (Cyprinus Gobio) und die Groppe (Cottus Gobio); die Forelle (Salmo Fario) trifft man, jedoch selten, in der Würm und Aid.	Gründling	Cyprinus Gobio	True	Gobio gobio gobio	6166879.0
Böblingen	1850.0	maculosus), die Schleihe (C. Tinca), die Karausche (C. Carassius), der Weißfisch (C. alburnus) und der Hecht (Esox lucius). In Flüssen und Bächen zeigt sich zuweilen auch der Karpfe und der Hecht, häufiger aber der Weißfisch, der Gründling (Cyprinus Gobio) und die Groppe (Cottus Gobio); die Forelle (Salmo Fario) trifft man, jedoch selten, in der Würm und Aid.	Groppe	Cottus Gobio	True	Cottus gobio roseus Odenwall, 1927	8859316.0
Böblingen	1850.0	maculosus), die Schleihe (C. Tinca), die Karausche (C. Carassius), der Weißfisch (C. alburnus) und der Hecht (Esox lucius). In Flüssen und Bächen zeigt sich zuweilen auch der Karpfe und der Hecht, häufiger aber der Weißfisch, der Gründling (Cyprinus Gobio) und die Groppe (Cottus Gobio); die Forelle (Salmo Fario) trifft man, jedoch selten, in der Würm und Aid.	Forelle	Salmo Fario	True	Salmo irideux	7964098.0
Böblingen	1850.0	e) Von den Mollusken kommen hauptsächlich vor: die gewöhnlichen Schnirkelschnecken (Helix pomatia, nemoralis, arbu storum) und die sonst seltene haarige Schnecke (Helix villosa); die weiße kegelförmige Zaunschnecke (Bulimus radiatus), welche in manchen Gegenden des Landes fehlt.		Helix pomatia	True	Helix pomatia serbica	11365789.0
Böblingen	1850.0	e) Von den Mollusken kommen hauptsächlich vor: die gewöhnlichen Schnirkelschnecken (Helix pomatia, nemoralis, arbu storum) und die sonst seltene haarige Schnecke (Helix villosa); die weiße kegelförmige Zaunschnecke (Bulimus radiatus), welche in manchen Gegenden des Landes fehlt.	haarige Schnecke	Helix villosa	True	Trochulus hispidus	7363930.0
Böblingen	1850.0	e) Von den Mollusken kommen hauptsächlich vor: die gewöhnlichen Schnirkelschnecken (Helix pomatia, nemoralis, arbu storum) und die sonst seltene haarige Schnecke (Helix villosa); die weiße kegelförmige Zaunschnecke (Bulimus radiatus), welche in manchen Gegenden des Landes fehlt.	weiße kegelförmige Zaunschnecke	Bulimus radiatus	False	Helix sepium Gmelin, 1791	7815127.0
Böblingen	1850.0	In den Seen und Wassergräben trifft man mehrere Spitzhörner (Limnaeus auricularius, ovatus, pereger, palustris), die Mondschnecke (Paludina impura), von den Teichmuscheln (Anodonta cygnea und anatina), die Flußmuschel (Unio batavus), die Quellenerbsenmuschel (Cyclas cornea) im Böblinger See u. s. w. f) Die Insekten sind im Bezirk sehr zahlreich vertreten, was theils mit der reichen Flora, theils …		Limnaeus auricularius	True	Limnaea lagotis var. brevissima Pallary, 1939	11297660.0
Böblingen	1850.0	In den Seen und Wassergräben trifft man mehrere Spitzhörner (Limnaeus auricularius, ovatus, pereger, palustris), die Mondschnecke (Paludina impura), von den Teichmuscheln (Anodonta cygnea und anatina), die Flußmuschel (Unio batavus), die Quellenerbsenmuschel (Cyclas cornea) im Böblinger See u. s. w. f) Die Insekten sind im Bezirk sehr zahlreich vertreten, was theils mit der reichen Flora, theils …	Mondschnecke	Paludina impura	True	Bithynia meridionalis	7390893.0
Böblingen	1850.0	In den Seen und Wassergräben trifft man mehrere Spitzhörner (Limnaeus auricularius, ovatus, pereger, palustris), die Mondschnecke (Paludina impura), von den Teichmuscheln (Anodonta cygnea und anatina), die Flußmuschel (Unio batavus), die Quellenerbsenmuschel (Cyclas cornea) im Böblinger See u. s. w. f) Die Insekten sind im Bezirk sehr zahlreich vertreten, was theils mit der reichen Flora, theils …	Teichmuschel	Anodonta cygnea	True	Anodonta embiella Hagenmüller, 1883	9415181.0
Böblingen	1850.0	In den Seen und Wassergräben trifft man mehrere Spitzhörner (Limnaeus auricularius, ovatus, pereger, palustris), die Mondschnecke (Paludina impura), von den Teichmuscheln (Anodonta cygnea und anatina), die Flußmuschel (Unio batavus), die Quellenerbsenmuschel (Cyclas cornea) im Böblinger See u. s. w. f) Die Insekten sind im Bezirk sehr zahlreich vertreten, was theils mit der reichen Flora, theils …	Teichmuschel		True	Anodonta cygnea	4374774.0
Böblingen	1850.0	In den Seen und Wassergräben trifft man mehrere Spitzhörner (Limnaeus auricularius, ovatus, pereger, palustris), die Mondschnecke (Paludina impura), von den Teichmuscheln (Anodonta cygnea und anatina), die Flußmuschel (Unio batavus), die Quellenerbsenmuschel (Cyclas cornea) im Böblinger See u. s. w. f) Die Insekten sind im Bezirk sehr zahlreich vertreten, was theils mit der reichen Flora, theils …	Flußmuschel	Unio batavus	True	Unio pictorum	4374772.0
Böblingen	1850.0	In den Seen und Wassergräben trifft man mehrere Spitzhörner (Limnaeus auricularius, ovatus, pereger, palustris), die Mondschnecke (Paludina impura), von den Teichmuscheln (Anodonta cygnea und anatina), die Flußmuschel (Unio batavus), die Quellenerbsenmuschel (Cyclas cornea) im Böblinger See u. s. w. f) Die Insekten sind im Bezirk sehr zahlreich vertreten, was theils mit der reichen Flora, theils …	Quellenerbsenmuschel	Cyclas cornea	True	Cyclas globosa A.Villa & G.B.Villa, 1841	12342923.0
Böblingen	1850.0	Wir nennen hier nur die Brillenwanze (Eurydema ornatum), die Wasserwanze (Hydroessa reticula), der Binsenblattsauger (Livia juncorum). Von den Käfern außer dem Hornschröter (Lucanus Cervus), den schwarzen Lederkäfer (Procrustes coriaceus), den Bockkäfer (Cerambyx Heros),[38] | den veilchenblauen Laufkäfer (Carabus violaceus), die Goldkäfer (Cetonia aurata et fastuosa), die großen braunen Wasserkä…	Brillenwanze	Eurydema ornatum	True	Eurydema ornata	4485906.0
Böblingen	1850.0	Wir nennen hier nur die Brillenwanze (Eurydema ornatum), die Wasserwanze (Hydroessa reticula), der Binsenblattsauger (Livia juncorum). Von den Käfern außer dem Hornschröter (Lucanus Cervus), den schwarzen Lederkäfer (Procrustes coriaceus), den Bockkäfer (Cerambyx Heros),[38] | den veilchenblauen Laufkäfer (Carabus violaceus), die Goldkäfer (Cetonia aurata et fastuosa), die großen braunen Wasserkä…	Wasserwanze	Hydroessa reticula	True	Belostomatidae	4305.0
Böblingen	1850.0	Wir nennen hier nur die Brillenwanze (Eurydema ornatum), die Wasserwanze (Hydroessa reticula), der Binsenblattsauger (Livia juncorum). Von den Käfern außer dem Hornschröter (Lucanus Cervus), den schwarzen Lederkäfer (Procrustes coriaceus), den Bockkäfer (Cerambyx Heros),[38] | den veilchenblauen Laufkäfer (Carabus violaceus), die Goldkäfer (Cetonia aurata et fastuosa), die großen braunen Wasserkä…	Binsenblattsauger	Livia juncorum	True	Livia juncorum	5153104.0
Böblingen	1850.0	Wir nennen hier nur die Brillenwanze (Eurydema ornatum), die Wasserwanze (Hydroessa reticula), der Binsenblattsauger (Livia juncorum). Von den Käfern außer dem Hornschröter (Lucanus Cervus), den schwarzen Lederkäfer (Procrustes coriaceus), den Bockkäfer (Cerambyx Heros),[38] | den veilchenblauen Laufkäfer (Carabus violaceus), die Goldkäfer (Cetonia aurata et fastuosa), die großen braunen Wasserkä…	Hornschröter	Lucanus cervus	True	Lucanus scapulodonta	9418886.0
Böblingen	1850.0	Wir nennen hier nur die Brillenwanze (Eurydema ornatum), die Wasserwanze (Hydroessa reticula), der Binsenblattsauger (Livia juncorum). Von den Käfern außer dem Hornschröter (Lucanus Cervus), den schwarzen Lederkäfer (Procrustes coriaceus), den Bockkäfer (Cerambyx Heros),[38] | den veilchenblauen Laufkäfer (Carabus violaceus), die Goldkäfer (Cetonia aurata et fastuosa), die großen braunen Wasserkä…		Procrustes coriaceus	True	Carabus coriaceus joniensis	11244015.0
Böblingen	1850.0	Wir nennen hier nur die Brillenwanze (Eurydema ornatum), die Wasserwanze (Hydroessa reticula), der Binsenblattsauger (Livia juncorum). Von den Käfern außer dem Hornschröter (Lucanus Cervus), den schwarzen Lederkäfer (Procrustes coriaceus), den Bockkäfer (Cerambyx Heros),[38] | den veilchenblauen Laufkäfer (Carabus violaceus), die Goldkäfer (Cetonia aurata et fastuosa), die großen braunen Wasserkä…	Bockkäfer	Cerambyx heros	True	Cerambyx heros	5820514.0
Böblingen	1850.0	Wir nennen hier nur die Brillenwanze (Eurydema ornatum), die Wasserwanze (Hydroessa reticula), der Binsenblattsauger (Livia juncorum). Von den Käfern außer dem Hornschröter (Lucanus Cervus), den schwarzen Lederkäfer (Procrustes coriaceus), den Bockkäfer (Cerambyx Heros),[38] | den veilchenblauen Laufkäfer (Carabus violaceus), die Goldkäfer (Cetonia aurata et fastuosa), die großen braunen Wasserkä…		Carabus violaceus	True	Procrustes violaceus	9528372.0
Böblingen	1850.0	Wir nennen hier nur die Brillenwanze (Eurydema ornatum), die Wasserwanze (Hydroessa reticula), der Binsenblattsauger (Livia juncorum). Von den Käfern außer dem Hornschröter (Lucanus Cervus), den schwarzen Lederkäfer (Procrustes coriaceus), den Bockkäfer (Cerambyx Heros),[38] | den veilchenblauen Laufkäfer (Carabus violaceus), die Goldkäfer (Cetonia aurata et fastuosa), die großen braunen Wasserkä…	Goldkäfer	Cetonia aurata et fastuosa	True	Cetonia aurata (Linnaeus, 1758)	1077829.0
Böblingen	1850.0	Wir nennen hier nur die Brillenwanze (Eurydema ornatum), die Wasserwanze (Hydroessa reticula), der Binsenblattsauger (Livia juncorum). Von den Käfern außer dem Hornschröter (Lucanus Cervus), den schwarzen Lederkäfer (Procrustes coriaceus), den Bockkäfer (Cerambyx Heros),[38] | den veilchenblauen Laufkäfer (Carabus violaceus), die Goldkäfer (Cetonia aurata et fastuosa), die großen braunen Wasserkä…		Dytiscus latissimus et marginalis	True	Dytiscus marginalis	1038064.0
Böblingen	1850.0	Wir nennen hier nur die Brillenwanze (Eurydema ornatum), die Wasserwanze (Hydroessa reticula), der Binsenblattsauger (Livia juncorum). Von den Käfern außer dem Hornschröter (Lucanus Cervus), den schwarzen Lederkäfer (Procrustes coriaceus), den Bockkäfer (Cerambyx Heros),[38] | den veilchenblauen Laufkäfer (Carabus violaceus), die Goldkäfer (Cetonia aurata et fastuosa), die großen braunen Wasserkä…	Schwimmkäfer	Cyrinus natator	True	Dytiscus dauricus	1038066.0
Böblingen	1850.0	Wir nennen hier nur die Brillenwanze (Eurydema ornatum), die Wasserwanze (Hydroessa reticula), der Binsenblattsauger (Livia juncorum). Von den Käfern außer dem Hornschröter (Lucanus Cervus), den schwarzen Lederkäfer (Procrustes coriaceus), den Bockkäfer (Cerambyx Heros),[38] | den veilchenblauen Laufkäfer (Carabus violaceus), die Goldkäfer (Cetonia aurata et fastuosa), die großen braunen Wasserkä…	Todtengräber	Necrophorus vespillo	True	Nicrophorus vespilloides	1039006.0
Böblingen	1850.0	den Schwimmkäfer (Cyrinus natator), den Todtengräber (Necrophorus vespillo) u. s. w. Interessant ist der Bezirk in Beziehung der Forstinsekten, da beinahe alle in Deutschland vorkommenden auch hier sich zeigen, jedoch ohne besondere Nachtheile für die Waldungen; nur der Weißtannenborkenkäfer hat schon zuweilen einigen Schaden angerichtet.	Weißtannenborkenkäfer		True	Pityokteines curvidens	1178487.0
Brackenheim	1873.0	B. Thierreich. Von den Säugethieren des Waldes ist das wilde Schwein längst verschwunden und das Edelwild zur Seltenheit geworden; dagegen hat sich das Reh als Standwild in mäßiger Anzahl noch erhalten. Auch die früher häufigen Hasen sind in Folge der in neuerer[48] | Zeit sie betroffenen Krankheiten vermindert worden. Außer diesen kommen vor: der Fuchs, der Dachs, der Fischotter, der Stein- und …	Edelwild		False	Cervus dama	7973622.0
Brackenheim	1873.0	B. Thierreich. Von den Säugethieren des Waldes ist das wilde Schwein längst verschwunden und das Edelwild zur Seltenheit geworden; dagegen hat sich das Reh als Standwild in mäßiger Anzahl noch erhalten. Auch die früher häufigen Hasen sind in Folge der in neuerer[48] | Zeit sie betroffenen Krankheiten vermindert worden. Außer diesen kommen vor: der Fuchs, der Dachs, der Fischotter, der Stein- und …	Reh		True	Cervus capreolus Linnaeus, 1758	8310330.0
Brackenheim	1873.0	B. Thierreich. Von den Säugethieren des Waldes ist das wilde Schwein längst verschwunden und das Edelwild zur Seltenheit geworden; dagegen hat sich das Reh als Standwild in mäßiger Anzahl noch erhalten. Auch die früher häufigen Hasen sind in Folge der in neuerer[48] | Zeit sie betroffenen Krankheiten vermindert worden. Außer diesen kommen vor: der Fuchs, der Dachs, der Fischotter, der Stein- und …	Hase		False	Lepus europaeus	7952072.0
Brackenheim	1873.0	B. Thierreich. Von den Säugethieren des Waldes ist das wilde Schwein längst verschwunden und das Edelwild zur Seltenheit geworden; dagegen hat sich das Reh als Standwild in mäßiger Anzahl noch erhalten. Auch die früher häufigen Hasen sind in Folge der in neuerer[48] | Zeit sie betroffenen Krankheiten vermindert worden. Außer diesen kommen vor: der Fuchs, der Dachs, der Fischotter, der Stein- und …	Fuchs		True	Vulpes vulpes	5219243.0
Brackenheim	1873.0	B. Thierreich. Von den Säugethieren des Waldes ist das wilde Schwein längst verschwunden und das Edelwild zur Seltenheit geworden; dagegen hat sich das Reh als Standwild in mäßiger Anzahl noch erhalten. Auch die früher häufigen Hasen sind in Folge der in neuerer[48] | Zeit sie betroffenen Krankheiten vermindert worden. Außer diesen kommen vor: der Fuchs, der Dachs, der Fischotter, der Stein- und …	Dachs		True	Meles typicus	7847604.0
Brackenheim	1873.0	B. Thierreich. Von den Säugethieren des Waldes ist das wilde Schwein längst verschwunden und das Edelwild zur Seltenheit geworden; dagegen hat sich das Reh als Standwild in mäßiger Anzahl noch erhalten. Auch die früher häufigen Hasen sind in Folge der in neuerer[48] | Zeit sie betroffenen Krankheiten vermindert worden. Außer diesen kommen vor: der Fuchs, der Dachs, der Fischotter, der Stein- und …	Fischotter		True	Viverra lutra Linnaeus, 1758	10906868.0
Brackenheim	1873.0	B. Thierreich. Von den Säugethieren des Waldes ist das wilde Schwein längst verschwunden und das Edelwild zur Seltenheit geworden; dagegen hat sich das Reh als Standwild in mäßiger Anzahl noch erhalten. Auch die früher häufigen Hasen sind in Folge der in neuerer[48] | Zeit sie betroffenen Krankheiten vermindert worden. Außer diesen kommen vor: der Fuchs, der Dachs, der Fischotter, der Stein- und …	Edelmarder		True	Martes martes	5218878.0
Brackenheim	1873.0	B. Thierreich. Von den Säugethieren des Waldes ist das wilde Schwein längst verschwunden und das Edelwild zur Seltenheit geworden; dagegen hat sich das Reh als Standwild in mäßiger Anzahl noch erhalten. Auch die früher häufigen Hasen sind in Folge der in neuerer[48] | Zeit sie betroffenen Krankheiten vermindert worden. Außer diesen kommen vor: der Fuchs, der Dachs, der Fischotter, der Stein- und …	Iltis		True	Meles meles	2433875.0
Brackenheim	1873.0	B. Thierreich. Von den Säugethieren des Waldes ist das wilde Schwein längst verschwunden und das Edelwild zur Seltenheit geworden; dagegen hat sich das Reh als Standwild in mäßiger Anzahl noch erhalten. Auch die früher häufigen Hasen sind in Folge der in neuerer[48] | Zeit sie betroffenen Krankheiten vermindert worden. Außer diesen kommen vor: der Fuchs, der Dachs, der Fischotter, der Stein- und …	Wiesel		True	Mustela nivalis	5218987.0
Brackenheim	1873.0	B. Thierreich. Von den Säugethieren des Waldes ist das wilde Schwein längst verschwunden und das Edelwild zur Seltenheit geworden; dagegen hat sich das Reh als Standwild in mäßiger Anzahl noch erhalten. Auch die früher häufigen Hasen sind in Folge der in neuerer[48] | Zeit sie betroffenen Krankheiten vermindert worden. Außer diesen kommen vor: der Fuchs, der Dachs, der Fischotter, der Stein- und …	Igel		True	Erinaceus europaeus	5219616.0
Brackenheim	1873.0	B. Thierreich. Von den Säugethieren des Waldes ist das wilde Schwein längst verschwunden und das Edelwild zur Seltenheit geworden; dagegen hat sich das Reh als Standwild in mäßiger Anzahl noch erhalten. Auch die früher häufigen Hasen sind in Folge der in neuerer[48] | Zeit sie betroffenen Krankheiten vermindert worden. Außer diesen kommen vor: der Fuchs, der Dachs, der Fischotter, der Stein- und …	röthliche Ratte		True	Apodemus agrarius	2437761.0
Brackenheim	1873.0	B. Thierreich. Von den Säugethieren des Waldes ist das wilde Schwein längst verschwunden und das Edelwild zur Seltenheit geworden; dagegen hat sich das Reh als Standwild in mäßiger Anzahl noch erhalten. Auch die früher häufigen Hasen sind in Folge der in neuerer[48] | Zeit sie betroffenen Krankheiten vermindert worden. Außer diesen kommen vor: der Fuchs, der Dachs, der Fischotter, der Stein- und …	Waldmaus		True	Mus hirtensis Barrett-Hamilton, 1899	8222136.0
Brackenheim	1873.0	B. Thierreich. Von den Säugethieren des Waldes ist das wilde Schwein längst verschwunden und das Edelwild zur Seltenheit geworden; dagegen hat sich das Reh als Standwild in mäßiger Anzahl noch erhalten. Auch die früher häufigen Hasen sind in Folge der in neuerer[48] | Zeit sie betroffenen Krankheiten vermindert worden. Außer diesen kommen vor: der Fuchs, der Dachs, der Fischotter, der Stein- und …	Scheermaus		True	Muscardinus avellanarius	2439658.0
Brackenheim	1873.0	B. Thierreich. Von den Säugethieren des Waldes ist das wilde Schwein längst verschwunden und das Edelwild zur Seltenheit geworden; dagegen hat sich das Reh als Standwild in mäßiger Anzahl noch erhalten. Auch die früher häufigen Hasen sind in Folge der in neuerer[48] | Zeit sie betroffenen Krankheiten vermindert worden. Außer diesen kommen vor: der Fuchs, der Dachs, der Fischotter, der Stein- und …	kleine Haselmaus		True	Muscardinus avellanarius	2439658.0
Brackenheim	1873.0	B. Thierreich. Von den Säugethieren des Waldes ist das wilde Schwein längst verschwunden und das Edelwild zur Seltenheit geworden; dagegen hat sich das Reh als Standwild in mäßiger Anzahl noch erhalten. Auch die früher häufigen Hasen sind in Folge der in neuerer[48] | Zeit sie betroffenen Krankheiten vermindert worden. Außer diesen kommen vor: der Fuchs, der Dachs, der Fischotter, der Stein- und …	Spitzmaus		True	Sorex araneus	8316400.0
Brackenheim	1873.0	Von Fledermäusen sind zu nennen: die große Speckmaus (Vespertilio murinus), die spät fliegende Fledermaus (Vesperugo seratinus), die kleine Fledermaus (V. pipistrellus) und das Großohr (Plecotus auritus). Im Jahr 1812 wurde bei Nordheim, und 1847 im Stromberg bei Cleebronn je ein Wolf geschossen.	Große Speckmaus	Vespertilio murinus	True	Vespertilio michnoi	7981530.0
Brackenheim	1873.0	Von Fledermäusen sind zu nennen: die große Speckmaus (Vespertilio murinus), die spät fliegende Fledermaus (Vesperugo seratinus), die kleine Fledermaus (V. pipistrellus) und das Großohr (Plecotus auritus). Im Jahr 1812 wurde bei Nordheim, und 1847 im Stromberg bei Cleebronn je ein Wolf geschossen.	Spät fliegende Fledermaus	Vesperugo seratinus	True	Eptesicus serotinus	2432359.0
Brackenheim	1873.0	Von Fledermäusen sind zu nennen: die große Speckmaus (Vespertilio murinus), die spät fliegende Fledermaus (Vesperugo seratinus), die kleine Fledermaus (V. pipistrellus) und das Großohr (Plecotus auritus). Im Jahr 1812 wurde bei Nordheim, und 1847 im Stromberg bei Cleebronn je ein Wolf geschossen.	Kleine Fledermaus	V. pipistrellus	True	Hypsugo pipistrellus	4266275.0
Brackenheim	1873.0	Von Fledermäusen sind zu nennen: die große Speckmaus (Vespertilio murinus), die spät fliegende Fledermaus (Vesperugo seratinus), die kleine Fledermaus (V. pipistrellus) und das Großohr (Plecotus auritus). Im Jahr 1812 wurde bei Nordheim, und 1847 im Stromberg bei Cleebronn je ein Wolf geschossen.	Großohr	Plecotus auritus	True	Plecotus brevimanus	9522153.0
Brackenheim	1873.0	Von Fledermäusen sind zu nennen: die große Speckmaus (Vespertilio murinus), die spät fliegende Fledermaus (Vesperugo seratinus), die kleine Fledermaus (V. pipistrellus) und das Großohr (Plecotus auritus). Im Jahr 1812 wurde bei Nordheim, und 1847 im Stromberg bei Cleebronn je ein Wolf geschossen.	Wolf		False	Canis furlongi Hay, 1927	8562725.0
Brackenheim	1873.0	Im Jahr 1812 wurde bei Nordheim, und 1847 im Stromberg bei Cleebronn je ein Wolf geschossen. Von Vögeln kommen außer den ganz gewöhnlichen vor und zwar von Raubvögeln: der Milan (Falco milvus), der schwarze Milan (F. ater), der Hühnerhabicht (F. palumbarius), der Zwergfalke (F. aësalon), der Baumfalke (F. subbuteo), der Thurmfalke (F. tinnunculus), der Sperber (F. Nisus), der rauhfüßige Bussard (…	Milan	Falco milvus	True	Milvus ictinius	11291736.0
Brackenheim	1873.0	Im Jahr 1812 wurde bei Nordheim, und 1847 im Stromberg bei Cleebronn je ein Wolf geschossen. Von Vögeln kommen außer den ganz gewöhnlichen vor und zwar von Raubvögeln: der Milan (Falco milvus), der schwarze Milan (F. ater), der Hühnerhabicht (F. palumbarius), der Zwergfalke (F. aësalon), der Baumfalke (F. subbuteo), der Thurmfalke (F. tinnunculus), der Sperber (F. Nisus), der rauhfüßige Bussard (…		F. ater	True	Milvus migrans	5229167.0
Brackenheim	1873.0	Im Jahr 1812 wurde bei Nordheim, und 1847 im Stromberg bei Cleebronn je ein Wolf geschossen. Von Vögeln kommen außer den ganz gewöhnlichen vor und zwar von Raubvögeln: der Milan (Falco milvus), der schwarze Milan (F. ater), der Hühnerhabicht (F. palumbarius), der Zwergfalke (F. aësalon), der Baumfalke (F. subbuteo), der Thurmfalke (F. tinnunculus), der Sperber (F. Nisus), der rauhfüßige Bussard (…	Hühnerhabicht	F. palumbarius	True	Accipiter nisus	2480637.0
Brackenheim	1873.0	Im Jahr 1812 wurde bei Nordheim, und 1847 im Stromberg bei Cleebronn je ein Wolf geschossen. Von Vögeln kommen außer den ganz gewöhnlichen vor und zwar von Raubvögeln: der Milan (Falco milvus), der schwarze Milan (F. ater), der Hühnerhabicht (F. palumbarius), der Zwergfalke (F. aësalon), der Baumfalke (F. subbuteo), der Thurmfalke (F. tinnunculus), der Sperber (F. Nisus), der rauhfüßige Bussard (…	Zwergfalke	F. aësalon	True	Falco vespertinus	2481062.0
Brackenheim	1873.0	Im Jahr 1812 wurde bei Nordheim, und 1847 im Stromberg bei Cleebronn je ein Wolf geschossen. Von Vögeln kommen außer den ganz gewöhnlichen vor und zwar von Raubvögeln: der Milan (Falco milvus), der schwarze Milan (F. ater), der Hühnerhabicht (F. palumbarius), der Zwergfalke (F. aësalon), der Baumfalke (F. subbuteo), der Thurmfalke (F. tinnunculus), der Sperber (F. Nisus), der rauhfüßige Bussard (…	Baumfalke	F. subbuteo	True	Falco subbuteo Linnaeus, 1758	2481035.0
Brackenheim	1873.0	Im Jahr 1812 wurde bei Nordheim, und 1847 im Stromberg bei Cleebronn je ein Wolf geschossen. Von Vögeln kommen außer den ganz gewöhnlichen vor und zwar von Raubvögeln: der Milan (Falco milvus), der schwarze Milan (F. ater), der Hühnerhabicht (F. palumbarius), der Zwergfalke (F. aësalon), der Baumfalke (F. subbuteo), der Thurmfalke (F. tinnunculus), der Sperber (F. Nisus), der rauhfüßige Bussard (…	Thurmfalke	F. tinnunculus	True	Falco tinnunculus	9616058.0
Brackenheim	1873.0	Im Jahr 1812 wurde bei Nordheim, und 1847 im Stromberg bei Cleebronn je ein Wolf geschossen. Von Vögeln kommen außer den ganz gewöhnlichen vor und zwar von Raubvögeln: der Milan (Falco milvus), der schwarze Milan (F. ater), der Hühnerhabicht (F. palumbarius), der Zwergfalke (F. aësalon), der Baumfalke (F. subbuteo), der Thurmfalke (F. tinnunculus), der Sperber (F. Nisus), der rauhfüßige Bussard (…	Sperber	F. Nisus	True	Falco nisus Linnaeus, 1758	4408409.0
Brackenheim	1873.0	Im Jahr 1812 wurde bei Nordheim, und 1847 im Stromberg bei Cleebronn je ein Wolf geschossen. Von Vögeln kommen außer den ganz gewöhnlichen vor und zwar von Raubvögeln: der Milan (Falco milvus), der schwarze Milan (F. ater), der Hühnerhabicht (F. palumbarius), der Zwergfalke (F. aësalon), der Baumfalke (F. subbuteo), der Thurmfalke (F. tinnunculus), der Sperber (F. Nisus), der rauhfüßige Bussard (…		F. lagopus	True	Buteo lagopus	2480524.0
Brackenheim	1873.0	Im Jahr 1812 wurde bei Nordheim, und 1847 im Stromberg bei Cleebronn je ein Wolf geschossen. Von Vögeln kommen außer den ganz gewöhnlichen vor und zwar von Raubvögeln: der Milan (Falco milvus), der schwarze Milan (F. ater), der Hühnerhabicht (F. palumbarius), der Zwergfalke (F. aësalon), der Baumfalke (F. subbuteo), der Thurmfalke (F. tinnunculus), der Sperber (F. Nisus), der rauhfüßige Bussard (…	Wanderfalke	F. peregrinus	True	Falco peregrinus Tunstall, 1771	2481047.0
Brackenheim	1873.0	Im Jahr 1812 wurde bei Nordheim, und 1847 im Stromberg bei Cleebronn je ein Wolf geschossen. Von Vögeln kommen außer den ganz gewöhnlichen vor und zwar von Raubvögeln: der Milan (Falco milvus), der schwarze Milan (F. ater), der Hühnerhabicht (F. palumbarius), der Zwergfalke (F. aësalon), der Baumfalke (F. subbuteo), der Thurmfalke (F. tinnunculus), der Sperber (F. Nisus), der rauhfüßige Bussard (…	Kornweihe	F. pygargus	True	Circus cyaneus (Linnaeus, 1766)	2480487.0
Brackenheim	1873.0	Im Jahr 1812 wurde bei Nordheim, und 1847 im Stromberg bei Cleebronn je ein Wolf geschossen. Von Vögeln kommen außer den ganz gewöhnlichen vor und zwar von Raubvögeln: der Milan (Falco milvus), der schwarze Milan (F. ater), der Hühnerhabicht (F. palumbarius), der Zwergfalke (F. aësalon), der Baumfalke (F. subbuteo), der Thurmfalke (F. tinnunculus), der Sperber (F. Nisus), der rauhfüßige Bussard (…	Wald-Ohreule	Strix otus	True	Asio otus (Linnaeus, 1758)	2497306.0
Brackenheim	1873.0	Im Jahr 1812 wurde bei Nordheim, und 1847 im Stromberg bei Cleebronn je ein Wolf geschossen. Von Vögeln kommen außer den ganz gewöhnlichen vor und zwar von Raubvögeln: der Milan (Falco milvus), der schwarze Milan (F. ater), der Hühnerhabicht (F. palumbarius), der Zwergfalke (F. aësalon), der Baumfalke (F. subbuteo), der Thurmfalke (F. tinnunculus), der Sperber (F. Nisus), der rauhfüßige Bussard (…	Waldkauz		True	Strix aluco Linnaeus, 1758	9282206.0
Brackenheim	1873.0	aluco), der kleine Kauz (St. passerina), der Leichenkauz (St. noctua) und der Schleierkauz oder die Goldeule (St. flammea). Von Klettervögeln trifft man den Schwarzspecht (Picus martius) jedoch selten, häufiger den Grünspecht (P. viridis), den Weißspecht (P. medius), den großen Buntspecht (P. major), den Wendehals (Yunx torquilla), den Kukuk (Cuculus canorus).		St. passerina	True	Glaucidium passerinum	5232162.0
Brackenheim	1873.0	aluco), der kleine Kauz (St. passerina), der Leichenkauz (St. noctua) und der Schleierkauz oder die Goldeule (St. flammea). Von Klettervögeln trifft man den Schwarzspecht (Picus martius) jedoch selten, häufiger den Grünspecht (P. viridis), den Weißspecht (P. medius), den großen Buntspecht (P. major), den Wendehals (Yunx torquilla), den Kukuk (Cuculus canorus).	Leichenkauz	St. noctua	True	Tyto alba	2497921.0
Brackenheim	1873.0	aluco), der kleine Kauz (St. passerina), der Leichenkauz (St. noctua) und der Schleierkauz oder die Goldeule (St. flammea). Von Klettervögeln trifft man den Schwarzspecht (Picus martius) jedoch selten, häufiger den Grünspecht (P. viridis), den Weißspecht (P. medius), den großen Buntspecht (P. major), den Wendehals (Yunx torquilla), den Kukuk (Cuculus canorus).	Schleierkauz	St. flammea	True	Tyto alba	2497921.0
Brackenheim	1873.0	aluco), der kleine Kauz (St. passerina), der Leichenkauz (St. noctua) und der Schleierkauz oder die Goldeule (St. flammea). Von Klettervögeln trifft man den Schwarzspecht (Picus martius) jedoch selten, häufiger den Grünspecht (P. viridis), den Weißspecht (P. medius), den großen Buntspecht (P. major), den Wendehals (Yunx torquilla), den Kukuk (Cuculus canorus).	Goldeule	St. flammea	True	Strix aurantia Salvadori, 1881	9732395.0
Brackenheim	1873.0	aluco), der kleine Kauz (St. passerina), der Leichenkauz (St. noctua) und der Schleierkauz oder die Goldeule (St. flammea). Von Klettervögeln trifft man den Schwarzspecht (Picus martius) jedoch selten, häufiger den Grünspecht (P. viridis), den Weißspecht (P. medius), den großen Buntspecht (P. major), den Wendehals (Yunx torquilla), den Kukuk (Cuculus canorus).	Schwarzspecht	Picus martius	True	Picus martius Linnaeus, 1758	8980264.0
Brackenheim	1873.0	aluco), der kleine Kauz (St. passerina), der Leichenkauz (St. noctua) und der Schleierkauz oder die Goldeule (St. flammea). Von Klettervögeln trifft man den Schwarzspecht (Picus martius) jedoch selten, häufiger den Grünspecht (P. viridis), den Weißspecht (P. medius), den großen Buntspecht (P. major), den Wendehals (Yunx torquilla), den Kukuk (Cuculus canorus).	Grünspecht	P. viridis	True	Picus viridis Linnaeus, 1758	2478523.0
Brackenheim	1873.0	aluco), der kleine Kauz (St. passerina), der Leichenkauz (St. noctua) und der Schleierkauz oder die Goldeule (St. flammea). Von Klettervögeln trifft man den Schwarzspecht (Picus martius) jedoch selten, häufiger den Grünspecht (P. viridis), den Weißspecht (P. medius), den großen Buntspecht (P. major), den Wendehals (Yunx torquilla), den Kukuk (Cuculus canorus).	Weißspecht	P. medius	True	Picus candidus	11043388.0
Brackenheim	1873.0	aluco), der kleine Kauz (St. passerina), der Leichenkauz (St. noctua) und der Schleierkauz oder die Goldeule (St. flammea). Von Klettervögeln trifft man den Schwarzspecht (Picus martius) jedoch selten, häufiger den Grünspecht (P. viridis), den Weißspecht (P. medius), den großen Buntspecht (P. major), den Wendehals (Yunx torquilla), den Kukuk (Cuculus canorus).		P. major	True	Dendrocopos major	2477968.0
Brackenheim	1873.0	aluco), der kleine Kauz (St. passerina), der Leichenkauz (St. noctua) und der Schleierkauz oder die Goldeule (St. flammea). Von Klettervögeln trifft man den Schwarzspecht (Picus martius) jedoch selten, häufiger den Grünspecht (P. viridis), den Weißspecht (P. medius), den großen Buntspecht (P. major), den Wendehals (Yunx torquilla), den Kukuk (Cuculus canorus).	Wendehals	Yunx torquilla	True	Jynx torquilla Linnaeus, 1758	8012314.0
Brackenheim	1873.0	aluco), der kleine Kauz (St. passerina), der Leichenkauz (St. noctua) und der Schleierkauz oder die Goldeule (St. flammea). Von Klettervögeln trifft man den Schwarzspecht (Picus martius) jedoch selten, häufiger den Grünspecht (P. viridis), den Weißspecht (P. medius), den großen Buntspecht (P. major), den Wendehals (Yunx torquilla), den Kukuk (Cuculus canorus).		Cuculus canorus	True	Cuculus canorus Linnaeus, 1758	5231918.0
Brackenheim	1873.0	Von den Dünnschnäblern finden sich zuweilen der Wiedehopf (Upupa epops) und der Eisvogel (Alcedo ispida) und von schwalbenartigen Vögeln: die Rauchschwalbe (Hirundo rustica), die Hausschwalbe (H. urbica), die Uferschwalbe (H. riparia) und die Nachtschwalbe oder der Ziegenmelker (Caprimulgus europäus). Mit Singvögeln ist der Bezirk reichlich versehen, es finden sich: der Staar (Sturnus vulgaris) b…	Wiedehopf	Upupa epops	True	Upupa epops Linnaeus, 1758	2498415.0
Brackenheim	1873.0	Von den Dünnschnäblern finden sich zuweilen der Wiedehopf (Upupa epops) und der Eisvogel (Alcedo ispida) und von schwalbenartigen Vögeln: die Rauchschwalbe (Hirundo rustica), die Hausschwalbe (H. urbica), die Uferschwalbe (H. riparia) und die Nachtschwalbe oder der Ziegenmelker (Caprimulgus europäus). Mit Singvögeln ist der Bezirk reichlich versehen, es finden sich: der Staar (Sturnus vulgaris) b…	Eisvogel	Alcedo ispida	True	Alcedo atthis corsicana Laubmann, 1920	9607275.0
Brackenheim	1873.0	Von den Dünnschnäblern finden sich zuweilen der Wiedehopf (Upupa epops) und der Eisvogel (Alcedo ispida) und von schwalbenartigen Vögeln: die Rauchschwalbe (Hirundo rustica), die Hausschwalbe (H. urbica), die Uferschwalbe (H. riparia) und die Nachtschwalbe oder der Ziegenmelker (Caprimulgus europäus). Mit Singvögeln ist der Bezirk reichlich versehen, es finden sich: der Staar (Sturnus vulgaris) b…	Rauchschwalbe	Hirundo rustica	True	Hirundo rustica Linnaeus, 1758	9515886.0
Brackenheim	1873.0	Von den Dünnschnäblern finden sich zuweilen der Wiedehopf (Upupa epops) und der Eisvogel (Alcedo ispida) und von schwalbenartigen Vögeln: die Rauchschwalbe (Hirundo rustica), die Hausschwalbe (H. urbica), die Uferschwalbe (H. riparia) und die Nachtschwalbe oder der Ziegenmelker (Caprimulgus europäus). Mit Singvögeln ist der Bezirk reichlich versehen, es finden sich: der Staar (Sturnus vulgaris) b…	Hausschwalbe		True	Hirundo rustica	9515886.0
Brackenheim	1873.0	Von den Dünnschnäblern finden sich zuweilen der Wiedehopf (Upupa epops) und der Eisvogel (Alcedo ispida) und von schwalbenartigen Vögeln: die Rauchschwalbe (Hirundo rustica), die Hausschwalbe (H. urbica), die Uferschwalbe (H. riparia) und die Nachtschwalbe oder der Ziegenmelker (Caprimulgus europäus). Mit Singvögeln ist der Bezirk reichlich versehen, es finden sich: der Staar (Sturnus vulgaris) b…	Uferschwalbe		True	Riparia riparia (Linnaeus, 1758)	2489160.0
Brackenheim	1873.0	Von den Dünnschnäblern finden sich zuweilen der Wiedehopf (Upupa epops) und der Eisvogel (Alcedo ispida) und von schwalbenartigen Vögeln: die Rauchschwalbe (Hirundo rustica), die Hausschwalbe (H. urbica), die Uferschwalbe (H. riparia) und die Nachtschwalbe oder der Ziegenmelker (Caprimulgus europäus). Mit Singvögeln ist der Bezirk reichlich versehen, es finden sich: der Staar (Sturnus vulgaris) b…	Staar	Sturnus vulgaris	True	Sturnus vulgaris Linnaeus, 1758	9809229.0
Brackenheim	1873.0	Von den Dünnschnäblern finden sich zuweilen der Wiedehopf (Upupa epops) und der Eisvogel (Alcedo ispida) und von schwalbenartigen Vögeln: die Rauchschwalbe (Hirundo rustica), die Hausschwalbe (H. urbica), die Uferschwalbe (H. riparia) und die Nachtschwalbe oder der Ziegenmelker (Caprimulgus europäus). Mit Singvögeln ist der Bezirk reichlich versehen, es finden sich: der Staar (Sturnus vulgaris) b…	Feldlerche	Alauda arvensis	True	Alauda cantarella Bonaparte, 1841	11006491.0
Brackenheim	1873.0	Von den Dünnschnäblern finden sich zuweilen der Wiedehopf (Upupa epops) und der Eisvogel (Alcedo ispida) und von schwalbenartigen Vögeln: die Rauchschwalbe (Hirundo rustica), die Hausschwalbe (H. urbica), die Uferschwalbe (H. riparia) und die Nachtschwalbe oder der Ziegenmelker (Caprimulgus europäus). Mit Singvögeln ist der Bezirk reichlich versehen, es finden sich: der Staar (Sturnus vulgaris) b…	Baumlerche		True	Lullula arborea	2490604.0
Brackenheim	1873.0	wo er sich als nicht willkommener Gast in großen Flügen einstellt, die Feldlerche (Alauda arvensis), die Baumlerche (A. arborea), zuweilen auch die Haubenlerche (A. cristata), die weiße Bachstelze (Motacilla alba), die schwefelgelbe Bachstelze (M. sulphurea), die Goldammer (Emberiza citrinella), die Gartenammer (E. hortulana), zuweilen die Grauammer (E. miliaria), die Goldamsel (Oriolus galbula),…	Haubenlerche		True	Galerida cristata plumata	9419873.0
Brackenheim	1873.0	wo er sich als nicht willkommener Gast in großen Flügen einstellt, die Feldlerche (Alauda arvensis), die Baumlerche (A. arborea), zuweilen auch die Haubenlerche (A. cristata), die weiße Bachstelze (Motacilla alba), die schwefelgelbe Bachstelze (M. sulphurea), die Goldammer (Emberiza citrinella), die Gartenammer (E. hortulana), zuweilen die Grauammer (E. miliaria), die Goldamsel (Oriolus galbula),…	weiße Bachstelze	Motacilla alba	True	Motacilla alba Linnaeus, 1758	9687165.0
Brackenheim	1873.0	wo er sich als nicht willkommener Gast in großen Flügen einstellt, die Feldlerche (Alauda arvensis), die Baumlerche (A. arborea), zuweilen auch die Haubenlerche (A. cristata), die weiße Bachstelze (Motacilla alba), die schwefelgelbe Bachstelze (M. sulphurea), die Goldammer (Emberiza citrinella), die Gartenammer (E. hortulana), zuweilen die Grauammer (E. miliaria), die Goldamsel (Oriolus galbula),…	schwefelgelbe Bachstelze		True	Motacilla cinerea	2490310.0
Brackenheim	1873.0	wo er sich als nicht willkommener Gast in großen Flügen einstellt, die Feldlerche (Alauda arvensis), die Baumlerche (A. arborea), zuweilen auch die Haubenlerche (A. cristata), die weiße Bachstelze (Motacilla alba), die schwefelgelbe Bachstelze (M. sulphurea), die Goldammer (Emberiza citrinella), die Gartenammer (E. hortulana), zuweilen die Grauammer (E. miliaria), die Goldamsel (Oriolus galbula),…	Goldammer	Emberiza citrinella	True	Emberiza citrinella Linnaeus, 1758	2491534.0
Brackenheim	1873.0	wo er sich als nicht willkommener Gast in großen Flügen einstellt, die Feldlerche (Alauda arvensis), die Baumlerche (A. arborea), zuweilen auch die Haubenlerche (A. cristata), die weiße Bachstelze (Motacilla alba), die schwefelgelbe Bachstelze (M. sulphurea), die Goldammer (Emberiza citrinella), die Gartenammer (E. hortulana), zuweilen die Grauammer (E. miliaria), die Goldamsel (Oriolus galbula),…	Gartenammer		True	Emberiza hortulana	2491482.0
Brackenheim	1873.0	wo er sich als nicht willkommener Gast in großen Flügen einstellt, die Feldlerche (Alauda arvensis), die Baumlerche (A. arborea), zuweilen auch die Haubenlerche (A. cristata), die weiße Bachstelze (Motacilla alba), die schwefelgelbe Bachstelze (M. sulphurea), die Goldammer (Emberiza citrinella), die Gartenammer (E. hortulana), zuweilen die Grauammer (E. miliaria), die Goldamsel (Oriolus galbula),…	Grauammer		True	Miliaria calandra (Linnaeus, 1758)	2491506.0
Brackenheim	1873.0	wo er sich als nicht willkommener Gast in großen Flügen einstellt, die Feldlerche (Alauda arvensis), die Baumlerche (A. arborea), zuweilen auch die Haubenlerche (A. cristata), die weiße Bachstelze (Motacilla alba), die schwefelgelbe Bachstelze (M. sulphurea), die Goldammer (Emberiza citrinella), die Gartenammer (E. hortulana), zuweilen die Grauammer (E. miliaria), die Goldamsel (Oriolus galbula),…	Goldamsel	Oriolus galbula	True	Oriolus galbula	7787944.0
Brackenheim	1873.0	wo er sich als nicht willkommener Gast in großen Flügen einstellt, die Feldlerche (Alauda arvensis), die Baumlerche (A. arborea), zuweilen auch die Haubenlerche (A. cristata), die weiße Bachstelze (Motacilla alba), die schwefelgelbe Bachstelze (M. sulphurea), die Goldammer (Emberiza citrinella), die Gartenammer (E. hortulana), zuweilen die Grauammer (E. miliaria), die Goldamsel (Oriolus galbula),…	Krammetsvogel	Turdus pilaris	True	Turdus pilaris Linnaeus, 1758	2490737.0
Brackenheim	1873.0	wo er sich als nicht willkommener Gast in großen Flügen einstellt, die Feldlerche (Alauda arvensis), die Baumlerche (A. arborea), zuweilen auch die Haubenlerche (A. cristata), die weiße Bachstelze (Motacilla alba), die schwefelgelbe Bachstelze (M. sulphurea), die Goldammer (Emberiza citrinella), die Gartenammer (E. hortulana), zuweilen die Grauammer (E. miliaria), die Goldamsel (Oriolus galbula),…	Schwarzamsel		True	Turdus merula	2490719.0
Brackenheim	1873.0	wo er sich als nicht willkommener Gast in großen Flügen einstellt, die Feldlerche (Alauda arvensis), die Baumlerche (A. arborea), zuweilen auch die Haubenlerche (A. cristata), die weiße Bachstelze (Motacilla alba), die schwefelgelbe Bachstelze (M. sulphurea), die Goldammer (Emberiza citrinella), die Gartenammer (E. hortulana), zuweilen die Grauammer (E. miliaria), die Goldamsel (Oriolus galbula),…	Singdrossel		True	Turdus ericetorum Turton, 1807	8183482.0
Brackenheim	1873.0	wo er sich als nicht willkommener Gast in großen Flügen einstellt, die Feldlerche (Alauda arvensis), die Baumlerche (A. arborea), zuweilen auch die Haubenlerche (A. cristata), die weiße Bachstelze (Motacilla alba), die schwefelgelbe Bachstelze (M. sulphurea), die Goldammer (Emberiza citrinella), die Gartenammer (E. hortulana), zuweilen die Grauammer (E. miliaria), die Goldamsel (Oriolus galbula),…	Weindrossel		True	Turdus iliacus	2490781.0
Brackenheim	1873.0	wo er sich als nicht willkommener Gast in großen Flügen einstellt, die Feldlerche (Alauda arvensis), die Baumlerche (A. arborea), zuweilen auch die Haubenlerche (A. cristata), die weiße Bachstelze (Motacilla alba), die schwefelgelbe Bachstelze (M. sulphurea), die Goldammer (Emberiza citrinella), die Gartenammer (E. hortulana), zuweilen die Grauammer (E. miliaria), die Goldamsel (Oriolus galbula),…	Misteldrossel		True	Turdus viscivorus Linnaeus, 1758	2490774.0
Brackenheim	1873.0	die Schwarzamsel (T. merula), die Singdrossel (T. musicus), die Weindrossel (T. iliacus), die Misteldrossel (T. viscivorus), die Nachtigall (Sylvia luscinia) in der Klinge bei Güglingen, in einem Wäldchen bei Stockheim und bei Schloß Magenheim ziemlich häufig, der Schwarzkopf (S. atricapilla), das Rothkehlchen (S. rubecula), das Rothschwänzchen (S. phoënicurus), das Hausrothschwänzchen (S. Thytis…	Nachtigall	Sylvia luscinia	True	Luscinia megarhynchos C.L.Brehm, 1831	7660710.0
Brackenheim	1873.0	die Schwarzamsel (T. merula), die Singdrossel (T. musicus), die Weindrossel (T. iliacus), die Misteldrossel (T. viscivorus), die Nachtigall (Sylvia luscinia) in der Klinge bei Güglingen, in einem Wäldchen bei Stockheim und bei Schloß Magenheim ziemlich häufig, der Schwarzkopf (S. atricapilla), das Rothkehlchen (S. rubecula), das Rothschwänzchen (S. phoënicurus), das Hausrothschwänzchen (S. Thytis…	Schwarzkopf		True	Sylvia atricapilla	2492956.0
Brackenheim	1873.0	die Schwarzamsel (T. merula), die Singdrossel (T. musicus), die Weindrossel (T. iliacus), die Misteldrossel (T. viscivorus), die Nachtigall (Sylvia luscinia) in der Klinge bei Güglingen, in einem Wäldchen bei Stockheim und bei Schloß Magenheim ziemlich häufig, der Schwarzkopf (S. atricapilla), das Rothkehlchen (S. rubecula), das Rothschwänzchen (S. phoënicurus), das Hausrothschwänzchen (S. Thytis…	Rothkehlchen		True	Erithacus rubecula	2492462.0
Brackenheim	1873.0	die Schwarzamsel (T. merula), die Singdrossel (T. musicus), die Weindrossel (T. iliacus), die Misteldrossel (T. viscivorus), die Nachtigall (Sylvia luscinia) in der Klinge bei Güglingen, in einem Wäldchen bei Stockheim und bei Schloß Magenheim ziemlich häufig, der Schwarzkopf (S. atricapilla), das Rothkehlchen (S. rubecula), das Rothschwänzchen (S. phoënicurus), das Hausrothschwänzchen (S. Thytis…	Rothschwänzchen		True	Phoenicurus phoenicurus	5739317.0
Brackenheim	1873.0	die Schwarzamsel (T. merula), die Singdrossel (T. musicus), die Weindrossel (T. iliacus), die Misteldrossel (T. viscivorus), die Nachtigall (Sylvia luscinia) in der Klinge bei Güglingen, in einem Wäldchen bei Stockheim und bei Schloß Magenheim ziemlich häufig, der Schwarzkopf (S. atricapilla), das Rothkehlchen (S. rubecula), das Rothschwänzchen (S. phoënicurus), das Hausrothschwänzchen (S. Thytis…	Hausrothschwänzchen		True	Phoenicurus ochruros	5739315.0
Brackenheim	1873.0	die Schwarzamsel (T. merula), die Singdrossel (T. musicus), die Weindrossel (T. iliacus), die Misteldrossel (T. viscivorus), die Nachtigall (Sylvia luscinia) in der Klinge bei Güglingen, in einem Wäldchen bei Stockheim und bei Schloß Magenheim ziemlich häufig, der Schwarzkopf (S. atricapilla), das Rothkehlchen (S. rubecula), das Rothschwänzchen (S. phoënicurus), das Hausrothschwänzchen (S. Thytis…	Gartengrasmücke		True	Motacilla borin Boddaert, 1783	8146698.0
Brackenheim	1873.0	die Schwarzamsel (T. merula), die Singdrossel (T. musicus), die Weindrossel (T. iliacus), die Misteldrossel (T. viscivorus), die Nachtigall (Sylvia luscinia) in der Klinge bei Güglingen, in einem Wäldchen bei Stockheim und bei Schloß Magenheim ziemlich häufig, der Schwarzkopf (S. atricapilla), das Rothkehlchen (S. rubecula), das Rothschwänzchen (S. phoënicurus), das Hausrothschwänzchen (S. Thytis…	Blaukehlchen		True	Luscinia svecica (Linnaeus, 1758)	4408732.0
Brackenheim	1873.0	cinerea), die Gartengrasmücke (S. hortensis), das Blaukehlchen (S. suecica) häufig im April auf dem Strich, der Zaunkönig (Troglodytes parvulus), die Schwanzmeise (Parus caudatus), die Blaumeise (P. coëruleus), die Kohlmeise (P. major), der Blutfink (Loxia pyrrhula), der Buchfink (Fringilla coelebs), der Distelfink (F. carduelis), der Hänfling (F. canabina), der Kirschkernbeißer (Coccothraustes v…	Gartengrasmücke	S. hortensis	True	Motacilla borin Boddaert, 1783	8146698.0
Brackenheim	1873.0	cinerea), die Gartengrasmücke (S. hortensis), das Blaukehlchen (S. suecica) häufig im April auf dem Strich, der Zaunkönig (Troglodytes parvulus), die Schwanzmeise (Parus caudatus), die Blaumeise (P. coëruleus), die Kohlmeise (P. major), der Blutfink (Loxia pyrrhula), der Buchfink (Fringilla coelebs), der Distelfink (F. carduelis), der Hänfling (F. canabina), der Kirschkernbeißer (Coccothraustes v…	Blaukehlchen	S. suecica	True	Luscinia svecica (Linnaeus, 1758)	4408732.0
Brackenheim	1873.0	cinerea), die Gartengrasmücke (S. hortensis), das Blaukehlchen (S. suecica) häufig im April auf dem Strich, der Zaunkönig (Troglodytes parvulus), die Schwanzmeise (Parus caudatus), die Blaumeise (P. coëruleus), die Kohlmeise (P. major), der Blutfink (Loxia pyrrhula), der Buchfink (Fringilla coelebs), der Distelfink (F. carduelis), der Hänfling (F. canabina), der Kirschkernbeißer (Coccothraustes v…	Zaunkönig	Troglodytes parvulus	True	Nannus troglodytes (Linnaeus, 1758)	8117862.0
Brackenheim	1873.0	cinerea), die Gartengrasmücke (S. hortensis), das Blaukehlchen (S. suecica) häufig im April auf dem Strich, der Zaunkönig (Troglodytes parvulus), die Schwanzmeise (Parus caudatus), die Blaumeise (P. coëruleus), die Kohlmeise (P. major), der Blutfink (Loxia pyrrhula), der Buchfink (Fringilla coelebs), der Distelfink (F. carduelis), der Hänfling (F. canabina), der Kirschkernbeißer (Coccothraustes v…	Schwanzmeise	Parus caudatus	True	Aegithalos caudatus (Linnaeus, 1758)	2495000.0
Brackenheim	1873.0	cinerea), die Gartengrasmücke (S. hortensis), das Blaukehlchen (S. suecica) häufig im April auf dem Strich, der Zaunkönig (Troglodytes parvulus), die Schwanzmeise (Parus caudatus), die Blaumeise (P. coëruleus), die Kohlmeise (P. major), der Blutfink (Loxia pyrrhula), der Buchfink (Fringilla coelebs), der Distelfink (F. carduelis), der Hänfling (F. canabina), der Kirschkernbeißer (Coccothraustes v…	Blaumeise	P. coëruleus	True	Parus caeruleus Linnaeus, 1758	8191482.0
Brackenheim	1873.0	cinerea), die Gartengrasmücke (S. hortensis), das Blaukehlchen (S. suecica) häufig im April auf dem Strich, der Zaunkönig (Troglodytes parvulus), die Schwanzmeise (Parus caudatus), die Blaumeise (P. coëruleus), die Kohlmeise (P. major), der Blutfink (Loxia pyrrhula), der Buchfink (Fringilla coelebs), der Distelfink (F. carduelis), der Hänfling (F. canabina), der Kirschkernbeißer (Coccothraustes v…	Kohlmeise	P. major	True	Parus corsus	8930246.0
Brackenheim	1873.0	cinerea), die Gartengrasmücke (S. hortensis), das Blaukehlchen (S. suecica) häufig im April auf dem Strich, der Zaunkönig (Troglodytes parvulus), die Schwanzmeise (Parus caudatus), die Blaumeise (P. coëruleus), die Kohlmeise (P. major), der Blutfink (Loxia pyrrhula), der Buchfink (Fringilla coelebs), der Distelfink (F. carduelis), der Hänfling (F. canabina), der Kirschkernbeißer (Coccothraustes v…	Blutfink	Loxia pyrrhula	True	Pyrrhula pyrrhula coccinea (Gmelin, 1789)	9404246.0
Brackenheim	1873.0	cinerea), die Gartengrasmücke (S. hortensis), das Blaukehlchen (S. suecica) häufig im April auf dem Strich, der Zaunkönig (Troglodytes parvulus), die Schwanzmeise (Parus caudatus), die Blaumeise (P. coëruleus), die Kohlmeise (P. major), der Blutfink (Loxia pyrrhula), der Buchfink (Fringilla coelebs), der Distelfink (F. carduelis), der Hänfling (F. canabina), der Kirschkernbeißer (Coccothraustes v…	Buchfink	Fringilla coelebs	True	Fringilla coelebs Linnaeus, 1758	2494422.0
Brackenheim	1873.0	cinerea), die Gartengrasmücke (S. hortensis), das Blaukehlchen (S. suecica) häufig im April auf dem Strich, der Zaunkönig (Troglodytes parvulus), die Schwanzmeise (Parus caudatus), die Blaumeise (P. coëruleus), die Kohlmeise (P. major), der Blutfink (Loxia pyrrhula), der Buchfink (Fringilla coelebs), der Distelfink (F. carduelis), der Hänfling (F. canabina), der Kirschkernbeißer (Coccothraustes v…	Distelfink	F. carduelis	True	Carduelis carduelis	2494686.0
Brackenheim	1873.0	cinerea), die Gartengrasmücke (S. hortensis), das Blaukehlchen (S. suecica) häufig im April auf dem Strich, der Zaunkönig (Troglodytes parvulus), die Schwanzmeise (Parus caudatus), die Blaumeise (P. coëruleus), die Kohlmeise (P. major), der Blutfink (Loxia pyrrhula), der Buchfink (Fringilla coelebs), der Distelfink (F. carduelis), der Hänfling (F. canabina), der Kirschkernbeißer (Coccothraustes v…	Hänfling	F. canabina	True	Carduelis cannabina (Linnaeus, 1758)	2494708.0
Brackenheim	1873.0	cinerea), die Gartengrasmücke (S. hortensis), das Blaukehlchen (S. suecica) häufig im April auf dem Strich, der Zaunkönig (Troglodytes parvulus), die Schwanzmeise (Parus caudatus), die Blaumeise (P. coëruleus), die Kohlmeise (P. major), der Blutfink (Loxia pyrrhula), der Buchfink (Fringilla coelebs), der Distelfink (F. carduelis), der Hänfling (F. canabina), der Kirschkernbeißer (Coccothraustes v…	Kirschkernbeißer	Coccothraustes vulgaris	True	Coccothraustes vulgaris	11326409.0
Brackenheim	1873.0	cinerea), die Gartengrasmücke (S. hortensis), das Blaukehlchen (S. suecica) häufig im April auf dem Strich, der Zaunkönig (Troglodytes parvulus), die Schwanzmeise (Parus caudatus), die Blaumeise (P. coëruleus), die Kohlmeise (P. major), der Blutfink (Loxia pyrrhula), der Buchfink (Fringilla coelebs), der Distelfink (F. carduelis), der Hänfling (F. canabina), der Kirschkernbeißer (Coccothraustes v…		Muscicapa grisola	True	Muscicapa striata (Pallas, 1764)	2492576.0
Brackenheim	1873.0	cinerea), die Gartengrasmücke (S. hortensis), das Blaukehlchen (S. suecica) häufig im April auf dem Strich, der Zaunkönig (Troglodytes parvulus), die Schwanzmeise (Parus caudatus), die Blaumeise (P. coëruleus), die Kohlmeise (P. major), der Blutfink (Loxia pyrrhula), der Buchfink (Fringilla coelebs), der Distelfink (F. carduelis), der Hänfling (F. canabina), der Kirschkernbeißer (Coccothraustes v…		M. albicollis	True	Ficedula albicollis	2492601.0
Brackenheim	1873.0	der gefleckte Fliegenfänger (Muscicapa grisola), der weißhalsige Fliegenfänger (M. albicollis), der graurückige Fliegenfänger (M. muscipeta), der Baumpieper (Anthus arboreus), der Wasserpieper (A. aquaticus), der Wiesenpieper (A. pratensis); als Seltenheit stellt sich zuweilen in kalten Wintern der Seidenschwanz (Bombycilla garrulus) ein.		Muscicapa grisola	True	Muscicapa striata (Pallas, 1764)	2492576.0
Brackenheim	1873.0	der gefleckte Fliegenfänger (Muscicapa grisola), der weißhalsige Fliegenfänger (M. albicollis), der graurückige Fliegenfänger (M. muscipeta), der Baumpieper (Anthus arboreus), der Wasserpieper (A. aquaticus), der Wiesenpieper (A. pratensis); als Seltenheit stellt sich zuweilen in kalten Wintern der Seidenschwanz (Bombycilla garrulus) ein.		M. albicollis	True	Ficedula albicollis	2492601.0
Brackenheim	1873.0	der gefleckte Fliegenfänger (Muscicapa grisola), der weißhalsige Fliegenfänger (M. albicollis), der graurückige Fliegenfänger (M. muscipeta), der Baumpieper (Anthus arboreus), der Wasserpieper (A. aquaticus), der Wiesenpieper (A. pratensis); als Seltenheit stellt sich zuweilen in kalten Wintern der Seidenschwanz (Bombycilla garrulus) ein.		M. muscipeta	True	Muscicapa striata	2492576.0
Brackenheim	1873.0	der gefleckte Fliegenfänger (Muscicapa grisola), der weißhalsige Fliegenfänger (M. albicollis), der graurückige Fliegenfänger (M. muscipeta), der Baumpieper (Anthus arboreus), der Wasserpieper (A. aquaticus), der Wiesenpieper (A. pratensis); als Seltenheit stellt sich zuweilen in kalten Wintern der Seidenschwanz (Bombycilla garrulus) ein.	Baumpieper	Anthus arboreus	True	Anthus arboreus	11225421.0
Brackenheim	1873.0	der gefleckte Fliegenfänger (Muscicapa grisola), der weißhalsige Fliegenfänger (M. albicollis), der graurückige Fliegenfänger (M. muscipeta), der Baumpieper (Anthus arboreus), der Wasserpieper (A. aquaticus), der Wiesenpieper (A. pratensis); als Seltenheit stellt sich zuweilen in kalten Wintern der Seidenschwanz (Bombycilla garrulus) ein.	Wasserpieper	A. aquaticus	True	Alauda spec Tunstall, 1771	2490696.0
Brackenheim	1873.0	der gefleckte Fliegenfänger (Muscicapa grisola), der weißhalsige Fliegenfänger (M. albicollis), der graurückige Fliegenfänger (M. muscipeta), der Baumpieper (Anthus arboreus), der Wasserpieper (A. aquaticus), der Wiesenpieper (A. pratensis); als Seltenheit stellt sich zuweilen in kalten Wintern der Seidenschwanz (Bombycilla garrulus) ein.	Wiesenpieper	A. pratensis	True	Alauda pratensis	7872159.0
Brackenheim	1873.0	der gefleckte Fliegenfänger (Muscicapa grisola), der weißhalsige Fliegenfänger (M. albicollis), der graurückige Fliegenfänger (M. muscipeta), der Baumpieper (Anthus arboreus), der Wasserpieper (A. aquaticus), der Wiesenpieper (A. pratensis); als Seltenheit stellt sich zuweilen in kalten Wintern der Seidenschwanz (Bombycilla garrulus) ein.	Seidenschwanz	Bombycilla garrulus	True	Lanius garrulus	4408686.0
Brackenheim	1873.0	aquaticus), der Wiesenpieper (A. pratensis); als Seltenheit stellt sich zuweilen in kalten Wintern der Seidenschwanz (Bombycilla garrulus) ein. Von den krähenartigen Vögeln trifft man zuweilen die Mantelkrähe oder Racke (Coracias garrulus), den Tannenheher (Corvus caryocatactes), die Dohle (C. monedula), welch letztere sich in den Burgruinen Blankenhorn und Neipperg von Martini an einstellen und …	Mantelkrähe	Coracias garrulus	True	Coracias garrulus Linnaeus, 1758	2475365.0
Brackenheim	1873.0	aquaticus), der Wiesenpieper (A. pratensis); als Seltenheit stellt sich zuweilen in kalten Wintern der Seidenschwanz (Bombycilla garrulus) ein. Von den krähenartigen Vögeln trifft man zuweilen die Mantelkrähe oder Racke (Coracias garrulus), den Tannenheher (Corvus caryocatactes), die Dohle (C. monedula), welch letztere sich in den Burgruinen Blankenhorn und Neipperg von Martini an einstellen und …	Tannenheher	Corvus caryocatactes	True	Corvus caryocatactes	4408681.0
Brackenheim	1873.0	aquaticus), der Wiesenpieper (A. pratensis); als Seltenheit stellt sich zuweilen in kalten Wintern der Seidenschwanz (Bombycilla garrulus) ein. Von den krähenartigen Vögeln trifft man zuweilen die Mantelkrähe oder Racke (Coracias garrulus), den Tannenheher (Corvus caryocatactes), die Dohle (C. monedula), welch letztere sich in den Burgruinen Blankenhorn und Neipperg von Martini an einstellen und …	Dohle	C. monedula	True	Corvus monedula Linnaeus, 1758	2482473.0
Brackenheim	1873.0	aquaticus), der Wiesenpieper (A. pratensis); als Seltenheit stellt sich zuweilen in kalten Wintern der Seidenschwanz (Bombycilla garrulus) ein. Von den krähenartigen Vögeln trifft man zuweilen die Mantelkrähe oder Racke (Coracias garrulus), den Tannenheher (Corvus caryocatactes), die Dohle (C. monedula), welch letztere sich in den Burgruinen Blankenhorn und Neipperg von Martini an einstellen und …	Eichelheher	C. glandarius	True	Sitta europaea	2484916.0
Brackenheim	1873.0	aquaticus), der Wiesenpieper (A. pratensis); als Seltenheit stellt sich zuweilen in kalten Wintern der Seidenschwanz (Bombycilla garrulus) ein. Von den krähenartigen Vögeln trifft man zuweilen die Mantelkrähe oder Racke (Coracias garrulus), den Tannenheher (Corvus caryocatactes), die Dohle (C. monedula), welch letztere sich in den Burgruinen Blankenhorn und Neipperg von Martini an einstellen und …	Elster	C. pica	True	Pica galliae Kleinschmidt, 1917	8932000.0
Brackenheim	1873.0	aquaticus), der Wiesenpieper (A. pratensis); als Seltenheit stellt sich zuweilen in kalten Wintern der Seidenschwanz (Bombycilla garrulus) ein. Von den krähenartigen Vögeln trifft man zuweilen die Mantelkrähe oder Racke (Coracias garrulus), den Tannenheher (Corvus caryocatactes), die Dohle (C. monedula), welch letztere sich in den Burgruinen Blankenhorn und Neipperg von Martini an einstellen und …	Rabenkrähe	C. corone	True	Corvus corone Linnaeus, 1758	9409796.0
Brackenheim	1873.0	aquaticus), der Wiesenpieper (A. pratensis); als Seltenheit stellt sich zuweilen in kalten Wintern der Seidenschwanz (Bombycilla garrulus) ein. Von den krähenartigen Vögeln trifft man zuweilen die Mantelkrähe oder Racke (Coracias garrulus), den Tannenheher (Corvus caryocatactes), die Dohle (C. monedula), welch letztere sich in den Burgruinen Blankenhorn und Neipperg von Martini an einstellen und …	Kolkrabe	C. corax	True	Corvus corax Linnaeus, 1758	2482492.0
Brackenheim	1873.0	aquaticus), der Wiesenpieper (A. pratensis); als Seltenheit stellt sich zuweilen in kalten Wintern der Seidenschwanz (Bombycilla garrulus) ein. Von den krähenartigen Vögeln trifft man zuweilen die Mantelkrähe oder Racke (Coracias garrulus), den Tannenheher (Corvus caryocatactes), die Dohle (C. monedula), welch letztere sich in den Burgruinen Blankenhorn und Neipperg von Martini an einstellen und …	Saatkrähe	C. frugilegus	True	Corvus frugilegus Linnaeus, 1758	2482513.0
Brackenheim	1873.0	Von Würgern kommen vor: der große Würger (Lanius excubitor) und der Dorndreher (L. spinitorquus). Von Tauben trifft man die Ringeltaube (Columba palumbus), die Hohltaube (C. oënas), die Turteltaube (C. turtur) und von hühnerartigen Vögeln: das Feldhuhn (Perdix cinerea), die Wachtel (G. coturnix) und nur selten auf dem Stromberg das Haselhuhn (Tetrao Bonasia).		Lanius excubitor	True	Lanius excubitor galliae Kleinschmidt, 1917	9533512.0
Brackenheim	1873.0	Von Würgern kommen vor: der große Würger (Lanius excubitor) und der Dorndreher (L. spinitorquus). Von Tauben trifft man die Ringeltaube (Columba palumbus), die Hohltaube (C. oënas), die Turteltaube (C. turtur) und von hühnerartigen Vögeln: das Feldhuhn (Perdix cinerea), die Wachtel (G. coturnix) und nur selten auf dem Stromberg das Haselhuhn (Tetrao Bonasia).	Dorndreher	L. spinitorquus	True	Lanius collurio	7745240.0
Brackenheim	1873.0	Von Würgern kommen vor: der große Würger (Lanius excubitor) und der Dorndreher (L. spinitorquus). Von Tauben trifft man die Ringeltaube (Columba palumbus), die Hohltaube (C. oënas), die Turteltaube (C. turtur) und von hühnerartigen Vögeln: das Feldhuhn (Perdix cinerea), die Wachtel (G. coturnix) und nur selten auf dem Stromberg das Haselhuhn (Tetrao Bonasia).	Ringeltaube	Columba palumbus	True	Columba palumbus Linnaeus, 1758	2495455.0
Brackenheim	1873.0	Von Würgern kommen vor: der große Würger (Lanius excubitor) und der Dorndreher (L. spinitorquus). Von Tauben trifft man die Ringeltaube (Columba palumbus), die Hohltaube (C. oënas), die Turteltaube (C. turtur) und von hühnerartigen Vögeln: das Feldhuhn (Perdix cinerea), die Wachtel (G. coturnix) und nur selten auf dem Stromberg das Haselhuhn (Tetrao Bonasia).	Hohltaube		True	Columba aenas	11324851.0
Brackenheim	1873.0	Von Würgern kommen vor: der große Würger (Lanius excubitor) und der Dorndreher (L. spinitorquus). Von Tauben trifft man die Ringeltaube (Columba palumbus), die Hohltaube (C. oënas), die Turteltaube (C. turtur) und von hühnerartigen Vögeln: das Feldhuhn (Perdix cinerea), die Wachtel (G. coturnix) und nur selten auf dem Stromberg das Haselhuhn (Tetrao Bonasia).	Turteltaube		True	Columba turtur	7535050.0
Brackenheim	1873.0	Von Würgern kommen vor: der große Würger (Lanius excubitor) und der Dorndreher (L. spinitorquus). Von Tauben trifft man die Ringeltaube (Columba palumbus), die Hohltaube (C. oënas), die Turteltaube (C. turtur) und von hühnerartigen Vögeln: das Feldhuhn (Perdix cinerea), die Wachtel (G. coturnix) und nur selten auf dem Stromberg das Haselhuhn (Tetrao Bonasia).	Feldhuhn	Perdix cinerea	True	Perdix perdix (Linnaeus, 1758)	2473958.0
Brackenheim	1873.0	Von Würgern kommen vor: der große Würger (Lanius excubitor) und der Dorndreher (L. spinitorquus). Von Tauben trifft man die Ringeltaube (Columba palumbus), die Hohltaube (C. oënas), die Turteltaube (C. turtur) und von hühnerartigen Vögeln: das Feldhuhn (Perdix cinerea), die Wachtel (G. coturnix) und nur selten auf dem Stromberg das Haselhuhn (Tetrao Bonasia).	Wachtel		True	Coturnix vulgaris Fleming	11266873.0
Brackenheim	1873.0	Von Würgern kommen vor: der große Würger (Lanius excubitor) und der Dorndreher (L. spinitorquus). Von Tauben trifft man die Ringeltaube (Columba palumbus), die Hohltaube (C. oënas), die Turteltaube (C. turtur) und von hühnerartigen Vögeln: das Feldhuhn (Perdix cinerea), die Wachtel (G. coturnix) und nur selten auf dem Stromberg das Haselhuhn (Tetrao Bonasia).	Haselhuhn	Tetrao bonasia	True	Bonasia bonasia	7869555.0
Brackenheim	1873.0	Wasser- und Sumpfvögel: Das Teichhuhn (Gallinula chloropus), das bunte Rohrhuhn (G. porzana) bei Güglingen, das schwarze Wasserhuhn (Fulica atra), der Wachtelkönig (Crex pratensis), die Waldschnepfe (Scolopax rusticola), die Heerschnepfe (Sc.	Teichhuhn	Gallinula chloropus	True	Fulica spec Linnaeus, 1758	2474376.0
Brackenheim	1873.0	Wasser- und Sumpfvögel: Das Teichhuhn (Gallinula chloropus), das bunte Rohrhuhn (G. porzana) bei Güglingen, das schwarze Wasserhuhn (Fulica atra), der Wachtelkönig (Crex pratensis), die Waldschnepfe (Scolopax rusticola), die Heerschnepfe (Sc.	Rohrhuhn		True	Fulica atra Linnaeus, 1758	2474377.0
Brackenheim	1873.0	Wasser- und Sumpfvögel: Das Teichhuhn (Gallinula chloropus), das bunte Rohrhuhn (G. porzana) bei Güglingen, das schwarze Wasserhuhn (Fulica atra), der Wachtelkönig (Crex pratensis), die Waldschnepfe (Scolopax rusticola), die Heerschnepfe (Sc.	Wasserhuhn	Fulica atra	True	Fulica atra Linnaeus, 1758	2474377.0
Brackenheim	1873.0	Wasser- und Sumpfvögel: Das Teichhuhn (Gallinula chloropus), das bunte Rohrhuhn (G. porzana) bei Güglingen, das schwarze Wasserhuhn (Fulica atra), der Wachtelkönig (Crex pratensis), die Waldschnepfe (Scolopax rusticola), die Heerschnepfe (Sc.	Wachtelkönig	Crex pratensis	True	Gallinula crex	11321061.0
Brackenheim	1873.0	Wasser- und Sumpfvögel: Das Teichhuhn (Gallinula chloropus), das bunte Rohrhuhn (G. porzana) bei Güglingen, das schwarze Wasserhuhn (Fulica atra), der Wachtelkönig (Crex pratensis), die Waldschnepfe (Scolopax rusticola), die Heerschnepfe (Sc.	Waldschnepfe	Scolopax rusticola	True	Scolopax scolopax	8263465.0
Brackenheim	1873.0	Wasser- und Sumpfvögel: Das Teichhuhn (Gallinula chloropus), das bunte Rohrhuhn (G. porzana) bei Güglingen, das schwarze Wasserhuhn (Fulica atra), der Wachtelkönig (Crex pratensis), die Waldschnepfe (Scolopax rusticola), die Heerschnepfe (Sc.	Heerschnepfe	Scolopax rusticola	True	Scolopax scolopax	8263465.0
Brackenheim	1873.0	gallinago), die Wasserralle (Rallus aquaticus), der weiße Storch (Ciconia alba), der schwarze Storch (C. nigra) zuweilen auf dem Strich im Herbst, der graue Reiher (Ardea cinerea), die große Rohrdommel (A. stellaris), der punktirte Bachuferläufer (Totanus ochropus), der Strandpfeifer (Tringa hypoleucos), der Goldregenpfeifer (Charadrius pluvialis), der Kiebitz (Vanellus cristatus), die Flußseesch…	Wasserralle	Rallus aquaticus	True	Rallus aquaticus Linnaeus, 1758	2474831.0
Brackenheim	1873.0	gallinago), die Wasserralle (Rallus aquaticus), der weiße Storch (Ciconia alba), der schwarze Storch (C. nigra) zuweilen auf dem Strich im Herbst, der graue Reiher (Ardea cinerea), die große Rohrdommel (A. stellaris), der punktirte Bachuferläufer (Totanus ochropus), der Strandpfeifer (Tringa hypoleucos), der Goldregenpfeifer (Charadrius pluvialis), der Kiebitz (Vanellus cristatus), die Flußseesch…		Ciconia alba	True	Ciconia alba	11306993.0
Brackenheim	1873.0	gallinago), die Wasserralle (Rallus aquaticus), der weiße Storch (Ciconia alba), der schwarze Storch (C. nigra) zuweilen auf dem Strich im Herbst, der graue Reiher (Ardea cinerea), die große Rohrdommel (A. stellaris), der punktirte Bachuferläufer (Totanus ochropus), der Strandpfeifer (Tringa hypoleucos), der Goldregenpfeifer (Charadrius pluvialis), der Kiebitz (Vanellus cristatus), die Flußseesch…		C. nigra	True	Ciconia nigra	2481909.0
Brackenheim	1873.0	gallinago), die Wasserralle (Rallus aquaticus), der weiße Storch (Ciconia alba), der schwarze Storch (C. nigra) zuweilen auf dem Strich im Herbst, der graue Reiher (Ardea cinerea), die große Rohrdommel (A. stellaris), der punktirte Bachuferläufer (Totanus ochropus), der Strandpfeifer (Tringa hypoleucos), der Goldregenpfeifer (Charadrius pluvialis), der Kiebitz (Vanellus cristatus), die Flußseesch…	graue Reiher	Ardea cinerea	True	Ardea cinerea Linnaeus, 1758	9797180.0
Brackenheim	1873.0	gallinago), die Wasserralle (Rallus aquaticus), der weiße Storch (Ciconia alba), der schwarze Storch (C. nigra) zuweilen auf dem Strich im Herbst, der graue Reiher (Ardea cinerea), die große Rohrdommel (A. stellaris), der punktirte Bachuferläufer (Totanus ochropus), der Strandpfeifer (Tringa hypoleucos), der Goldregenpfeifer (Charadrius pluvialis), der Kiebitz (Vanellus cristatus), die Flußseesch…	große Rohrdommel	A. stellaris	True	Ardea stellaris	4408433.0
Brackenheim	1873.0	gallinago), die Wasserralle (Rallus aquaticus), der weiße Storch (Ciconia alba), der schwarze Storch (C. nigra) zuweilen auf dem Strich im Herbst, der graue Reiher (Ardea cinerea), die große Rohrdommel (A. stellaris), der punktirte Bachuferläufer (Totanus ochropus), der Strandpfeifer (Tringa hypoleucos), der Goldregenpfeifer (Charadrius pluvialis), der Kiebitz (Vanellus cristatus), die Flußseesch…		Totanus ochropus	True	Helodromus ochropus	10904894.0
Brackenheim	1873.0	gallinago), die Wasserralle (Rallus aquaticus), der weiße Storch (Ciconia alba), der schwarze Storch (C. nigra) zuweilen auf dem Strich im Herbst, der graue Reiher (Ardea cinerea), die große Rohrdommel (A. stellaris), der punktirte Bachuferläufer (Totanus ochropus), der Strandpfeifer (Tringa hypoleucos), der Goldregenpfeifer (Charadrius pluvialis), der Kiebitz (Vanellus cristatus), die Flußseesch…	Strandpfeifer	Tringa hypoleucos	True	Tringa hypoleucos Linnaeus, 1758	2481716.0
Brackenheim	1873.0	gallinago), die Wasserralle (Rallus aquaticus), der weiße Storch (Ciconia alba), der schwarze Storch (C. nigra) zuweilen auf dem Strich im Herbst, der graue Reiher (Ardea cinerea), die große Rohrdommel (A. stellaris), der punktirte Bachuferläufer (Totanus ochropus), der Strandpfeifer (Tringa hypoleucos), der Goldregenpfeifer (Charadrius pluvialis), der Kiebitz (Vanellus cristatus), die Flußseesch…	Goldregenpfeifer	Charadrius pluvialis	True	Pluvialis apricaria albifrons	11264582.0
Brackenheim	1873.0	gallinago), die Wasserralle (Rallus aquaticus), der weiße Storch (Ciconia alba), der schwarze Storch (C. nigra) zuweilen auf dem Strich im Herbst, der graue Reiher (Ardea cinerea), die große Rohrdommel (A. stellaris), der punktirte Bachuferläufer (Totanus ochropus), der Strandpfeifer (Tringa hypoleucos), der Goldregenpfeifer (Charadrius pluvialis), der Kiebitz (Vanellus cristatus), die Flußseesch…	Kiebitz	Vanellus cristatus	True	Vanellus vulgaris	11290735.0
Brackenheim	1873.0	gallinago), die Wasserralle (Rallus aquaticus), der weiße Storch (Ciconia alba), der schwarze Storch (C. nigra) zuweilen auf dem Strich im Herbst, der graue Reiher (Ardea cinerea), die große Rohrdommel (A. stellaris), der punktirte Bachuferläufer (Totanus ochropus), der Strandpfeifer (Tringa hypoleucos), der Goldregenpfeifer (Charadrius pluvialis), der Kiebitz (Vanellus cristatus), die Flußseesch…	Flußseeschwalbe	Sterna fluvialis	True	Sterna fluviatilis	11049675.0
Brackenheim	1873.0	gallinago), die Wasserralle (Rallus aquaticus), der weiße Storch (Ciconia alba), der schwarze Storch (C. nigra) zuweilen auf dem Strich im Herbst, der graue Reiher (Ardea cinerea), die große Rohrdommel (A. stellaris), der punktirte Bachuferläufer (Totanus ochropus), der Strandpfeifer (Tringa hypoleucos), der Goldregenpfeifer (Charadrius pluvialis), der Kiebitz (Vanellus cristatus), die Flußseesch…	schwarze Wasserschwalbe	St. nigra	True	Chlidonias niger	2481119.0
Brackenheim	1873.0	nigra) etc. Von Schwimmvögeln: Der gewöhnliche Schwan (Cygnus musicus) stellt sich zuweilen in kalten Wintern auf dem Neckar ein, die graue (wilde) Gans (Anser cinereus), die Stockente (Anas boschas), die Knäckente (A. querquedula), die Kriekente (A. crecca), die Löffelente (A. clypeata), sodann manchmal im Winter der Gänsesäger (Mergus merganser), der weiße Säger (M. albellus), der langschnäbeli…	Schwan	Cygnus musicus	True	Anas musicus	11239023.0
Brackenheim	1873.0	nigra) etc. Von Schwimmvögeln: Der gewöhnliche Schwan (Cygnus musicus) stellt sich zuweilen in kalten Wintern auf dem Neckar ein, die graue (wilde) Gans (Anser cinereus), die Stockente (Anas boschas), die Knäckente (A. querquedula), die Kriekente (A. crecca), die Löffelente (A. clypeata), sodann manchmal im Winter der Gänsesäger (Mergus merganser), der weiße Säger (M. albellus), der langschnäbeli…		Anser cinereus	True	Anser anser (Linnaeus, 1758)	2498036.0
Brackenheim	1873.0	nigra) etc. Von Schwimmvögeln: Der gewöhnliche Schwan (Cygnus musicus) stellt sich zuweilen in kalten Wintern auf dem Neckar ein, die graue (wilde) Gans (Anser cinereus), die Stockente (Anas boschas), die Knäckente (A. querquedula), die Kriekente (A. crecca), die Löffelente (A. clypeata), sodann manchmal im Winter der Gänsesäger (Mergus merganser), der weiße Säger (M. albellus), der langschnäbeli…	Stockente	Anas boschas	True	Anas boschas	7685805.0
Brackenheim	1873.0	nigra) etc. Von Schwimmvögeln: Der gewöhnliche Schwan (Cygnus musicus) stellt sich zuweilen in kalten Wintern auf dem Neckar ein, die graue (wilde) Gans (Anser cinereus), die Stockente (Anas boschas), die Knäckente (A. querquedula), die Kriekente (A. crecca), die Löffelente (A. clypeata), sodann manchmal im Winter der Gänsesäger (Mergus merganser), der weiße Säger (M. albellus), der langschnäbeli…	Knäckente	A. querquedula	True	Spatula querquedula	9274012.0
Brackenheim	1873.0	nigra) etc. Von Schwimmvögeln: Der gewöhnliche Schwan (Cygnus musicus) stellt sich zuweilen in kalten Wintern auf dem Neckar ein, die graue (wilde) Gans (Anser cinereus), die Stockente (Anas boschas), die Knäckente (A. querquedula), die Kriekente (A. crecca), die Löffelente (A. clypeata), sodann manchmal im Winter der Gänsesäger (Mergus merganser), der weiße Säger (M. albellus), der langschnäbeli…	Kriekente	A. crecca	True	Nettion crecca	9659118.0
Brackenheim	1873.0	nigra) etc. Von Schwimmvögeln: Der gewöhnliche Schwan (Cygnus musicus) stellt sich zuweilen in kalten Wintern auf dem Neckar ein, die graue (wilde) Gans (Anser cinereus), die Stockente (Anas boschas), die Knäckente (A. querquedula), die Kriekente (A. crecca), die Löffelente (A. clypeata), sodann manchmal im Winter der Gänsesäger (Mergus merganser), der weiße Säger (M. albellus), der langschnäbeli…	Löffelente	A. clypeata	True	Anas clypeata Linnaeus, 1758	2498089.0
Brackenheim	1873.0	nigra) etc. Von Schwimmvögeln: Der gewöhnliche Schwan (Cygnus musicus) stellt sich zuweilen in kalten Wintern auf dem Neckar ein, die graue (wilde) Gans (Anser cinereus), die Stockente (Anas boschas), die Knäckente (A. querquedula), die Kriekente (A. crecca), die Löffelente (A. clypeata), sodann manchmal im Winter der Gänsesäger (Mergus merganser), der weiße Säger (M. albellus), der langschnäbeli…	Gänsesäger	Mergus merganser	True	Mergus merganser Linnaeus, 1758	9537647.0
Brackenheim	1873.0	nigra) etc. Von Schwimmvögeln: Der gewöhnliche Schwan (Cygnus musicus) stellt sich zuweilen in kalten Wintern auf dem Neckar ein, die graue (wilde) Gans (Anser cinereus), die Stockente (Anas boschas), die Knäckente (A. querquedula), die Kriekente (A. crecca), die Löffelente (A. clypeata), sodann manchmal im Winter der Gänsesäger (Mergus merganser), der weiße Säger (M. albellus), der langschnäbeli…		M. albellus	True	Mergus albellus	2498286.0
Brackenheim	1873.0	nigra) etc. Von Schwimmvögeln: Der gewöhnliche Schwan (Cygnus musicus) stellt sich zuweilen in kalten Wintern auf dem Neckar ein, die graue (wilde) Gans (Anser cinereus), die Stockente (Anas boschas), die Knäckente (A. querquedula), die Kriekente (A. crecca), die Löffelente (A. clypeata), sodann manchmal im Winter der Gänsesäger (Mergus merganser), der weiße Säger (M. albellus), der langschnäbeli…		M. serrator	True	Mergus serrator	2498375.0
Brackenheim	1873.0	nigra) etc. Von Schwimmvögeln: Der gewöhnliche Schwan (Cygnus musicus) stellt sich zuweilen in kalten Wintern auf dem Neckar ein, die graue (wilde) Gans (Anser cinereus), die Stockente (Anas boschas), die Knäckente (A. querquedula), die Kriekente (A. crecca), die Löffelente (A. clypeata), sodann manchmal im Winter der Gänsesäger (Mergus merganser), der weiße Säger (M. albellus), der langschnäbeli…		Lacerta stirpium	True	Seps caerulescens	6545012.0
Brackenheim	1873.0	nigra) etc. Von Schwimmvögeln: Der gewöhnliche Schwan (Cygnus musicus) stellt sich zuweilen in kalten Wintern auf dem Neckar ein, die graue (wilde) Gans (Anser cinereus), die Stockente (Anas boschas), die Knäckente (A. querquedula), die Kriekente (A. crecca), die Löffelente (A. clypeata), sodann manchmal im Winter der Gänsesäger (Mergus merganser), der weiße Säger (M. albellus), der langschnäbeli…	Mauereidechse		True	Podarcis muralis (Laurenti, 1768)	2469188.0
Brackenheim	1873.0	[50] | Von Reptilien kommen vor: die gewöhnliche (grüne) Eidechse (Lacerta stirpium), die Mauereidechse (L. muralis), und zwar bis auf die höchsten Höhen des Strombergs hinauf, die Blindschleiche (Anguis fragilis), die Ringelnatter (Coluber natrix), die graue lebendig gebärende Natter (C. austriacus), der große grüne Wasserfrosch (Rana viridis), der braune Grasfrosch (R. temporaria), der Laubfros…	Blindschleiche	Anguis fragilis	True	Anguis eryx Linnaeus, 1758	8075812.0
Brackenheim	1873.0	[50] | Von Reptilien kommen vor: die gewöhnliche (grüne) Eidechse (Lacerta stirpium), die Mauereidechse (L. muralis), und zwar bis auf die höchsten Höhen des Strombergs hinauf, die Blindschleiche (Anguis fragilis), die Ringelnatter (Coluber natrix), die graue lebendig gebärende Natter (C. austriacus), der große grüne Wasserfrosch (Rana viridis), der braune Grasfrosch (R. temporaria), der Laubfros…	Ringelnatter	Coluber natrix	True	Coluber persa Pallas, 1814	9230970.0
Brackenheim	1873.0	[50] | Von Reptilien kommen vor: die gewöhnliche (grüne) Eidechse (Lacerta stirpium), die Mauereidechse (L. muralis), und zwar bis auf die höchsten Höhen des Strombergs hinauf, die Blindschleiche (Anguis fragilis), die Ringelnatter (Coluber natrix), die graue lebendig gebärende Natter (C. austriacus), der große grüne Wasserfrosch (Rana viridis), der braune Grasfrosch (R. temporaria), der Laubfros…	graue lebendig gebärende Natter	C. austriacus	True	Natrix natrix	6161347.0
Brackenheim	1873.0	[50] | Von Reptilien kommen vor: die gewöhnliche (grüne) Eidechse (Lacerta stirpium), die Mauereidechse (L. muralis), und zwar bis auf die höchsten Höhen des Strombergs hinauf, die Blindschleiche (Anguis fragilis), die Ringelnatter (Coluber natrix), die graue lebendig gebärende Natter (C. austriacus), der große grüne Wasserfrosch (Rana viridis), der braune Grasfrosch (R. temporaria), der Laubfros…		Rana viridis	True	Hyla vulgaris	11012469.0
Brackenheim	1873.0	[50] | Von Reptilien kommen vor: die gewöhnliche (grüne) Eidechse (Lacerta stirpium), die Mauereidechse (L. muralis), und zwar bis auf die höchsten Höhen des Strombergs hinauf, die Blindschleiche (Anguis fragilis), die Ringelnatter (Coluber natrix), die graue lebendig gebärende Natter (C. austriacus), der große grüne Wasserfrosch (Rana viridis), der braune Grasfrosch (R. temporaria), der Laubfros…		R. temporaria	True	Rana temporaria	2426805.0
Brackenheim	1873.0	[50] | Von Reptilien kommen vor: die gewöhnliche (grüne) Eidechse (Lacerta stirpium), die Mauereidechse (L. muralis), und zwar bis auf die höchsten Höhen des Strombergs hinauf, die Blindschleiche (Anguis fragilis), die Ringelnatter (Coluber natrix), die graue lebendig gebärende Natter (C. austriacus), der große grüne Wasserfrosch (Rana viridis), der braune Grasfrosch (R. temporaria), der Laubfros…	Laubfrosch	Hyla arborea	True	Hyla vulgaris	11012469.0
[truncated: 5,887 more rows]
