# Supplementary material for: Utilizing large language models to construct a dataset of Württemberg’s 19th-century fauna from historical records
Source: PLoS One. 2026 Mar 24;21(3):e0344181. doi: 10.1371/journal.pone.0344181 (PMC13012729; doi:10.1371/journal.pone.0344181)
Supplement: S2 Text — GeoJSON file representing the historical boundaries of the 64 districts (Oberämter) of the Kingdom of Württemberg circa 1848. The data were derived from a contemporaneous map by Franz von Mittnacht through manual retracing. Available from: https://doi.org/10.5281/zenodo.18161575 (GEOJSON) [file pone.0344181.s002.geojson]

{
"type": "FeatureCollection",
"name": "oberaemter",
"crs": { "type": "name", "properties": { "name": "urn:ogc:def:crs:OGC:1.3:CRS84" } },
"features": [
{ "type": "Feature", "properties": { "fid": 2, "amt": "Tuttlingen" }, "geometry": { "type": "MultiPolygon", "coordinates": [ [ [ [ 8.898232850353535, 48.10218220556461 ], [ 8.901571747872394, 48.095096867801132 ], [ 8.90622986014596, 48.088897614706816 ], [ 8.914717197545885, 48.089357710735989 ], [ 8.920939688377389, 48.088117781527991 ], [ 8.917052090915956, 48.083929875112162 ], [ 8.917565767457369, 48.077315875968992 ], [ 8.914390312474076, 48.074663797867949 ], [ 8.915335944289227, 48.070646419216644 ], [ 8.920367639501453, 48.066675536793241 ], [ 8.923041092410454, 48.062532698341556 ], [ 8.916036412300247, 48.059567750498843 ], [ 8.927862647219374, 48.059466315051729 ], [ 8.938404690785505, 48.057601432988257 ], [ 8.936536776089451, 48.049485645868089 ], [ 8.946156536774133, 48.043803845284572 ], [ 8.950581159710151, 48.0457941093605 ], [ 8.951760280862295, 48.044740449723449 ], [ 8.952775959478014, 48.043796040176076 ], [ 8.951421721323374, 48.041704228455892 ], [ 8.948713245014094, 48.039331324274279 ], [ 8.948503104610795, 48.036240140431858 ], [ 8.948713245014094, 48.033398585630927 ], [ 8.949658876829234, 48.032250990232477 ], [ 8.952799308411723, 48.030494417166388 ], [ 8.957597514287466, 48.030065023532018 ], [ 8.959827337455625, 48.035959114522186 ], [ 8.961648554284286, 48.039112761813037 ], [ 8.96413521572366, 48.042086692914538 ], [ 8.96853648972599, 48.040673901908193 ], [ 8.972762646725808, 48.038051159526113 ], [ 8.980245979977134, 48.033031670153662 ], [ 8.974642235888966, 48.025536654677389 ], [ 8.961333343679579, 48.021632569079657 ], [ 8.950826323514267, 48.012730148254271 ], [ 8.944055132741068, 48.017259642163118 ], [ 8.941019771359981, 48.014760660245535 ], [ 8.946425049511427, 48.00916093916085 ], [ 8.947557472796168, 48.003357518296205 ], [ 8.944930717754584, 48.001318745759178 ], [ 8.93708547603115, 47.999037724660319 ], [ 8.93191368721671, 47.997889364227731 ], [ 8.939256926865314, 47.994444129564982 ], [ 8.939817301274131, 47.992131552784656 ], [ 8.945689558100113, 47.98992044496314 ], [ 8.954713920975173, 47.99035017298133 ], [ 8.959803988521923, 47.99013140280104 ], [ 8.966201596355916, 47.987131032469506 ], [ 8.972073853181888, 47.983044310019146 ], [ 8.962967769038622, 47.965068267617845 ], [ 8.960317665063341, 47.965498202536281 ], [ 8.956196578265423, 47.965068267617845 ], [ 8.952799308411716, 47.961871002969943 ], [ 8.948724919481204, 47.960221480989716 ], [ 8.960165896994539, 47.956156083488075 ], [ 8.959757290654522, 47.953521222345863 ], [ 8.957515793019256, 47.950643831785413 ], [ 8.953733265759745, 47.951394470856101 ], [ 8.952425725472503, 47.949987013654493 ], [ 8.954340338035962, 47.947735002401572 ], [ 8.957889375958468, 47.946890472882544 ], [ 8.961391716013571, 47.944700894607514 ], [ 8.963913400853246, 47.942448646053521 ], [ 8.967462438775751, 47.94129120595445 ], [ 8.971291663902665, 47.941166075742842 ], [ 8.975167586896982, 47.940258872650702 ], [ 8.978144575944066, 47.938014258648565 ], [ 8.977642573869254, 47.93494046535664 ], [ 8.975541169836193, 47.932343632448749 ], [ 8.975027493294776, 47.928964425704656 ], [ 8.976335033582016, 47.926398584224913 ], [ 8.977222293062642, 47.924270716694089 ], [ 8.973393067935728, 47.923018989020193 ], [ 8.968769979062991, 47.924364595048566 ], [ 8.964520473129465, 47.924802691783377 ], [ 8.960597852267748, 47.926617624442535 ], [ 8.952729261610616, 47.934064439915936 ], [ 8.952682563743213, 47.937380743683562 ], [ 8.953616521091242, 47.939758339991975 ], [ 8.952075491466996, 47.941635312474659 ], [ 8.947966079135673, 47.941791723772099 ], [ 8.944603832682773, 47.943637339563018 ], [ 8.934820629462184, 47.951550852623448 ], [ 8.928142834423785, 47.954678388592605 ], [ 8.923426349816244, 47.955428969058779 ], [ 8.920671175639562, 47.956742458639091 ], [ 8.915837946363521, 47.955116228522897 ], [ 8.910934670286373, 47.966873970226921 ], [ 8.902260541416839, 47.970852546686764 ], [ 8.895255861306632, 47.977417700056115 ], [ 8.890784540502674, 47.976690884881457 ], [ 8.886068055895134, 47.977284842132491 ], [ 8.884480328403486, 47.975096544790482 ], [ 8.877942626967291, 47.971251169085207 ], [ 8.871533344666735, 47.968226297556477 ], [ 8.868556355619612, 47.962058622986994 ], [ 8.865135736832746, 47.959439698621807 ], [ 8.861458279774602, 47.958055914828918 ], [ 8.860150739487365, 47.953802697601752 ], [ 8.862800843462679, 47.952559503652971 ], [ 8.863256147669558, 47.950299785234137 ], [ 8.861399907440639, 47.948024328785365 ], [ 8.85158168081921, 47.947469133485761 ], [ 8.843888207165124, 47.948024328785365 ], [ 8.833929886941485, 47.942558132288802 ], [ 8.820772762801443, 47.936919289625195 ], [ 8.820410854328786, 47.943058637839918 ], [ 8.817282097212892, 47.952629873920337 ], [ 8.813616314621882, 47.958790810271836 ], [ 8.813102638080467, 47.963825344726985 ], [ 8.807358800390098, 47.96670200126961 ], [ 8.799525233133821, 47.971634156334403 ], [ 8.792952508296768, 47.972736205838018 ], [ 8.785083917639634, 47.974549455963576 ], [ 8.773140938052045, 47.975854644011982 ], [ 8.771681629695436, 47.976331381120644 ], [ 8.770187297938593, 47.97889474453148 ], [ 8.76944013206017, 47.981207914458537 ], [ 8.766264677076876, 47.982395718198056 ], [ 8.758512831088245, 47.98270829358701 ], [ 8.750667589364811, 47.985771432236994 ], [ 8.74450347086783, 47.986927876090014 ], [ 8.721539794573529, 47.997108152046025 ], [ 8.715644188813773, 47.998178409736951 ], [ 8.714383346393936, 48.000178247816727 ], [ 8.701926690264953, 48.006169486128208 ], [ 8.700759243579917, 47.996170681813993 ], [ 8.696848297184715, 47.995944123952292 ], [ 8.694700195284252, 47.994272252423556 ], [ 8.695120476090864, 47.991569018437296 ], [ 8.676242863194199, 48.000701630139936 ], [ 8.675740861119287, 48.001396861133941 ], [ 8.671678146655367, 48.001303122669995 ], [ 8.666634776976016, 48.000428222126018 ], [ 8.662291875307687, 47.99977203698068 ], [ 8.658089067241562, 48.000084507138432 ], [ 8.655193799462676, 48.001209384035711 ], [ 8.65089759566175, 48.001521845487574 ], [ 8.647932281081761, 48.002990388960328 ], [ 8.644289847424453, 48.005021284448169 ], [ 8.642048349789185, 48.007551980764951 ], [ 8.641628068982573, 48.009957589301237 ], [ 8.635604044087794, 48.012800436543785 ], [ 8.629544995792827, 48.015073039608914 ], [ 8.604993592006185, 48.009239042659857 ], [ 8.590143670172543, 48.008114340861709 ], [ 8.586547934382637, 48.009957589301237 ], [ 8.581924845509899, 48.015205800265278 ], [ 8.580337118018253, 48.01773599684649 ], [ 8.579811767010366, 48.021164058937451 ], [ 8.582485219918716, 48.022733551153422 ], [ 8.585193696227996, 48.022983416151575 ], [ 8.584399832482173, 48.026012932882693 ], [ 8.584072947410364, 48.02913595960564 ], [ 8.587061610924051, 48.034975511767591 ], [ 8.586816447120569, 48.038027741581985 ], [ 8.585217045161698, 48.041470065140885 ], [ 8.58129442429998, 48.041438843285128 ], [ 8.578679343725504, 48.041844725933913 ], [ 8.576904824764252, 48.043686768532254 ], [ 8.573122297504739, 48.043936531948852 ], [ 8.56943316598003, 48.045216550450945 ], [ 8.566771387538148, 48.047308219540867 ], [ 8.563362443217848, 48.048900328626523 ], [ 8.561015875381313, 48.052076595292554 ], [ 8.564284726099407, 48.058163241917505 ], [ 8.584598298419007, 48.067837968276031 ], [ 8.590902510518191, 48.072986677927354 ], [ 8.594393176106061, 48.073033482015916 ], [ 8.597521933221955, 48.073844746121395 ], [ 8.600930877542257, 48.072846265405943 ], [ 8.603966238923347, 48.073095887401195 ], [ 8.605612338749623, 48.073766740513285 ], [ 8.60541387281279, 48.076996073799144 ], [ 8.604199728260353, 48.078400068531444 ], [ 8.605227081343186, 48.081301536233177 ], [ 8.603977913390572, 48.085622235892977 ], [ 8.616586337588945, 48.097319059572264 ], [ 8.621781475336977, 48.099330645086198 ], [ 8.6258908876683, 48.10064047241115 ], [ 8.630747465878043, 48.100921145353212 ], [ 8.634576691004957, 48.102199747142016 ], [ 8.637833867256571, 48.102464819142668 ], [ 8.63999364362394, 48.104598988752272 ], [ 8.641277834977057, 48.102262117147482 ], [ 8.64302900500503, 48.100622930301626 ], [ 8.646624740794515, 48.098644531739986 ], [ 8.651201131800269, 48.098050022714766 ], [ 8.657271854562447, 48.099687342441371 ], [ 8.660587403147529, 48.099393018572719 ], [ 8.662758853982108, 48.098673769711638 ], [ 8.665327236689183, 48.095087121134583 ], [ 8.671514704119867, 48.095243067579801 ], [ 8.67303238481041, 48.092747867698556 ], [ 8.670510699970324, 48.090441649515519 ], [ 8.669063066081295, 48.087913073359324 ], [ 8.669576742622297, 48.085481857853821 ], [ 8.672215172130885, 48.083623762434527 ], [ 8.674550065500956, 48.082297903052741 ], [ 8.675133788843063, 48.079991216244373 ], [ 8.674853601638654, 48.077620076188055 ], [ 8.673732852821431, 48.073327956763947 ], [ 8.671748193456873, 48.069349480015667 ], [ 8.672612104003386, 48.067385481289364 ], [ 8.676651469534027, 48.063498220153299 ], [ 8.672752197605591, 48.060394832070727 ], [ 8.670347257434845, 48.056631893761299 ], [ 8.675484022848995, 48.054524996381488 ], [ 8.678029056621948, 48.057148850779072 ], [ 8.681788234948179, 48.059440956158895 ], [ 8.685057085666275, 48.058426590195374 ], [ 8.690310595748514, 48.060051516804876 ], [ 8.69353274859921, 48.060488463109515 ], [ 8.696031084505599, 48.06170370051845 ], [ 8.700000403234712, 48.059675037773765 ], [ 8.708522764035054, 48.059552145058376 ], [ 8.718609503393756, 48.057367336713035 ], [ 8.728252613012545, 48.057724325128163 ], [ 8.733039144420784, 48.058334906132757 ], [ 8.737125207818806, 48.057802355053127 ], [ 8.738526143840847, 48.054603031155182 ], [ 8.740674245740912, 48.053481269913995 ], [ 8.744480121934126, 48.052435571340652 ], [ 8.750667589364808, 48.050906003837589 ], [ 8.750620891497405, 48.050031944866191 ], [ 8.753586206077395, 48.049064219414788 ], [ 8.75673831212738, 48.04765747317466 ], [ 8.755594214375655, 48.04488093892035 ], [ 8.755454120773843, 48.043286754287621 ], [ 8.760357396850987, 48.042115963036977 ], [ 8.758396086419737, 48.045099476909506 ], [ 8.760497490452801, 48.047472115395621 ], [ 8.761851728607441, 48.050219244466078 ], [ 8.764443460248605, 48.05054506610545 ], [ 8.77343279972337, 48.051247429094268 ], [ 8.773269357187079, 48.050437759804986 ], [ 8.77483373574541, 48.050154860305739 ], [ 8.777051884446976, 48.050388984140355 ], [ 8.776935139778473, 48.052808201439483 ], [ 8.779153288480039, 48.052886238814978 ], [ 8.781534879717123, 48.049719777352578 ], [ 8.783122607209155, 48.048672051302432 ], [ 8.787909138617795, 48.047969653188908 ], [ 8.788609606628816, 48.045862401371124 ], [ 8.795427495269037, 48.041228095263783 ], [ 8.797692341838006, 48.039698194892495 ], [ 8.799677001202564, 48.037793561555489 ], [ 8.802852456186233, 48.03423194246129 ], [ 8.804813766616718, 48.03245396814971 ], [ 8.807405498257868, 48.031421504857271 ], [ 8.809950532030868, 48.03251642273262 ], [ 8.812612310472748, 48.033172191283356 ], [ 8.814106642229591, 48.032266603946738 ], [ 8.818262752428316, 48.034046536369431 ], [ 8.820410854328779, 48.032329058756751 ], [ 8.827228742969382, 48.032391513491071 ], [ 8.829376844869845, 48.035639055369167 ], [ 8.829983917146064, 48.039479633987661 ], [ 8.829750427809056, 48.043007718121217 ], [ 8.828186049251478, 48.046642875059987 ], [ 8.826201389886551, 48.048689611132239 ], [ 8.823586309312073, 48.050031944866191 ], [ 8.820013922456239, 48.051871743709022 ], [ 8.819196709776344, 48.053621735268678 ], [ 8.819009918306737, 48.056368536303324 ], [ 8.822232071157433, 48.056212471989035 ], [ 8.822558956229242, 48.053777807435608 ], [ 8.826481577090959, 48.053965093411499 ], [ 8.831057968096294, 48.053777807435608 ], [ 8.836848503654068, 48.053278374836296 ], [ 8.840817822383185, 48.053559306269456 ], [ 8.844086673101282, 48.052466786530914 ], [ 8.847589013156387, 48.052435571340638 ], [ 8.851885216957674, 48.051169389235234 ], [ 8.854406901796992, 48.049282739654593 ], [ 8.856508305830054, 48.049345173838518 ], [ 8.857372216377335, 48.048359875545749 ], [ 8.860407577758426, 48.049686609443349 ], [ 8.858609709863117, 48.051249380088954 ], [ 8.856601701564855, 48.053247160138014 ], [ 8.854406901796992, 48.056150046130874 ], [ 8.854546995399197, 48.05746097325806 ], [ 8.853519642316364, 48.05955214505839 ], [ 8.852235450963182, 48.062639979437371 ], [ 8.852959267907547, 48.063827858806278 ], [ 8.856321514360804, 48.065370695682965 ], [ 8.856695097299658, 48.068009600230234 ], [ 8.857442263178083, 48.070100343536701 ], [ 8.85935687574154, 48.072627845166785 ], [ 8.859917250150355, 48.075248826847464 ], [ 8.860407577758426, 48.079100101590704 ], [ 8.85571444208423, 48.079710429047452 ], [ 8.851838519089915, 48.080646380410698 ], [ 8.847448919554544, 48.082375895727125 ], [ 8.850811166007084, 48.083516525078103 ], [ 8.852585684968696, 48.084949587642129 ], [ 8.854920578338408, 48.086909016732037 ], [ 8.85748896104584, 48.089940623099253 ], [ 8.863559683807665, 48.089474683646344 ], [ 8.869163427896183, 48.090174566002396 ], [ 8.872572372216132, 48.092032424771944 ], [ 8.875140754923208, 48.093903862072089 ], [ 8.877428950425877, 48.096461382901197 ], [ 8.878853235381966, 48.099141574993112 ], [ 8.886348243099542, 48.09951776531873 ], [ 8.893072736005342, 48.100453356265135 ], [ 8.898232850353535, 48.10218220556461 ] ] ] ] } },
{ "type": "Feature", "properties": { "fid": 3, "amt": "Rottweil" }, "geometry": { "type": "MultiPolygon", "coordinates": [ [ [ [ 8.585380487697609, 48.077253475701731 ], [ 8.581597960438096, 48.07694147323015 ], [ 8.577862131045983, 48.077752675720795 ], [ 8.574873467532292, 48.079624632653903 ], [ 8.571511221079394, 48.080747774119516 ], [ 8.570588938198595, 48.082346648487885 ], [ 8.573846114449463, 48.081933285731438 ], [ 8.576741382228349, 48.083430735032259 ], [ 8.577395152371967, 48.085364875862012 ], [ 8.579916837211643, 48.086862225265627 ], [ 8.581679681706419, 48.088819631921055 ], [ 8.578796088394011, 48.091229245376496 ], [ 8.577955526780784, 48.093786899236314 ], [ 8.578142318250391, 48.095845406282763 ], [ 8.574966863267097, 48.095408760159486 ], [ 8.572818761366632, 48.097155322403744 ], [ 8.572573597563153, 48.099736071395895 ], [ 8.570483867996563, 48.09983742747378 ], [ 8.567670321486009, 48.098176721935801 ], [ 8.564506540969186, 48.098714702843573 ], [ 8.564179655897377, 48.102269913392945 ], [ 8.560443826505265, 48.103330191746799 ], [ 8.554653290947492, 48.107196903946978 ], [ 8.551804721036012, 48.109909665477886 ], [ 8.548769359654921, 48.112185780188732 ], [ 8.546189302481375, 48.114547532364959 ], [ 8.551571231699, 48.119481139615907 ], [ 8.555774039765126, 48.123097258554644 ], [ 8.556988184317943, 48.12744561618829 ], [ 8.557081580052365, 48.132136442256794 ], [ 8.552318397577803, 48.134769974058926 ], [ 8.548489172450511, 48.135533517193323 ], [ 8.544800040925802, 48.135782834941338 ], [ 8.541577888075107, 48.136219138087242 ], [ 8.539943462716442, 48.137574770633464 ], [ 8.54031704565527, 48.139709429782378 ], [ 8.541251003003296, 48.141703775644807 ], [ 8.539009505368414, 48.144274497797539 ], [ 8.53158454445121, 48.145661076295887 ], [ 8.527288340650282, 48.145629917639937 ], [ 8.52355251125817, 48.145848027834447 ], [ 8.523832698462964, 48.146455615631773 ], [ 8.528082204396105, 48.14865221919807 ], [ 8.533405761280246, 48.150038679432399 ], [ 8.526774664108867, 48.156035856835167 ], [ 8.522805345379746, 48.160926542321072 ], [ 8.521941434832822, 48.164072533044624 ], [ 8.519396401059836, 48.166860155662519 ], [ 8.512998793225455, 48.167031457139167 ], [ 8.505246947236826, 48.167529785454192 ], [ 8.496024118425053, 48.168837874244034 ], [ 8.486754591745878, 48.169959066651728 ], [ 8.483999417569196, 48.172107950251579 ], [ 8.480637171116696, 48.177106090334242 ], [ 8.48918288085075, 48.178585199432412 ], [ 8.494226250530099, 48.17986186835337 ], [ 8.495580488685137, 48.180873839420876 ], [ 8.494506437734508, 48.181916927151697 ], [ 8.483999417569196, 48.180173246194201 ], [ 8.479936703105677, 48.180562465835479 ], [ 8.479703213768671, 48.182430678978577 ], [ 8.488809297911937, 48.183676116581616 ], [ 8.488809297911935, 48.183676116581623 ], [ 8.488809297911937, 48.183676116581623 ], [ 8.485306957856835, 48.1928602843888 ], [ 8.474052771812682, 48.191607287267004 ], [ 8.46265849216717, 48.192548983616526 ], [ 8.457241539548182, 48.195093811965044 ], [ 8.455653812056962, 48.198930271446436 ], [ 8.476667852387582, 48.200486562550061 ], [ 8.465927342885264, 48.205466376370154 ], [ 8.462378304962334, 48.204805022726447 ], [ 8.45882926703983, 48.205800940254761 ], [ 8.452851940012453, 48.205614207193271 ], [ 8.448649131946757, 48.20717807555836 ], [ 8.44939629782475, 48.209348739071842 ], [ 8.447901966067905, 48.2110291895739 ], [ 8.448835923415933, 48.212273932171421 ], [ 8.446687821515468, 48.215945746549984 ], [ 8.447434987393891, 48.219990660946131 ], [ 8.449583089294782, 48.223825255820863 ], [ 8.453972688830085, 48.228141748127797 ], [ 8.457054748078576, 48.229510505698599 ], [ 8.457288237416011, 48.231913519921626 ], [ 8.466114134354445, 48.231687999113113 ], [ 8.470130150950965, 48.232434546954224 ], [ 8.478255579878807, 48.232621182212689 ], [ 8.482271596475746, 48.233779860877135 ], [ 8.486707893878876, 48.229580497999635 ], [ 8.492264940099222, 48.230319299782934 ], [ 8.496747935370172, 48.233002227085066 ], [ 8.504920062164999, 48.23251231172798 ], [ 8.505036806833504, 48.230505942756352 ], [ 8.507021466198474, 48.230202647578921 ], [ 8.510523806253575, 48.232691170259152 ], [ 8.519723286131239, 48.233476585103972 ], [ 8.519723286131239, 48.233476585103972 ], [ 8.529669931888138, 48.23331328202007 ], [ 8.532331710329613, 48.23428531650449 ], [ 8.531958127390403, 48.235280660680687 ], [ 8.529716629755137, 48.235156243717555 ], [ 8.529950119092144, 48.236027156106054 ], [ 8.534479812230076, 48.236680330668825 ], [ 8.530463795633558, 48.239759469861177 ], [ 8.531491148716389, 48.240630303892026 ], [ 8.529436442550729, 48.242278627720516 ], [ 8.530650587103164, 48.243149418867048 ], [ 8.531864731655601, 48.242340827579753 ], [ 8.533359063412444, 48.243398213614689 ], [ 8.531257659379383, 48.244859858318144 ], [ 8.532845386871029, 48.245854996769488 ], [ 8.532658595401424, 48.249182350356506 ], [ 8.530370399898755, 48.248995775510643 ], [ 8.530977472174975, 48.251421195413819 ], [ 8.532798689003627, 48.252447299974143 ], [ 8.532238314594812, 48.253380104434022 ], [ 8.530977472174975, 48.253349011226177 ], [ 8.530790680705367, 48.256427147081887 ], [ 8.529343046815924, 48.25757751392171 ], [ 8.529553187219634, 48.258968801393756 ], [ 8.540270347787851, 48.262054370900515 ], [ 8.551758023168592, 48.264572430661687 ], [ 8.560303732903046, 48.267059281506228 ], [ 8.56889614050529, 48.2679063374474 ], [ 8.571114289206854, 48.264409226844087 ], [ 8.564623285637674, 48.263266785529453 ], [ 8.559439822356513, 48.261611366074277 ], [ 8.558272375671088, 48.257888419435218 ], [ 8.558505865008483, 48.254460581661839 ], [ 8.561914809328394, 48.251732138364055 ], [ 8.566677991803726, 48.249641010625808 ], [ 8.579519905339103, 48.249485533029308 ], [ 8.584353134614759, 48.244673267702993 ], [ 8.587925521471348, 48.239378475311149 ], [ 8.586291096112301, 48.236890277864532 ], [ 8.58808896400687, 48.234098687315843 ], [ 8.590844138183934, 48.232691170259152 ], [ 8.600744086072647, 48.232387888033266 ], [ 8.606371179094515, 48.232201251923897 ], [ 8.608822817133463, 48.231602456477525 ], [ 8.609173051138598, 48.229463844111429 ], [ 8.604923545205072, 48.229370520809439 ], [ 8.601000924343357, 48.228001759494589 ], [ 8.598432541636656, 48.22631408861556 ], [ 8.598012260829664, 48.22411303330032 ], [ 8.599273103249503, 48.221157403786258 ], [ 8.597685375757855, 48.216334694513755 ], [ 8.601561298752172, 48.215836840590669 ], [ 8.603429213448228, 48.217392618026572 ], [ 8.606254434426388, 48.218147153058482 ], [ 8.609593331945209, 48.217423733093078 ], [ 8.611391199840538, 48.214724430738613 ], [ 8.614496608022355, 48.214249898902445 ], [ 8.617695411939721, 48.215346760906989 ], [ 8.618279135281869, 48.217828227236829 ], [ 8.619329837298769, 48.220013996063599 ], [ 8.6193531862321, 48.221655205971231 ], [ 8.617928901276731, 48.22320302871249 ], [ 8.611834829580477, 48.222713019540912 ], [ 8.606487923763394, 48.221569646565236 ], [ 8.605343826011685, 48.222246339778359 ], [ 8.605904200420877, 48.22320302871249 ], [ 8.612301808254491, 48.224673028082258 ], [ 8.615477263237786, 48.227721781079374 ], [ 8.618862858624757, 48.238600926608797 ], [ 8.62339255176232, 48.237924449624444 ], [ 8.623812832568932, 48.236773640639932 ], [ 8.628809504380881, 48.235996052347446 ], [ 8.630630721209537, 48.234192001995254 ], [ 8.635020320745266, 48.236213778260591 ], [ 8.637892239590816, 48.238911947507887 ], [ 8.643379239010477, 48.242877298226233 ], [ 8.642702119932794, 48.24893358374409 ], [ 8.639643409618365, 48.25181764734392 ], [ 8.644710128231054, 48.254312891877113 ], [ 8.64765209387734, 48.256893515136653 ], [ 8.648282515087621, 48.259512869994943 ], [ 8.666728172711164, 48.266507521920424 ], [ 8.670580746771776, 48.2658858138414 ], [ 8.670697491440277, 48.262854878656569 ], [ 8.673966342158375, 48.263010315602322 ], [ 8.675017044174906, 48.26658523489855 ], [ 8.6781691502245, 48.266118955257262 ], [ 8.675951001522934, 48.248630397799111 ], [ 8.681788234948106, 48.239611737617395 ], [ 8.689610127737835, 48.241711050511199 ], [ 8.700117147903144, 48.243032795912548 ], [ 8.701634828593688, 48.251273496850125 ], [ 8.71050742339995, 48.252361792047253 ], [ 8.725742602639647, 48.248785877995438 ], [ 8.726793304656175, 48.250962551111009 ], [ 8.737533814158493, 48.258347001616514 ], [ 8.751543174378906, 48.259823763738751 ], [ 8.753527833743464, 48.263787493241111 ], [ 8.760182279848159, 48.264331510557305 ], [ 8.761816705207204, 48.259201974360415 ], [ 8.765902768604827, 48.26021237825973 ], [ 8.769370085259053, 48.257499787247859 ], [ 8.771144604220305, 48.258121597329506 ], [ 8.774226663468797, 48.256877969603316 ], [ 8.781663298852788, 48.255548809028191 ], [ 8.782912466805456, 48.252462846854527 ], [ 8.788983189567636, 48.250348427721427 ], [ 8.795053912329816, 48.246554691900009 ], [ 8.803027573188917, 48.243110544578443 ], [ 8.812367146669192, 48.23828990381886 ], [ 8.816219720729805, 48.238756437294697 ], [ 8.818554614099872, 48.244587746776922 ], [ 8.826493251558107, 48.24412126648101 ], [ 8.829330147002434, 48.242076477655644 ], [ 8.832914208325793, 48.241788801186104 ], [ 8.83586784843863, 48.243569259301673 ], [ 8.838167718408448, 48.244043519351422 ], [ 8.841203079789539, 48.241866551742852 ], [ 8.841845175466007, 48.237473459998732 ], [ 8.840631030913572, 48.235482837600443 ], [ 8.841378196791993, 48.23280781679037 ], [ 8.842720760480082, 48.228958340856629 ], [ 8.842720760480082, 48.226625184205567 ], [ 8.833030952994298, 48.22102517426719 ], [ 8.830404197952971, 48.210834695809893 ], [ 8.835424218698618, 48.207722695121582 ], [ 8.837875856737192, 48.212857394848442 ], [ 8.841027962786784, 48.218769441624239 ], [ 8.848266132233995, 48.22203633249714 ], [ 8.852001961626106, 48.214257678148371 ], [ 8.849667068256037, 48.21153486990336 ], [ 8.852702429637127, 48.204610505323771 ], [ 8.850484280935561, 48.195117158429092 ], [ 8.843479600825422, 48.192539255437104 ], [ 8.837175388725877, 48.186766227942265 ], [ 8.833813142272977, 48.184213202209165 ], [ 8.833673048671132, 48.1811754807784 ], [ 8.827135347234941, 48.182576630263178 ], [ 8.828536283256982, 48.188103013097432 ], [ 8.825033943201877, 48.190671410733437 ], [ 8.826318134555414, 48.194407032057335 ], [ 8.817585633350996, 48.199653952690497 ], [ 8.807405498257859, 48.203744893923975 ], [ 8.800167328810648, 48.201177151582598 ], [ 8.798649648120103, 48.202033079998102 ], [ 8.786858436601257, 48.19798674694519 ], [ 8.782071905192616, 48.194484854605676 ], [ 8.777985841794997, 48.193706623803259 ], [ 8.775650948424927, 48.194329209390801 ], [ 8.775183969750914, 48.197208569332268 ], [ 8.768669617248042, 48.194891475498302 ], [ 8.765167277192937, 48.193801957711614 ], [ 8.761641588204517, 48.191683168399294 ], [ 8.758489482154923, 48.193006205974982 ], [ 8.755687610110842, 48.191527514673986 ], [ 8.75318927420448, 48.193801957711614 ], [ 8.749616887348663, 48.195652178646931 ], [ 8.743849700724203, 48.1926812866758 ], [ 8.742402066834762, 48.192774676864929 ], [ 8.73899312251446, 48.190439871073956 ], [ 8.733155889089677, 48.188881329004595 ], [ 8.725497438835458, 48.186703960534949 ], [ 8.719613507543279, 48.182343108008645 ], [ 8.72545074096845, 48.170821355942394 ], [ 8.723232592266481, 48.167163826069881 ], [ 8.722952405062072, 48.164734412465428 ], [ 8.721925051979243, 48.161806504706966 ], [ 8.718282618321934, 48.153956395483462 ], [ 8.719963741548383, 48.151464046129064 ], [ 8.722672217857664, 48.149033888953767 ], [ 8.729957085172281, 48.146478984249434 ], [ 8.73191839560314, 48.145793500372463 ], [ 8.734206591106206, 48.145355331166492 ], [ 8.733879706034008, 48.14312937383103 ], [ 8.734673569780222, 48.141148716462389 ], [ 8.731871697735746, 48.140200233021766 ], [ 8.72813586834403, 48.139902245900444 ], [ 8.725357345233254, 48.140885791596759 ], [ 8.721714911576338, 48.141616135120351 ], [ 8.71881964379706, 48.140885791596759 ], [ 8.714826976134638, 48.140525484964606 ], [ 8.710787610604022, 48.14116624473867 ], [ 8.706304615333886, 48.141070812938956 ], [ 8.704950377178847, 48.137302088801675 ], [ 8.702685530610282, 48.134604408361099 ], [ 8.701354641388942, 48.133219479083017 ], [ 8.700117147903207, 48.130942348201202 ], [ 8.695424012228964, 48.129728746183972 ], [ 8.691127808428442, 48.127669647940216 ], [ 8.689423336267886, 48.124928600996 ], [ 8.688442681052862, 48.121357422757079 ], [ 8.682255213622181, 48.118551740344877 ], [ 8.677585426881635, 48.119722741704251 ], [ 8.672215172130885, 48.120656016519398 ], [ 8.667101755650025, 48.120813833757623 ], [ 8.662058385971088, 48.120266342249195 ], [ 8.657061714158724, 48.118413400650766 ], [ 8.654236493181356, 48.116291495854917 ], [ 8.649333217104214, 48.111303018214713 ], [ 8.645363898375098, 48.110757374090966 ], [ 8.645013664369587, 48.109042454841301 ], [ 8.648165770419178, 48.1086526924853 ], [ 8.646998323734145, 48.103741433530892 ], [ 8.63999364362394, 48.104598988752272 ], [ 8.637833867256571, 48.102464819142668 ], [ 8.634576691004957, 48.102199747142016 ], [ 8.630747465878043, 48.100921145353212 ], [ 8.6258908876683, 48.10064047241115 ], [ 8.621781475336977, 48.099330645086198 ], [ 8.616586337588945, 48.097319059572264 ], [ 8.603977913390572, 48.085622235892977 ], [ 8.605227081343186, 48.081301536233177 ], [ 8.604199728260353, 48.078400068531444 ], [ 8.60541387281279, 48.076996073799144 ], [ 8.605612338749623, 48.073766740513285 ], [ 8.603966238923347, 48.073095887401195 ], [ 8.600930877542257, 48.072846265405943 ], [ 8.597521933221955, 48.073844746121395 ], [ 8.594393176106061, 48.073033482015916 ], [ 8.590902510518191, 48.072986677927354 ], [ 8.585940862106426, 48.07279166043319 ], [ 8.584213041012577, 48.07463259613553 ], [ 8.585380487697609, 48.077253475701731 ] ] ], [ [ [ 8.546364419484114, 48.04189155834144 ], [ 8.540994164732956, 48.043920921770777 ], [ 8.538659271362889, 48.039627943274269 ], [ 8.529669931888124, 48.036817799988036 ], [ 8.528362391600515, 48.038862975007646 ], [ 8.527171595981773, 48.041626174135793 ], [ 8.525000145147985, 48.04275014493404 ], [ 8.52163789869471, 48.042032055308582 ], [ 8.518812677717305, 48.044935573504617 ], [ 8.514539822849697, 48.042594039345261 ], [ 8.512578512418839, 48.044717034820046 ], [ 8.509823338242157, 48.046340442908829 ], [ 8.507395049137285, 48.047776492028078 ], [ 8.505994113115243, 48.050211440329754 ], [ 8.504966760032413, 48.052552628206655 ], [ 8.503425730408166, 48.055049777957819 ], [ 8.503425730408166, 48.058171044848805 ], [ 8.504079500551786, 48.061323332343072 ], [ 8.506274300319651, 48.064038514354905 ], [ 8.506204253518934, 48.066628726921842 ], [ 8.505036806833898, 48.072947674487629 ], [ 8.506647883258863, 48.074741802116186 ], [ 8.50888938089413, 48.076707470134778 ], [ 8.511411065733805, 48.078766660847897 ], [ 8.513909401640161, 48.080669778976642 ], [ 8.518602537313619, 48.080295400645028 ], [ 8.528735974540096, 48.081449725083615 ], [ 8.534526510097491, 48.08397666924629 ], [ 8.538542526694382, 48.085037324869155 ], [ 8.545500508936824, 48.083617913129828 ], [ 8.549983504207358, 48.083087573417728 ], [ 8.552785376251803, 48.082775606326926 ], [ 8.559136286218024, 48.082479235838292 ], [ 8.563759375091125, 48.082853598276991 ], [ 8.56714497047736, 48.080856967120788 ], [ 8.57050721693026, 48.078860258467508 ], [ 8.574616629261582, 48.077487476313728 ], [ 8.576718033295004, 48.075521838094929 ], [ 8.579006228797313, 48.073150492051326 ], [ 8.580080279747545, 48.070529403487349 ], [ 8.58232177738317, 48.068189033025021 ], [ 8.584598298419007, 48.067837968276031 ], [ 8.564284726099407, 48.058163241917505 ], [ 8.561015875381313, 48.052076595292554 ], [ 8.558038886334096, 48.050429955701794 ], [ 8.555797388698828, 48.048260369125408 ], [ 8.552715329450338, 48.046605802827116 ], [ 8.546364419484114, 48.04189155834144 ] ] ] ] } },
{ "type": "Feature", "properties": { "fid": 4, "amt": "Balingen" }, "geometry": { "type": "MultiPolygon", "coordinates": [ [ [ [ 8.762575545552465, 48.272335667372289 ], [ 8.774250012402806, 48.275443739837073 ], [ 8.776584905772879, 48.280571646075543 ], [ 8.77226535303825, 48.283601530557441 ], [ 8.778569565137435, 48.289660760369372 ], [ 8.77565094842485, 48.306902326103334 ], [ 8.778336075800429, 48.318471102429079 ], [ 8.792905810429355, 48.320699149357445 ], [ 8.806004562235742, 48.325690552833066 ], [ 8.811841795660914, 48.313502284955746 ], [ 8.834607006019082, 48.325535306585763 ], [ 8.841144707455275, 48.322585538102075 ], [ 8.844880536847382, 48.326466776981292 ], [ 8.85597128035521, 48.322585538102075 ], [ 8.86245060945715, 48.324293319595533 ], [ 8.872023672274432, 48.315598563839444 ], [ 8.880312543738173, 48.315132731530511 ], [ 8.879728820395659, 48.307834136747879 ], [ 8.885916287826339, 48.308300035690245 ], [ 8.895606095312123, 48.299447228469099 ], [ 8.900042392715255, 48.299369565471849 ], [ 8.91481059328094, 48.280183186349618 ], [ 8.925434358114751, 48.282513900395514 ], [ 8.945280951760333, 48.283756904404349 ], [ 8.949016781152444, 48.277930061686547 ], [ 8.959231939646495, 48.28398996428848 ], [ 8.961566833016562, 48.290359856012749 ], [ 8.952227259536286, 48.295796939877071 ], [ 8.958297982298465, 48.302243017682457 ], [ 8.970089193817312, 48.301388765001711 ], [ 8.973474789203912, 48.304960999284283 ], [ 8.977327363264525, 48.311250630222162 ], [ 8.974408746551939, 48.314589255127942 ], [ 8.995656276219565, 48.309542412076212 ], [ 8.998341403595143, 48.301932381998093 ], [ 9.012467508484058, 48.303796167748594 ], [ 9.02169033729583, 48.312415291627417 ], [ 9.038735058897331, 48.303407884662633 ], [ 9.02098986928481, 48.303485541516118 ], [ 9.020756379947802, 48.301544084734282 ], [ 9.045039270996515, 48.278551623243175 ], [ 9.056363503841348, 48.27738618912106 ], [ 9.064418885968085, 48.266973798016679 ], [ 9.068621694034208, 48.259901486879272 ], [ 9.080179416216048, 48.255937456045878 ], [ 9.102652764902956, 48.255781997593317 ], [ 9.115027699764321, 48.229036110913135 ], [ 9.107205806974591, 48.225147463311657 ], [ 9.130846602346535, 48.198541191283176 ], [ 9.133648474390617, 48.192548983616497 ], [ 9.133881963727625, 48.187879245086243 ], [ 9.139368963147286, 48.183598277617961 ], [ 9.133298240385106, 48.173400351368905 ], [ 9.132364283037079, 48.170519653663376 ], [ 9.138435005799257, 48.164757772759678 ], [ 9.137501048451229, 48.162343819449369 ], [ 9.121974007540276, 48.156191618337445 ], [ 9.117887944142653, 48.15642525970442 ], [ 9.110182796021427, 48.165770041951717 ], [ 9.104929285938775, 48.178227103659708 ], [ 9.101076711878161, 48.191770723411786 ], [ 9.101543690552173, 48.19869682370306 ], [ 9.099092052513603, 48.2007200021378 ], [ 9.08776781966877, 48.210134512142872 ], [ 9.087184096326251, 48.218847227163074 ], [ 9.07352497011135, 48.224680805744427 ], [ 9.065586332653117, 48.218769441624211 ], [ 9.062784460609036, 48.215035596768317 ], [ 9.066753779338152, 48.20694466540121 ], [ 9.069205417376722, 48.201031253266706 ], [ 9.068971928039717, 48.193638528045447 ], [ 9.066286800664136, 48.188346238087959 ], [ 9.054145355139781, 48.181885790511714 ], [ 9.04737416436658, 48.180484622143595 ], [ 9.050643015084679, 48.173478205817659 ], [ 9.034065272157191, 48.167638794127576 ], [ 9.019530560928514, 48.162421690684191 ], [ 9.011825412807287, 48.161720845314989 ], [ 9.008439817420689, 48.160552748420997 ], [ 8.993729989189257, 48.142950202463808 ], [ 8.976626895253503, 48.150661795427318 ], [ 8.959582173652002, 48.157982841627685 ], [ 8.954445408237852, 48.165770041951717 ], [ 8.937867665310364, 48.17176538063854 ], [ 8.932847644564717, 48.16654869696653 ], [ 8.923391326415942, 48.165614309530206 ], [ 8.921873645725396, 48.162265948096319 ], [ 8.922340624399409, 48.155880094859782 ], [ 8.922223879730907, 48.147701927065853 ], [ 8.91895502901281, 48.141937482978634 ], [ 8.915277571955031, 48.140058056375857 ], [ 8.912475699910949, 48.140837101659322 ], [ 8.907922657839315, 48.149094254828995 ], [ 8.895664467646453, 48.151041503026889 ], [ 8.885834566558115, 48.156728991890773 ], [ 8.873949959304817, 48.162567698931099 ], [ 8.875234150658352, 48.167784787523964 ], [ 8.867762491874132, 48.172456356771953 ], [ 8.863676428476513, 48.171288504356035 ], [ 8.857582356780274, 48.173423707715848 ], [ 8.85300596577494, 48.174046539712371 ], [ 8.851044655344081, 48.175229899663158 ], [ 8.854313506062178, 48.177721094499262 ], [ 8.854803833670253, 48.18125332342116 ], [ 8.853939923122967, 48.183076753512289 ], [ 8.851138051078884, 48.184820335707087 ], [ 8.850017302261612, 48.186779848927756 ], [ 8.846561660073547, 48.187622397121395 ], [ 8.844506953907885, 48.190112989773951 ], [ 8.843479600825422, 48.192539255437104 ], [ 8.850484280935561, 48.195117158429092 ], [ 8.852702429637127, 48.204610505323771 ], [ 8.849667068256037, 48.21153486990336 ], [ 8.852001961626106, 48.214257678148371 ], [ 8.848266132233995, 48.22203633249714 ], [ 8.841027962786784, 48.218769441624239 ], [ 8.837875856737192, 48.212857394848442 ], [ 8.835424218698618, 48.207722695121582 ], [ 8.830404197952971, 48.210834695809893 ], [ 8.833030952994298, 48.22102517426719 ], [ 8.842720760480082, 48.226625184205567 ], [ 8.842720760480082, 48.228958340856629 ], [ 8.841378196791993, 48.23280781679037 ], [ 8.840631030913572, 48.235482837600443 ], [ 8.841845175466007, 48.237473459998732 ], [ 8.841203079789539, 48.241866551742852 ], [ 8.838167718408448, 48.244043519351422 ], [ 8.83586784843863, 48.243569259301673 ], [ 8.832914208325793, 48.241788801186104 ], [ 8.829330147002434, 48.242076477655644 ], [ 8.826493251558107, 48.24412126648101 ], [ 8.818554614099872, 48.244587746776922 ], [ 8.816219720729805, 48.238756437294697 ], [ 8.812367146669192, 48.23828990381886 ], [ 8.803027573188917, 48.243110544578443 ], [ 8.795053912329816, 48.246554691900009 ], [ 8.788983189567636, 48.250348427721427 ], [ 8.782912466805456, 48.252462846854527 ], [ 8.781663298852788, 48.255548809028191 ], [ 8.774226663468797, 48.256877969603316 ], [ 8.771144604220305, 48.258121597329506 ], [ 8.769370085259053, 48.257499787247859 ], [ 8.765902768604827, 48.26021237825973 ], [ 8.761816705207204, 48.259201974360415 ], [ 8.760182279848159, 48.264331510557305 ], [ 8.762575545552465, 48.272335667372289 ] ] ] ] } },
{ "type": "Feature", "properties": { "fid": 5, "amt": "Sulz" }, "geometry": { "type": "MultiPolygon", "coordinates": [ [ [ [ 8.590202042507149, 48.402479440980343 ], [ 8.600008594661436, 48.409222021916371 ], [ 8.602191719962107, 48.40302198056041 ], [ 8.604246426127769, 48.397875372212567 ], [ 8.60700160030445, 48.396139049527214 ], [ 8.608075651254682, 48.394960796812938 ], [ 8.606896530103141, 48.394030578026872 ], [ 8.60012533932994, 48.39077467834548 ], [ 8.606312806760622, 48.379765093611013 ], [ 8.600942552009464, 48.373096158982825 ], [ 8.60386116872205, 48.371079797470117 ], [ 8.620789145655047, 48.38108326797898 ], [ 8.626976613085729, 48.375034892831515 ], [ 8.631179421151852, 48.376120551541668 ], [ 8.643437611344714, 48.386355624112433 ], [ 8.655228822863558, 48.389456754958687 ], [ 8.673207501813087, 48.377671452397706 ], [ 8.679745203249276, 48.378679512618966 ], [ 8.698774584215338, 48.385580311873902 ], [ 8.708931370375135, 48.380462954881359 ], [ 8.72609283664514, 48.377593908476967 ], [ 8.739868707528545, 48.376353189681957 ], [ 8.736016133467933, 48.371002243509679 ], [ 8.734498452777387, 48.362625720545815 ], [ 8.740802664876572, 48.358824806707844 ], [ 8.735432410125416, 48.355489077246318 ], [ 8.735315665456911, 48.352928950695897 ], [ 8.73765055882698, 48.349592835205385 ], [ 8.735093850586438, 48.347521230322386 ], [ 8.727155213128201, 48.343424325549179 ], [ 8.720022113882962, 48.341833582480795 ], [ 8.714184880457791, 48.332443307224523 ], [ 8.700444032974607, 48.328896282207936 ], [ 8.695388988828737, 48.328717760204647 ], [ 8.706246242999558, 48.323051302361868 ], [ 8.712783944435749, 48.323361809505606 ], [ 8.719204901203437, 48.320877699429239 ], [ 8.720722581893982, 48.314744534690824 ], [ 8.731112857390789, 48.310474174517253 ], [ 8.73659985681045, 48.317151307485524 ], [ 8.739903730928781, 48.322872759898246 ], [ 8.744538494268683, 48.32747585071246 ], [ 8.741036154213578, 48.33446119821469 ], [ 8.750842706367868, 48.333840317184894 ], [ 8.747223621644261, 48.326389155098092 ], [ 8.749325025677322, 48.325302436328791 ], [ 8.756913429130046, 48.32801918983661 ], [ 8.760882747859162, 48.325069565008569 ], [ 8.778336075800429, 48.318471102429079 ], [ 8.77565094842485, 48.306902326103334 ], [ 8.778569565137435, 48.289660760369372 ], [ 8.77226535303825, 48.283601530557441 ], [ 8.776584905772879, 48.280571646075543 ], [ 8.774250012402806, 48.275443739837073 ], [ 8.762575545552465, 48.272335667372289 ], [ 8.760182279848159, 48.264331510557305 ], [ 8.753527833743464, 48.263787493241111 ], [ 8.751543174378906, 48.259823763738751 ], [ 8.737533814158493, 48.258347001616514 ], [ 8.726793304656173, 48.250962551111009 ], [ 8.725742602639647, 48.248785877995438 ], [ 8.71050742339995, 48.252361792047253 ], [ 8.701634828593688, 48.251273496850125 ], [ 8.700117147903144, 48.243032795912548 ], [ 8.689610127737835, 48.241711050511199 ], [ 8.681788234948106, 48.239611737617395 ], [ 8.675951001522934, 48.248630397799111 ], [ 8.6781691502245, 48.266118955257262 ], [ 8.675017044174906, 48.26658523489855 ], [ 8.673966342158375, 48.263010315602322 ], [ 8.670697491440277, 48.262854878656569 ], [ 8.670580746771776, 48.2658858138414 ], [ 8.666728172711164, 48.266507521920424 ], [ 8.648282515087621, 48.259512869994943 ], [ 8.647348557739576, 48.261689086496915 ], [ 8.639666758551705, 48.263360047002081 ], [ 8.63217175083413, 48.264409226844073 ], [ 8.633666082590624, 48.266142269340307 ], [ 8.632872218845151, 48.271092385449414 ], [ 8.632125052966378, 48.27161301343596 ], [ 8.633152406049208, 48.272856282691727 ], [ 8.630677419076935, 48.273757633986619 ], [ 8.628319176773518, 48.27303500016054 ], [ 8.627618708762146, 48.275669067740502 ], [ 8.626101028071952, 48.277930061686547 ], [ 8.629953602132215, 48.28092125730322 ], [ 8.635300507949673, 48.283516074740149 ], [ 8.635113716480067, 48.285287311540586 ], [ 8.64022713296052, 48.287509039275932 ], [ 8.643309192209012, 48.28893835148348 ], [ 8.642211792325426, 48.291680343893681 ], [ 8.649053029899379, 48.293210513608294 ], [ 8.656664782285807, 48.294266847671892 ], [ 8.656991667357616, 48.295214422869371 ], [ 8.663879602799321, 48.296270715475629 ], [ 8.664510024009582, 48.299136575771165 ], [ 8.653559374103615, 48.301349934994676 ], [ 8.653886259175424, 48.302856517605441 ], [ 8.648609400159067, 48.30291864376877 ], [ 8.643379239010113, 48.304331993556616 ], [ 8.633455942187668, 48.307057629058896 ], [ 8.634156410198687, 48.309542412076212 ], [ 8.628202432105017, 48.308843579080701 ], [ 8.627221776889236, 48.308727105984396 ], [ 8.627221776889234, 48.310450880663574 ], [ 8.625540653662785, 48.310637231195294 ], [ 8.625353862193178, 48.312749156327875 ], [ 8.621431241331814, 48.313890491246909 ], [ 8.616201080182506, 48.312096953483213 ], [ 8.609873519149978, 48.311561209196071 ], [ 8.611040965835011, 48.310085942234359 ], [ 8.606674715232625, 48.302142061292422 ], [ 8.603686051719293, 48.299757879276619 ], [ 8.6038027963878, 48.294476558452267 ], [ 8.604713404801767, 48.293692080377198 ], [ 8.602191719962093, 48.291268666041248 ], [ 8.603102328376778, 48.287641096972315 ], [ 8.591894840200446, 48.286009772072504 ], [ 8.588625989482351, 48.292767778862078 ], [ 8.596914860946095, 48.293389159875083 ], [ 8.597498584288612, 48.295796939877071 ], [ 8.588859478819359, 48.298670593179779 ], [ 8.58920971282487, 48.306048151400283 ], [ 8.585100300493185, 48.305558935813764 ], [ 8.58115433069813, 48.303563198251453 ], [ 8.573799416582416, 48.308455334392526 ], [ 8.570437170129148, 48.308727105984403 ], [ 8.566677991803708, 48.307523535090041 ], [ 8.557221673654929, 48.307989436867913 ], [ 8.556521205643907, 48.312492934775953 ], [ 8.559790056362004, 48.31342464334309 ], [ 8.558739354345473, 48.31777239171204 ], [ 8.554746686682282, 48.318292543933914 ], [ 8.552131606107805, 48.319286252837593 ], [ 8.54636441948411, 48.3188592709147 ], [ 8.544146270782546, 48.320489546301893 ], [ 8.535507165313293, 48.320877699429239 ], [ 8.529086208545603, 48.324370944668452 ], [ 8.515894061004715, 48.324060443667904 ], [ 8.512391720949614, 48.325923421317981 ], [ 8.504920062165393, 48.324914316871059 ], [ 8.507138210866959, 48.329804406201688 ], [ 8.490793957276479, 48.330968644075419 ], [ 8.48752510655838, 48.340979992563454 ], [ 8.483205553823755, 48.341600786648172 ], [ 8.48308880915525, 48.343928697131901 ], [ 8.475383661034023, 48.344549455305263 ], [ 8.481687873133209, 48.349748008210888 ], [ 8.490070140331362, 48.351074718117395 ], [ 8.499783296751243, 48.35665272860841 ], [ 8.507021466198454, 48.35517876572775 ], [ 8.499549807414237, 48.365805859091189 ], [ 8.497261611911174, 48.364107224425886 ], [ 8.493899365458274, 48.364727736807112 ], [ 8.493479084652057, 48.363634078655444 ], [ 8.479796609503055, 48.36398312104248 ], [ 8.474332959017493, 48.366503911707362 ], [ 8.459856620123068, 48.364021903382245 ], [ 8.458105450095518, 48.368132663938027 ], [ 8.469896661614362, 48.368675569772748 ], [ 8.474332959017493, 48.378601970233689 ], [ 8.47433295901749, 48.378601970233689 ], [ 8.474332959017493, 48.378601970233696 ], [ 8.465577108879737, 48.381393421693154 ], [ 8.469663172277357, 48.383564444778784 ], [ 8.467608466111294, 48.386316858781065 ], [ 8.464433011128, 48.387495311661169 ], [ 8.464713198332408, 48.389107887172351 ], [ 8.463499053779971, 48.389728094916862 ], [ 8.465787249283043, 48.394232133166348 ], [ 8.470900665763107, 48.396387099253246 ], [ 8.473749235674974, 48.396588638764939 ], [ 8.484606489845795, 48.394805761529462 ], [ 8.489743255259947, 48.397596324348811 ], [ 8.494483088800807, 48.397875372212567 ], [ 8.496070816292454, 48.396945206715039 ], [ 8.503075496402662, 48.398154418545502 ], [ 8.502585168795324, 48.403254495751504 ], [ 8.513792656971653, 48.403176990805832 ], [ 8.515707269534737, 48.403083984715359 ], [ 8.515660571667336, 48.40395203494819 ], [ 8.518228954374413, 48.403983036468233 ], [ 8.518182256507011, 48.402215919668045 ], [ 8.521264315755502, 48.401006804378696 ], [ 8.523365719788934, 48.399069059683569 ], [ 8.527521829987288, 48.397844366969984 ], [ 8.529669931887751, 48.398557482768666 ], [ 8.534164601625498, 48.397828864341378 ], [ 8.539616577644248, 48.399053557428601 ], [ 8.545138600464822, 48.400929296007909 ], [ 8.545348552529585, 48.400942073329659 ], [ 8.549563223400742, 48.40147185212205 ], [ 8.550637274350974, 48.402401934853891 ], [ 8.559147960685236, 48.401781881588711 ], [ 8.560163639300857, 48.398960543798339 ], [ 8.561833088060814, 48.396743668615443 ], [ 8.564086260162574, 48.396945206715039 ], [ 8.565802406789931, 48.396201062071889 ], [ 8.570460519062864, 48.397720345810676 ], [ 8.573390810242653, 48.399689146016847 ], [ 8.5784458543885, 48.399642639804249 ], [ 8.580162001015852, 48.400464243304299 ], [ 8.590202042507149, 48.402479440980343 ] ] ] ] } },
{ "type": "Feature", "properties": { "fid": 6, "amt": "Oberndorf" }, "geometry": { "type": "MultiPolygon", "coordinates": [ [ [ [ 8.469663172277357, 48.383564444778784 ], [ 8.465577108879737, 48.381393421693154 ], [ 8.47433295901749, 48.378601970233689 ], [ 8.474332959017493, 48.378601970233689 ], [ 8.469896661614362, 48.368675569772748 ], [ 8.458105450095518, 48.368132663938027 ], [ 8.459856620123068, 48.364021903382245 ], [ 8.474332959017493, 48.366503911707362 ], [ 8.479796609503055, 48.36398312104248 ], [ 8.493479084652057, 48.363634078655444 ], [ 8.493899365458274, 48.364727736807112 ], [ 8.497261611911174, 48.364107224425886 ], [ 8.499549807414237, 48.365805859091189 ], [ 8.507021466198454, 48.35517876572775 ], [ 8.499783296751243, 48.35665272860841 ], [ 8.490070140331362, 48.351074718117395 ], [ 8.481687873133209, 48.349748008210888 ], [ 8.475383661034023, 48.344549455305263 ], [ 8.48308880915525, 48.343928697131901 ], [ 8.483205553823755, 48.341600786648172 ], [ 8.48752510655838, 48.340979992563454 ], [ 8.490793957276479, 48.330968644075419 ], [ 8.507138210866959, 48.329804406201688 ], [ 8.504920062165393, 48.324914316871059 ], [ 8.512391720949614, 48.325923421317981 ], [ 8.515894061004715, 48.324060443667904 ], [ 8.529086208545603, 48.324370944668452 ], [ 8.535507165313293, 48.320877699429239 ], [ 8.544146270782546, 48.320489546301893 ], [ 8.54636441948411, 48.3188592709147 ], [ 8.552131606107805, 48.319286252837593 ], [ 8.554746686682282, 48.318292543933914 ], [ 8.558739354345473, 48.317772391712033 ], [ 8.559790056362004, 48.31342464334309 ], [ 8.556521205643907, 48.312492934775953 ], [ 8.557221673654929, 48.307989436867913 ], [ 8.566677991803708, 48.307523535090041 ], [ 8.570437170129148, 48.308727105984403 ], [ 8.573799416582416, 48.308455334392519 ], [ 8.58115433069813, 48.303563198251446 ], [ 8.585100300493185, 48.305558935813764 ], [ 8.58920971282487, 48.306048151400283 ], [ 8.588859478819359, 48.298670593179779 ], [ 8.588859478819359, 48.298670593179772 ], [ 8.597498584288612, 48.295796939877071 ], [ 8.596914860946095, 48.293389159875083 ], [ 8.588625989482351, 48.292767778862078 ], [ 8.591894840200446, 48.286009772072504 ], [ 8.603102328376778, 48.287641096972315 ], [ 8.602191719962093, 48.291268666041248 ], [ 8.604713404801767, 48.293692080377198 ], [ 8.6038027963878, 48.294476558452267 ], [ 8.603686051719293, 48.299757879276619 ], [ 8.606674715232625, 48.302142061292422 ], [ 8.611040965835011, 48.310085942234359 ], [ 8.609873519149978, 48.311561209196071 ], [ 8.616201080182506, 48.312096953483213 ], [ 8.621431241331814, 48.313890491246909 ], [ 8.625353862193178, 48.312749156327875 ], [ 8.625540653662785, 48.310637231195294 ], [ 8.627221776889234, 48.310450880663574 ], [ 8.627221776889236, 48.308727105984396 ], [ 8.628202432105017, 48.308843579080701 ], [ 8.634156410198687, 48.309542412076212 ], [ 8.633455942187668, 48.307057629058896 ], [ 8.643379239010113, 48.304331993556616 ], [ 8.648609400159067, 48.30291864376877 ], [ 8.653886259175424, 48.302856517605441 ], [ 8.653559374103615, 48.301349934994676 ], [ 8.664510024009582, 48.299136575771165 ], [ 8.663879602799321, 48.296270715475629 ], [ 8.656991667357616, 48.295214422869371 ], [ 8.656664782285807, 48.294266847671892 ], [ 8.649053029899379, 48.293210513608294 ], [ 8.642211792325426, 48.291680343893681 ], [ 8.643309192209012, 48.28893835148348 ], [ 8.64022713296052, 48.287509039275932 ], [ 8.635113716480067, 48.285287311540586 ], [ 8.635300507949673, 48.283516074740149 ], [ 8.629953602132215, 48.28092125730322 ], [ 8.626101028071952, 48.277930061686547 ], [ 8.627618708762146, 48.275669067740502 ], [ 8.628319176773518, 48.27303500016054 ], [ 8.630677419076935, 48.273757633986619 ], [ 8.633152406049208, 48.272856282691727 ], [ 8.632125052966378, 48.27161301343596 ], [ 8.632872218845151, 48.271092385449414 ], [ 8.633666082590624, 48.266142269340307 ], [ 8.63217175083413, 48.264409226844073 ], [ 8.639666758551705, 48.263360047002081 ], [ 8.647348557739576, 48.261689086496915 ], [ 8.648282515087621, 48.259512869994943 ], [ 8.64765209387734, 48.256893515136653 ], [ 8.644710128231054, 48.254312891877113 ], [ 8.639643409618365, 48.25181764734392 ], [ 8.642702119932794, 48.24893358374409 ], [ 8.643379239010477, 48.242877298226233 ], [ 8.637892239590816, 48.238911947507887 ], [ 8.635020320745266, 48.236213778260591 ], [ 8.630630721209537, 48.234192001995254 ], [ 8.628809504380881, 48.235996052347446 ], [ 8.623812832568932, 48.236773640639932 ], [ 8.62339255176232, 48.237924449624444 ], [ 8.618862858624757, 48.238600926608797 ], [ 8.615477263237786, 48.227721781079374 ], [ 8.612301808254491, 48.224673028082258 ], [ 8.605904200420877, 48.22320302871249 ], [ 8.605343826011685, 48.222246339778359 ], [ 8.606487923763394, 48.221569646565229 ], [ 8.611834829580477, 48.222713019540912 ], [ 8.617928901276731, 48.22320302871249 ], [ 8.6193531862321, 48.221655205971231 ], [ 8.619329837298769, 48.220013996063599 ], [ 8.618279135281869, 48.217828227236829 ], [ 8.617695411939721, 48.215346760906989 ], [ 8.614496608022355, 48.214249898902445 ], [ 8.611391199840538, 48.214724430738613 ], [ 8.609593331945209, 48.217423733093078 ], [ 8.606254434426388, 48.218147153058482 ], [ 8.603429213448228, 48.217392618026572 ], [ 8.601561298752172, 48.215836840590669 ], [ 8.597685375757855, 48.216334694513755 ], [ 8.599273103249503, 48.221157403786258 ], [ 8.598012260829664, 48.22411303330032 ], [ 8.598432541636656, 48.22631408861556 ], [ 8.601000924343357, 48.228001759494589 ], [ 8.604923545205072, 48.229370520809439 ], [ 8.609173051138598, 48.229463844111429 ], [ 8.608822817133463, 48.231602456477525 ], [ 8.606371179094515, 48.232201251923897 ], [ 8.600744086072647, 48.232387888033266 ], [ 8.590844138183934, 48.232691170259152 ], [ 8.58808896400687, 48.234098687315843 ], [ 8.586291096112301, 48.236890277864532 ], [ 8.587925521471348, 48.239378475311149 ], [ 8.584353134614759, 48.244673267702993 ], [ 8.579519905339103, 48.249485533029308 ], [ 8.566677991803726, 48.249641010625808 ], [ 8.561914809328394, 48.251732138364055 ], [ 8.558505865008483, 48.254460581661839 ], [ 8.558272375671088, 48.257888419435218 ], [ 8.559439822356513, 48.261611366074277 ], [ 8.564623285637674, 48.263266785529453 ], [ 8.571114289206854, 48.264409226844087 ], [ 8.56889614050529, 48.2679063374474 ], [ 8.560303732903046, 48.267059281506228 ], [ 8.551758023168592, 48.264572430661687 ], [ 8.540270347787851, 48.262054370900515 ], [ 8.529553187219634, 48.258968801393756 ], [ 8.529343046815924, 48.25757751392171 ], [ 8.530790680705367, 48.256427147081887 ], [ 8.530977472174975, 48.253349011226177 ], [ 8.532238314594812, 48.253380104434022 ], [ 8.532798689003627, 48.252447299974143 ], [ 8.530977472174975, 48.251421195413819 ], [ 8.530370399898755, 48.248995775510643 ], [ 8.532658595401424, 48.249182350356506 ], [ 8.532845386871029, 48.245854996769488 ], [ 8.531257659379383, 48.244859858318144 ], [ 8.533359063412444, 48.243398213614689 ], [ 8.531864731655601, 48.242340827579753 ], [ 8.530650587103164, 48.243149418867048 ], [ 8.529436442550729, 48.242278627720516 ], [ 8.531491148716389, 48.240630303892026 ], [ 8.530463795633558, 48.239759469861177 ], [ 8.534479812230076, 48.236680330668825 ], [ 8.529950119092144, 48.236027156106054 ], [ 8.529716629755137, 48.235156243717555 ], [ 8.531958127390403, 48.235280660680687 ], [ 8.532331710329613, 48.23428531650449 ], [ 8.529669931888138, 48.23331328202007 ], [ 8.519723286131239, 48.233476585103972 ], [ 8.519723286131239, 48.233476585103972 ], [ 8.510523806253575, 48.232691170259152 ], [ 8.507021466198474, 48.230202647578921 ], [ 8.505036806833504, 48.230505942756352 ], [ 8.504920062164999, 48.23251231172798 ], [ 8.496747935370172, 48.233002227085066 ], [ 8.492264940099222, 48.230319299782934 ], [ 8.486707893878876, 48.229580497999635 ], [ 8.482271596475746, 48.233779860877135 ], [ 8.478255579878807, 48.232621182212689 ], [ 8.470130150950965, 48.232434546954224 ], [ 8.466114134354445, 48.231687999113113 ], [ 8.457288237416011, 48.231913519921626 ], [ 8.457054748078576, 48.229510505698599 ], [ 8.453972688830085, 48.228141748127797 ], [ 8.449583089294782, 48.223825255820863 ], [ 8.447434987393891, 48.219990660946131 ], [ 8.446687821515468, 48.215945746549984 ], [ 8.448835923415933, 48.212273932171421 ], [ 8.447901966067905, 48.2110291895739 ], [ 8.44939629782475, 48.209348739071842 ], [ 8.448649131946757, 48.20717807555836 ], [ 8.452851940012453, 48.205614207193271 ], [ 8.45882926703983, 48.205800940254761 ], [ 8.462378304962334, 48.204805022726447 ], [ 8.465927342885264, 48.205466376370154 ], [ 8.476667852387582, 48.200486562550061 ], [ 8.455653812056962, 48.198930271446436 ], [ 8.457241539548182, 48.195093811965044 ], [ 8.46265849216717, 48.192548983616526 ], [ 8.474052771812682, 48.191607287267004 ], [ 8.485306957856835, 48.1928602843888 ], [ 8.488809297911937, 48.183676116581616 ], [ 8.479703213768671, 48.182430678978577 ], [ 8.479936703105677, 48.180562465835479 ], [ 8.472231554984425, 48.181807948829359 ], [ 8.4713442955034, 48.17871753854125 ], [ 8.469312938271839, 48.175580231251203 ], [ 8.46487664086871, 48.179706178723599 ], [ 8.459739875454559, 48.180251090358766 ], [ 8.457895309691819, 48.180406778333641 ], [ 8.455303578051428, 48.178694184605753 ], [ 8.453832595227899, 48.179970850812786 ], [ 8.452968684681359, 48.18134089625282 ], [ 8.445216838692343, 48.181574423073123 ], [ 8.438025367112921, 48.180406778333527 ], [ 8.439496349935673, 48.177884574928164 ], [ 8.44206473264275, 48.175953915640051 ], [ 8.449466344626254, 48.17160966642161 ], [ 8.442928643190063, 48.167483067380267 ], [ 8.45133425932231, 48.16179871749555 ], [ 8.445730515234148, 48.156035856835061 ], [ 8.43598233541411, 48.159384624928627 ], [ 8.432795205963576, 48.162188076625171 ], [ 8.43131254867397, 48.164835640329883 ], [ 8.428312210693042, 48.167794520402154 ], [ 8.427576719281864, 48.169663198813694 ], [ 8.42182120712425, 48.169414045626326 ], [ 8.417898586262531, 48.167545358136039 ], [ 8.41496829508349, 48.166860155662512 ], [ 8.409481295663829, 48.171453951731806 ], [ 8.405570349268565, 48.171967808413811 ], [ 8.400842190194576, 48.17106466293864 ], [ 8.393954254752876, 48.173400351368905 ], [ 8.394479605760736, 48.176171896942414 ], [ 8.396055658785937, 48.178149256421655 ], [ 8.39961637117489, 48.181434307108667 ], [ 8.404111040912674, 48.184376661935332 ], [ 8.401484285870946, 48.187443381112203 ], [ 8.399441254172537, 48.191070279121384 ], [ 8.392903552736344, 48.191148106737558 ], [ 8.386832829974166, 48.194105468565873 ], [ 8.384929891877153, 48.200175308111753 ], [ 8.382968581446296, 48.205155152189946 ], [ 8.378310469173414, 48.208734116088117 ], [ 8.379828149863961, 48.213557541285127 ], [ 8.37778511816474, 48.216046873304975 ], [ 8.377610001162395, 48.221414083642443 ], [ 8.36967136370416, 48.22102517426719 ], [ 8.364546272756447, 48.221180738371977 ], [ 8.359514577544363, 48.222269673867558 ], [ 8.355206699276168, 48.221149625588865 ], [ 8.350256725331622, 48.220962948493067 ], [ 8.348307089368035, 48.220091779711453 ], [ 8.346077266199197, 48.21984287162239 ], [ 8.342621624011494, 48.217478184414112 ], [ 8.340485196578303, 48.215191179074026 ], [ 8.335733688569789, 48.216171336729019 ], [ 8.331530880503665, 48.217042572225495 ], [ 8.328343751053945, 48.217213706027209 ], [ 8.318548873366058, 48.2154478888448 ], [ 8.312349731468977, 48.215891293599327 ], [ 8.305403423692589, 48.218598313022802 ], [ 8.302893413320199, 48.219936212297547 ], [ 8.304411094010744, 48.223047470753521 ], [ 8.299624562602103, 48.22281413292869 ], [ 8.299192607328205, 48.225847441685119 ], [ 8.296250641681917, 48.227371805906614 ], [ 8.298398743582382, 48.228989448893536 ], [ 8.29634403741672, 48.231757988436073 ], [ 8.295736965140502, 48.234526378199163 ], [ 8.296472456552509, 48.236268209594151 ], [ 8.299286003063008, 48.240498124681075 ], [ 8.300325030613122, 48.243654781930779 ], [ 8.295176590731685, 48.246500271511131 ], [ 8.291685925143868, 48.249641010625801 ], [ 8.299274328596594, 48.259590593608159 ], [ 8.312816710142991, 48.263165752075416 ], [ 8.321689304949251, 48.269227405846479 ], [ 8.328693985059459, 48.278007757294688 ], [ 8.334647963153133, 48.280027801632144 ], [ 8.337321416061416, 48.278108761408561 ], [ 8.344921493981431, 48.279017789447941 ], [ 8.347956855362524, 48.274589038756169 ], [ 8.341991202801553, 48.270214299365186 ], [ 8.340485196578303, 48.266585234898528 ], [ 8.338967515887761, 48.262077686837671 ], [ 8.331962835777555, 48.260134655591862 ], [ 8.333025212260509, 48.257880646820574 ], [ 8.332313069783064, 48.25228405744415 ], [ 8.332674978255, 48.250169630918265 ], [ 8.335581920501159, 48.249718749246782 ], [ 8.339002539287888, 48.250045250164611 ], [ 8.34573870666096, 48.249019097403611 ], [ 8.352743386771165, 48.244276760385688 ], [ 8.358125315988756, 48.244385605837827 ], [ 8.36208296025144, 48.245831673433642 ], [ 8.36569037050778, 48.246562466236782 ], [ 8.383388862253314, 48.248086213389449 ], [ 8.389926563689507, 48.257647467827105 ], [ 8.388198742595248, 48.260523267749591 ], [ 8.386517619368799, 48.263632058658821 ], [ 8.386424223634403, 48.267362358180719 ], [ 8.387825159656039, 48.272522157051831 ], [ 8.392378201728079, 48.278007757294688 ], [ 8.393779137749716, 48.28277804127849 ], [ 8.397748456479235, 48.290204502252422 ], [ 8.398168737285447, 48.293249349806601 ], [ 8.400783817860326, 48.295486264966719 ], [ 8.400036651981502, 48.298282271104647 ], [ 8.395763797114679, 48.302786625581383 ], [ 8.40297861762779, 48.303407884662796 ], [ 8.407788497970532, 48.303252570601224 ], [ 8.410006646672095, 48.30449506986001 ], [ 8.404753136589443, 48.309231820815235 ], [ 8.409539667998082, 48.310940049357946 ], [ 8.407788497970532, 48.31435633489756 ], [ 8.416427603439784, 48.315210370544037 ], [ 8.406154072611482, 48.321964512473237 ], [ 8.394946584435154, 48.32266316577406 ], [ 8.381404202888755, 48.331977628732076 ], [ 8.380773781678428, 48.337006731391767 ], [ 8.382571649573791, 48.339738381712998 ], [ 8.38659934063716, 48.349282487776897 ], [ 8.386144036429586, 48.357645690087857 ], [ 8.386330827899192, 48.361369123271672 ], [ 8.388584000001716, 48.363866773845885 ], [ 8.393102018672392, 48.363665104742459 ], [ 8.396277473655688, 48.361089875223129 ], [ 8.399733115843389, 48.361648369789378 ], [ 8.401659402874099, 48.360686514227993 ], [ 8.40271010489063, 48.364409725156072 ], [ 8.396989616133963, 48.366581472518597 ], [ 8.393954254752876, 48.371622671885909 ], [ 8.399441254172537, 48.374104309797069 ], [ 8.40095893486308, 48.377981626899505 ], [ 8.403165409097392, 48.379020697711198 ], [ 8.406445934282742, 48.379532471061573 ], [ 8.408909246787763, 48.38044744695727 ], [ 8.411932933702403, 48.380850651453216 ], [ 8.413438939925697, 48.385564805508871 ], [ 8.415902252431518, 48.389766857649875 ], [ 8.420887249776218, 48.385998981949825 ], [ 8.428277187292883, 48.384262253962454 ], [ 8.432830229364518, 48.387983741369162 ], [ 8.427576719281863, 48.391317342760317 ], [ 8.427459974613358, 48.395038314277201 ], [ 8.431662782679481, 48.396278577646704 ], [ 8.437149782099143, 48.393022821816906 ], [ 8.443687483535333, 48.397983890412611 ], [ 8.447598429929814, 48.396945206715039 ], [ 8.455128461048673, 48.396123546378981 ], [ 8.458058752227725, 48.397224258150011 ], [ 8.460031737125817, 48.399146570888583 ], [ 8.462600119832892, 48.399069059683569 ], [ 8.465787249283043, 48.394232133166348 ], [ 8.463499053779971, 48.389728094916862 ], [ 8.464713198332408, 48.389107887172351 ], [ 8.464433011128, 48.387495311661169 ], [ 8.467608466111294, 48.386316858781065 ], [ 8.469663172277357, 48.383564444778784 ] ] ] ] } },
{ "type": "Feature", "properties": { "fid": 7, "amt": "Freudenstadt" }, "geometry": { "type": "MultiPolygon", "coordinates": [ [ [ [ 8.575725703612715, 48.45256243467432 ], [ 8.569538236182034, 48.446677434664544 ], [ 8.552610259249036, 48.440946647740766 ], [ 8.553310727260055, 48.434440646563154 ], [ 8.561716343392302, 48.431264795779072 ], [ 8.579695022341831, 48.428553546591893 ], [ 8.579636650007238, 48.425276615227929 ], [ 8.57829408631979, 48.42204595833833 ], [ 8.583932853808165, 48.418210739361278 ], [ 8.582718709255728, 48.415173350541913 ], [ 8.579309764935427, 48.413127659893462 ], [ 8.57734845450457, 48.410523934573668 ], [ 8.577476873640265, 48.406083345443932 ], [ 8.5820299157119, 48.405773342195182 ], [ 8.579111298999315, 48.40298322792502 ], [ 8.580162001015852, 48.400464243304299 ], [ 8.5784458543885, 48.399642639804249 ], [ 8.573390810242653, 48.399689146016847 ], [ 8.570460519062864, 48.397720345810676 ], [ 8.565802406789931, 48.396201062071889 ], [ 8.564086260162574, 48.396945206715039 ], [ 8.561833088060814, 48.396743668615443 ], [ 8.560163639300857, 48.398960543798339 ], [ 8.559147960685236, 48.401781881588711 ], [ 8.550637274350974, 48.402401934853891 ], [ 8.549563223400742, 48.40147185212205 ], [ 8.545348552529585, 48.400942073329659 ], [ 8.545138600464821, 48.400929296007909 ], [ 8.539616577644248, 48.399053557428601 ], [ 8.534164601625498, 48.397828864341378 ], [ 8.529669931887751, 48.398557482768666 ], [ 8.527521829987288, 48.397844366969984 ], [ 8.523365719788934, 48.399069059683569 ], [ 8.521264315755502, 48.401006804378696 ], [ 8.518182256507011, 48.402215919668045 ], [ 8.518228954374413, 48.403983036468233 ], [ 8.515660571667336, 48.40395203494819 ], [ 8.515707269534737, 48.403083984715359 ], [ 8.513792656971653, 48.403176990805832 ], [ 8.502585168795324, 48.403254495751504 ], [ 8.503075496402662, 48.398154418545502 ], [ 8.496070816292454, 48.396945206715039 ], [ 8.494483088800807, 48.397875372212567 ], [ 8.489743255259947, 48.397596324348811 ], [ 8.484606489845795, 48.394805761529462 ], [ 8.473749235674974, 48.396588638764939 ], [ 8.470900665763107, 48.396387099253246 ], [ 8.465787249283043, 48.394232133166348 ], [ 8.462600119832892, 48.399069059683569 ], [ 8.460031737125817, 48.399146570888583 ], [ 8.458058752227725, 48.397224258150011 ], [ 8.455128461048673, 48.396123546378981 ], [ 8.447598429929814, 48.396945206715039 ], [ 8.443687483535333, 48.397983890412611 ], [ 8.437149782099143, 48.393022821816906 ], [ 8.431662782679481, 48.396278577646704 ], [ 8.427459974613358, 48.395038314277201 ], [ 8.427576719281863, 48.391317342760317 ], [ 8.432830229364518, 48.387983741369162 ], [ 8.428277187292883, 48.384262253962454 ], [ 8.420887249776218, 48.385998981949825 ], [ 8.415902252431518, 48.389766857649875 ], [ 8.413438939925697, 48.385564805508871 ], [ 8.411932933702403, 48.380850651453216 ], [ 8.408909246787763, 48.38044744695727 ], [ 8.406445934282742, 48.379532471061573 ], [ 8.403165409097392, 48.379020697711198 ], [ 8.40095893486308, 48.377981626899505 ], [ 8.399441254172537, 48.374104309797069 ], [ 8.393954254752876, 48.371622671885909 ], [ 8.396989616133963, 48.366581472518597 ], [ 8.40271010489063, 48.364409725156072 ], [ 8.401659402874099, 48.360686514227993 ], [ 8.399733115843389, 48.361648369789378 ], [ 8.396277473655688, 48.361089875223129 ], [ 8.393102018672392, 48.363665104742459 ], [ 8.388584000001716, 48.363866773845885 ], [ 8.386330827899192, 48.361369123271672 ], [ 8.386144036429586, 48.357645690087857 ], [ 8.38659934063716, 48.349282487776897 ], [ 8.382571649573791, 48.339738381712998 ], [ 8.380773781678428, 48.337006731391767 ], [ 8.381404202888755, 48.331977628732076 ], [ 8.37853228404316, 48.333095249969382 ], [ 8.373255425026803, 48.333685095746297 ], [ 8.365935534312046, 48.336905843775945 ], [ 8.363729060076921, 48.342749235774207 ], [ 8.362188030452675, 48.345263317858482 ], [ 8.362433194256944, 48.348235051252004 ], [ 8.362841800596293, 48.35063248531997 ], [ 8.362094634717872, 48.353673728051177 ], [ 8.36069369869583, 48.359135096019592 ], [ 8.360798768897896, 48.365146578390899 ], [ 8.364768087627011, 48.368559233295443 ], [ 8.361032258234903, 48.372436972657745 ], [ 8.364301108952999, 48.37600423207293 ], [ 8.355662003483744, 48.381122037296649 ], [ 8.344221025970407, 48.384378554562986 ], [ 8.332313069783059, 48.384843754307532 ], [ 8.334180984479113, 48.388565199195284 ], [ 8.330912133761018, 48.39414685630522 ], [ 8.33744983519721, 48.400502997858702 ], [ 8.347256387351498, 48.399417859176133 ], [ 8.354494556798709, 48.415382564264185 ], [ 8.349357791384557, 48.418791851745006 ], [ 8.347489876688503, 48.422665764547418 ], [ 8.355662003483744, 48.430567631232798 ], [ 8.363834130278983, 48.432116872790608 ], [ 8.366402512986058, 48.437538846275018 ], [ 8.360098300886877, 48.444044450696566 ], [ 8.346789408677482, 48.446832311823599 ], [ 8.338850771219251, 48.453027010891446 ], [ 8.328110261716935, 48.45256243467432 ], [ 8.319704645584688, 48.459840307054286 ], [ 8.30616226403829, 48.466343054985302 ], [ 8.296355711884001, 48.472690172009322 ], [ 8.280244947630528, 48.474392921996795 ], [ 8.27487469287937, 48.485072504865251 ], [ 8.266002098073107, 48.489560354146754 ], [ 8.249424355145623, 48.487239102378659 ], [ 8.231212186859088, 48.497142369474815 ], [ 8.223273549400853, 48.504723251020621 ], [ 8.225841932107929, 48.513076378728933 ], [ 8.21696933730167, 48.517561749411342 ], [ 8.2214056347048, 48.519881612912883 ], [ 8.213000018572556, 48.526840565997105 ], [ 8.214867933268609, 48.533798562973097 ], [ 8.218907298798371, 48.537841493101816 ], [ 8.216502358627658, 48.542146897321928 ], [ 8.216385613958694, 48.543159425735759 ], [ 8.217412967041525, 48.545756352577087 ], [ 8.216665801163103, 48.548291319298741 ], [ 8.214330907793034, 48.55348451308582 ], [ 8.213000018572556, 48.557139521848626 ], [ 8.214097418456026, 48.557935397837653 ], [ 8.218860600930967, 48.559233498797482 ], [ 8.22801338294164, 48.562633129160581 ], [ 8.231002046455329, 48.567948456866276 ], [ 8.234831271582241, 48.569987911052436 ], [ 8.237166164952312, 48.575117083738149 ], [ 8.238450356306304, 48.577225764338635 ], [ 8.22911078282603, 48.5784615802215 ], [ 8.219537720008748, 48.585875841094328 ], [ 8.219140788135375, 48.589883722962519 ], [ 8.219771209345756, 48.59328901440815 ], [ 8.207863253158406, 48.598693767678377 ], [ 8.206695806473371, 48.602553951724573 ], [ 8.216735847964665, 48.605024314699094 ], [ 8.224674485422899, 48.601318724925768 ], [ 8.227943336140996, 48.602245147856856 ], [ 8.233523731295003, 48.60223742773622 ], [ 8.237282909621269, 48.6007011001984 ], [ 8.244637823736534, 48.597852208391579 ], [ 8.251455712377135, 48.594362289995011 ], [ 8.261332311332973, 48.58881035224023 ], [ 8.269247599857064, 48.588709963884746 ], [ 8.276742607575429, 48.587883682919021 ], [ 8.299624562602101, 48.58881035224023 ], [ 8.30950116155706, 48.589698394394389 ], [ 8.316786028871679, 48.590686805569973 ], [ 8.320405113595712, 48.588655908533426 ], [ 8.325098249269123, 48.591860518729483 ], [ 8.333247027131089, 48.594833288629545 ], [ 8.358930854201844, 48.600392285002727 ], [ 8.348890812710549, 48.608575249787322 ], [ 8.366169023649055, 48.609655919603547 ], [ 8.36360064094198, 48.61320652902387 ], [ 8.384147702598582, 48.619226556991727 ], [ 8.380995596548585, 48.622490964257508 ], [ 8.389984936023756, 48.624319866119826 ], [ 8.387906880923993, 48.626503657900201 ], [ 8.386716085305657, 48.631573085795402 ], [ 8.389121025476427, 48.637120323558399 ], [ 8.391152382708789, 48.638053804308136 ], [ 8.394421233426884, 48.637590923450659 ], [ 8.410298508343352, 48.640213858817816 ], [ 8.414734805746484, 48.635739357547585 ], [ 8.409294504193829, 48.635762502541056 ], [ 8.402593360222125, 48.637128038345864 ], [ 8.402593360222125, 48.637128038345857 ], [ 8.402593360222125, 48.635585057321471 ], [ 8.402593360222125, 48.635585057321464 ], [ 8.409107712724223, 48.633663979993941 ], [ 8.4187041244756, 48.633733417797806 ], [ 8.420572039171654, 48.636202255394345 ], [ 8.430728825331064, 48.632799857103578 ], [ 8.435982335414106, 48.628023768125338 ], [ 8.443453994198325, 48.62709781810905 ], [ 8.447656802264449, 48.622313472362997 ], [ 8.456295907733702, 48.618454798651427 ], [ 8.470071778617108, 48.605333101575042 ], [ 8.472873650661189, 48.61181718985484 ], [ 8.490502095605208, 48.605024314699094 ], [ 8.506612859858683, 48.593597873028521 ], [ 8.524591538807853, 48.593034204625212 ], [ 8.52991509569161, 48.592787115123379 ], [ 8.533697622951475, 48.593906729760867 ], [ 8.536779682199615, 48.59043970458864 ], [ 8.540702303061684, 48.5885014643546 ], [ 8.546773025823512, 48.584756048503905 ], [ 8.555178641956109, 48.574290580536051 ], [ 8.556813067315156, 48.574599555277004 ], [ 8.56246350927038, 48.570111511692886 ], [ 8.564424819701237, 48.568628284067529 ], [ 8.56545217278441, 48.571664219000809 ], [ 8.570588938198561, 48.574599555277004 ], [ 8.579461533004823, 48.574445068142552 ], [ 8.580628979689518, 48.569184499525342 ], [ 8.580815771159124, 48.566588775046043 ], [ 8.579695022341831, 48.564556909650442 ], [ 8.575305422805759, 48.560840625263317 ], [ 8.568254044828493, 48.557912217160407 ], [ 8.56624603652989, 48.55564818652681 ], [ 8.563724351690215, 48.551877152915672 ], [ 8.56335076875135, 48.548793660433532 ], [ 8.566619619469446, 48.544774791726645 ], [ 8.572970529435691, 48.543654088740702 ], [ 8.57665966096074, 48.541219372602846 ], [ 8.573624299579652, 48.539828053655867 ], [ 8.575725703612711, 48.538591293598479 ], [ 8.58039549035251, 48.541551737581408 ], [ 8.582730383722579, 48.539511136770777 ], [ 8.579228043667815, 48.53735450332487 ], [ 8.579228043667818, 48.53735450332487 ], [ 8.579228043667815, 48.537354503324863 ], [ 8.589910180835881, 48.524598341076022 ], [ 8.591077627520914, 48.516556442234446 ], [ 8.595046946250033, 48.514004419036517 ], [ 8.612325157188538, 48.519726958651283 ], [ 8.60590420042085, 48.507198395368796 ], [ 8.588042266139826, 48.505032650674877 ], [ 8.58640784078078, 48.499849957321409 ], [ 8.595747414261053, 48.493196768293096 ], [ 8.586115979109518, 48.487625985051949 ], [ 8.574441512259178, 48.487316479149435 ], [ 8.568370789496999, 48.489328233751266 ], [ 8.565101938778904, 48.488709240835455 ], [ 8.568254044828496, 48.482209359041903 ], [ 8.591135999855167, 48.480893805419832 ], [ 8.598841147976394, 48.469748923799763 ], [ 8.605845828086601, 48.464949679133639 ], [ 8.586349468446528, 48.455117551266099 ], [ 8.575725703612715, 48.45256243467432 ] ] ] ] } },
{ "type": "Feature", "properties": { "fid": 8, "amt": "Horb" }, "geometry": { "type": "MultiPolygon", "coordinates": [ [ [ [ 8.859065014070538, 48.4135228565465 ], [ 8.849013298112144, 48.412321759160591 ], [ 8.843421228491074, 48.410888154171445 ], [ 8.83431514434781, 48.407013343852739 ], [ 8.819371826779371, 48.405928344055745 ], [ 8.817725726953215, 48.40668009637821 ], [ 8.809973880964584, 48.406401096813056 ], [ 8.80302757318889, 48.405928344055745 ], [ 8.800424167081001, 48.410895903496439 ], [ 8.796022893078684, 48.416312392614664 ], [ 8.790244031987497, 48.414894397572816 ], [ 8.782445488131465, 48.413995538705642 ], [ 8.768704640648881, 48.412592977179195 ], [ 8.769638597996906, 48.407478336679844 ], [ 8.767070215289833, 48.402983227925006 ], [ 8.762633917886703, 48.400658015780863 ], [ 8.762867407223709, 48.395542174917544 ], [ 8.752126897721393, 48.387014630228954 ], [ 8.752593876395409, 48.382982929817729 ], [ 8.73975196286003, 48.387169689251515 ], [ 8.738479445973059, 48.389999433428358 ], [ 8.738292654503454, 48.392945301281905 ], [ 8.738584516174997, 48.395077072965179 ], [ 8.734381708108874, 48.405153330028924 ], [ 8.727143538661661, 48.408563303409387 ], [ 8.735549154793908, 48.410578180210862 ], [ 8.737101858884721, 48.413499609769772 ], [ 8.741853366893091, 48.417242203959688 ], [ 8.736716601478941, 48.416622331619166 ], [ 8.735700922862678, 48.417776837783016 ], [ 8.737802326895741, 48.419450437750001 ], [ 8.739518473523024, 48.421736052399609 ], [ 8.73601613346792, 48.424989970520066 ], [ 8.734206591105833, 48.424718818633202 ], [ 8.730283970244116, 48.424006069631247 ], [ 8.726875025923814, 48.422270638962587 ], [ 8.722240262584515, 48.42220091059913 ], [ 8.719496762874396, 48.420752088521432 ], [ 8.715760933482285, 48.418210739361292 ], [ 8.712258593427181, 48.416413122998577 ], [ 8.702078458333679, 48.411639833179159 ], [ 8.694676846350559, 48.409810986532982 ], [ 8.674608437835118, 48.417862068742274 ], [ 8.671573076454029, 48.424370192652574 ], [ 8.662233502973752, 48.417707103255182 ], [ 8.654528354852527, 48.428553546591871 ], [ 8.645889249383272, 48.425454798960928 ], [ 8.642153419991164, 48.431342257916 ], [ 8.615068656898366, 48.427004196394044 ], [ 8.601292786014962, 48.434750475036374 ], [ 8.590085297838634, 48.432116872790601 ], [ 8.586115979109513, 48.438623171538651 ], [ 8.574908490933186, 48.443424905219672 ], [ 8.577476873640261, 48.444973754742286 ], [ 8.577476873640261, 48.449465151263567 ], [ 8.589151340490606, 48.452872152624693 ], [ 8.586349468446528, 48.455117551266099 ], [ 8.605845828086601, 48.464949679133639 ], [ 8.598841147976394, 48.469748923799763 ], [ 8.591135999855167, 48.480893805419832 ], [ 8.568254044828496, 48.482209359041903 ], [ 8.565101938778904, 48.488709240835455 ], [ 8.568370789496999, 48.489328233751266 ], [ 8.574441512259178, 48.487316479149435 ], [ 8.586115979109518, 48.487625985051949 ], [ 8.595747414261053, 48.493196768293096 ], [ 8.58640784078078, 48.499849957321409 ], [ 8.588042266139826, 48.505032650674877 ], [ 8.60590420042085, 48.507198395368796 ], [ 8.614134699550336, 48.500236743779979 ], [ 8.614134699550338, 48.500236743779979 ], [ 8.625108698389662, 48.503640337356472 ], [ 8.628377549107759, 48.497606537661945 ], [ 8.645422270709259, 48.494976195074756 ], [ 8.654061376178515, 48.479346051593481 ], [ 8.657330226896608, 48.47810781453056 ], [ 8.665035375017835, 48.465723781551752 ], [ 8.680679160597293, 48.467426765311409 ], [ 8.682780564630358, 48.46990373058749 ], [ 8.682547075293352, 48.472999767166463 ], [ 8.697490392861788, 48.470213342746156 ], [ 8.697957371535804, 48.479346051593481 ], [ 8.694922010154713, 48.489715100486777 ], [ 8.701459711590907, 48.491572019733567 ], [ 8.70846439170111, 48.5047232510206 ], [ 8.685815926011447, 48.513385727386826 ], [ 8.686049415348453, 48.523747815999428 ], [ 8.681613117945323, 48.529933127133894 ], [ 8.684881968663419, 48.535499261258735 ], [ 8.700525754242879, 48.535963078149067 ], [ 8.70262715827594, 48.534107785092431 ], [ 8.702627158275993, 48.534107785092388 ], [ 8.711733242419207, 48.525603488661467 ], [ 8.726209581313633, 48.515241779671285 ], [ 8.757964131146567, 48.523593173541897 ], [ 8.760532513853642, 48.519881612912862 ], [ 8.765902768604798, 48.52189207534655 ], [ 8.77103953401895, 48.518025730610688 ], [ 8.776643278107116, 48.519726958651276 ], [ 8.794388467719635, 48.516943101201797 ], [ 8.79789080777474, 48.508590610942939 ], [ 8.802093615840862, 48.505651444317024 ], [ 8.805829445232973, 48.507971853187442 ], [ 8.807930849266032, 48.505032650674863 ], [ 8.79869634598715, 48.500894273986589 ], [ 8.79869634598715, 48.50015165101253 ], [ 8.802245383909653, 48.500987101093379 ], [ 8.802525571114064, 48.499965993569084 ], [ 8.798229367313134, 48.498821090975468 ], [ 8.798135971578333, 48.496871602736569 ], [ 8.793419486970791, 48.494550685656385 ], [ 8.794154978382631, 48.4932741359735 ], [ 8.790944499998519, 48.487494445274386 ], [ 8.78865630449585, 48.48668972391161 ], [ 8.789029887435062, 48.485544521495186 ], [ 8.790524219191905, 48.485792135019636 ], [ 8.790384125589702, 48.485018338741725 ], [ 8.789251702305485, 48.4838344075865 ], [ 8.791177989335525, 48.483099273027484 ], [ 8.793185997633786, 48.48396595685761 ], [ 8.801393147829843, 48.479655606136738 ], [ 8.803728041199909, 48.480119934409728 ], [ 8.804883813417833, 48.479199012523921 ], [ 8.80212863924115, 48.478332247241028 ], [ 8.802969200854374, 48.477434510442578 ], [ 8.802969200854379, 48.477434510442578 ], [ 8.802969200854374, 48.477434510442571 ], [ 8.808666340677345, 48.477558337152367 ], [ 8.811900167995152, 48.475321670631999 ], [ 8.810499231973109, 48.471761375203556 ], [ 8.815635997387259, 48.468046017964923 ], [ 8.821473230812432, 48.46990373058749 ], [ 8.823376168908782, 48.466722356231976 ], [ 8.826645019626881, 48.467031987800958 ], [ 8.827065300433492, 48.466165014647295 ], [ 8.831548295704025, 48.46693909852862 ], [ 8.832447229651754, 48.466343054985295 ], [ 8.830812804292707, 48.463556265027485 ], [ 8.829236751267656, 48.463533041135165 ], [ 8.827462232306402, 48.465483811065084 ], [ 8.825442549541549, 48.465568962012682 ], [ 8.824566964527516, 48.465174170050609 ], [ 8.825734411212551, 48.463749797052266 ], [ 8.824800453864524, 48.462511179343473 ], [ 8.825174036803736, 48.46158219622604 ], [ 8.826574972825776, 48.46158219622604 ], [ 8.827088649367193, 48.460869964321724 ], [ 8.828396189654429, 48.460622229142906 ], [ 8.829797125676473, 48.45944547053238 ], [ 8.831151363831113, 48.460095787873485 ], [ 8.832972580659767, 48.459135792679859 ], [ 8.834140027344802, 48.460188689670694 ], [ 8.831104665963711, 48.462356350004612 ], [ 8.835167380427631, 48.46384269216194 ], [ 8.840957915985403, 48.46495742021645 ], [ 8.849258461916246, 48.465104500561793 ], [ 8.848242783300021, 48.459414502832132 ], [ 8.85127814468111, 48.45876417676314 ], [ 8.85527081234393, 48.457091871473061 ], [ 8.856963610037475, 48.455194977034338 ], [ 8.862602377525947, 48.453994864358215 ], [ 8.868171098213804, 48.453956150573575 ], [ 8.871381576597408, 48.452043652875197 ], [ 8.873307863627955, 48.449774888106141 ], [ 8.864446943288304, 48.444300011004366 ], [ 8.865287504901527, 48.441481032235053 ], [ 8.865334202768929, 48.43872386915961 ], [ 8.866501649453962, 48.435532783523293 ], [ 8.864633734757907, 48.430172567077626 ], [ 8.862252143520436, 48.428592279741814 ], [ 8.860571020293987, 48.426113298641788 ], [ 8.861866886114619, 48.424989970520066 ], [ 8.86332619447067, 48.424501896081992 ], [ 8.867704119539791, 48.426694320686252 ], [ 8.868404587550812, 48.423595459690155 ], [ 8.869210125763244, 48.422921432407037 ], [ 8.868883240691435, 48.419047539089696 ], [ 8.870272502246864, 48.415072617701668 ], [ 8.859065014070538, 48.4135228565465 ] ] ] ] } },
{ "type": "Feature", "properties": { "fid": 9, "amt": "Rottenburg" }, "geometry": { "type": "MultiPolygon", "coordinates": [ [ [ [ 9.104579051933248, 48.370575694616015 ], [ 9.092204117071883, 48.371041020504677 ], [ 9.095005989115966, 48.374530829132482 ], [ 9.090686436381342, 48.374685926186778 ], [ 9.084382224282155, 48.367861208850286 ], [ 9.086717117652226, 48.364060685692522 ], [ 9.07831150151998, 48.366232447937975 ], [ 9.063601673288547, 48.363750426383568 ], [ 9.070372864061746, 48.369955253483297 ], [ 9.058464907874395, 48.367628531909126 ], [ 9.057297461189361, 48.372747179050229 ], [ 9.071073332072766, 48.378950910037318 ], [ 9.054729078482286, 48.374453280428185 ], [ 9.039785760913848, 48.375538951540257 ], [ 9.035816442184728, 48.372592076090207 ], [ 9.023674996660374, 48.372902281537797 ], [ 9.004061892351798, 48.378175485003474 ], [ 8.997757680252613, 48.384998819944144 ], [ 9.001493509644723, 48.389185413553754 ], [ 8.991920446827441, 48.387324747801642 ], [ 8.990519510805399, 48.382517713065404 ], [ 8.97254083185587, 48.384998819944144 ], [ 8.956430067602398, 48.380811881928921 ], [ 8.952460748873278, 48.387479805879359 ], [ 8.941019771359946, 48.389650569362153 ], [ 8.922574113736403, 48.393061582040211 ], [ 8.908097774841979, 48.395077072965172 ], [ 8.897590754676669, 48.391976284626665 ], [ 8.891286542577483, 48.397712594477994 ], [ 8.870972970257888, 48.396162304240207 ], [ 8.874708799649996, 48.403293248180056 ], [ 8.870272502246864, 48.415072617701668 ], [ 8.868883240691435, 48.419047539089696 ], [ 8.869210125763244, 48.422921432407037 ], [ 8.868404587550812, 48.423595459690155 ], [ 8.867704119539791, 48.426694320686252 ], [ 8.86332619447067, 48.424501896081992 ], [ 8.861866886114619, 48.424989970520066 ], [ 8.860571020293987, 48.426113298641788 ], [ 8.862252143520436, 48.428592279741814 ], [ 8.864633734757907, 48.430172567077626 ], [ 8.866501649453962, 48.435532783523293 ], [ 8.865334202768929, 48.43872386915961 ], [ 8.865287504901527, 48.441481032235053 ], [ 8.864446943288304, 48.444300011004366 ], [ 8.873307863627955, 48.449774888106141 ], [ 8.871381576597408, 48.452043652875197 ], [ 8.868171098213804, 48.453956150573575 ], [ 8.862602377525947, 48.453994864358215 ], [ 8.856963610037475, 48.455194977034338 ], [ 8.85527081234393, 48.457091871473061 ], [ 8.85127814468111, 48.45876417676314 ], [ 8.848242783300021, 48.459414502832132 ], [ 8.849258461916248, 48.465104500561793 ], [ 8.849258461916246, 48.465104500561793 ], [ 8.840957915985403, 48.46495742021645 ], [ 8.835167380427631, 48.46384269216194 ], [ 8.831104665963711, 48.462356350004612 ], [ 8.834140027344802, 48.460188689670694 ], [ 8.832972580659767, 48.459135792679859 ], [ 8.831151363831113, 48.460095787873485 ], [ 8.829797125676473, 48.45944547053238 ], [ 8.828396189654429, 48.460622229142906 ], [ 8.827088649367193, 48.460869964321724 ], [ 8.826574972825776, 48.46158219622604 ], [ 8.825174036803736, 48.46158219622604 ], [ 8.824800453864524, 48.462511179343473 ], [ 8.825734411212551, 48.463749797052266 ], [ 8.824566964527516, 48.465174170050609 ], [ 8.825442549541549, 48.465568962012682 ], [ 8.827462232306402, 48.465483811065084 ], [ 8.829236751267656, 48.463533041135165 ], [ 8.830812804292707, 48.463556265027478 ], [ 8.832447229651754, 48.466343054985295 ], [ 8.831548295704025, 48.46693909852862 ], [ 8.827065300433492, 48.466165014647295 ], [ 8.826645019626881, 48.467031987800958 ], [ 8.823376168908782, 48.466722356231976 ], [ 8.821473230812432, 48.46990373058749 ], [ 8.815635997387259, 48.468046017964923 ], [ 8.810499231973109, 48.471761375203556 ], [ 8.811900167995152, 48.475321670631999 ], [ 8.808666340677345, 48.477558337152367 ], [ 8.802969200854374, 48.477434510442571 ], [ 8.802969200854379, 48.477434510442578 ], [ 8.802969200854374, 48.477434510442578 ], [ 8.80212863924115, 48.478332247241028 ], [ 8.804883813417833, 48.479199012523921 ], [ 8.803728041199909, 48.480119934409728 ], [ 8.801393147829843, 48.479655606136738 ], [ 8.793185997633786, 48.48396595685761 ], [ 8.791177989335525, 48.483099273027484 ], [ 8.789251702305485, 48.4838344075865 ], [ 8.790384125589702, 48.485018338741725 ], [ 8.790524219191905, 48.485792135019636 ], [ 8.789029887435062, 48.485544521495186 ], [ 8.78865630449585, 48.48668972391161 ], [ 8.790944499998519, 48.487494445274386 ], [ 8.794154978382631, 48.4932741359735 ], [ 8.793419486970791, 48.494550685656385 ], [ 8.798135971578333, 48.496871602736569 ], [ 8.798229367313134, 48.498821090975468 ], [ 8.802525571114064, 48.499965993569084 ], [ 8.802245383909653, 48.500987101093379 ], [ 8.79869634598715, 48.50015165101253 ], [ 8.79869634598715, 48.500894273986589 ], [ 8.807930849266032, 48.505032650674863 ], [ 8.8138264550252, 48.504978505871939 ], [ 8.820270760726592, 48.502905489907306 ], [ 8.822091977555244, 48.503926538217371 ], [ 8.827415534439004, 48.502657959946632 ], [ 8.83262234665451, 48.50278946038852 ], [ 8.834326818814409, 48.500337307776014 ], [ 8.836988597256289, 48.500739561764192 ], [ 8.837268784460697, 48.499006752612118 ], [ 8.838949907687146, 48.499068639673247 ], [ 8.841261452123765, 48.494279905075885 ], [ 8.844997281515871, 48.494279905075885 ], [ 8.846304821802867, 48.494922039529122 ], [ 8.845557655924443, 48.498852034628797 ], [ 8.849433578919003, 48.501087663600323 ], [ 8.84478714111232, 48.507020498400927 ], [ 8.849130042780649, 48.507979587706245 ], [ 8.850671072404896, 48.507298945553003 ], [ 8.855807837819047, 48.507824897110503 ], [ 8.858282824791322, 48.506061390944538 ], [ 8.861645071244221, 48.506277965182555 ], [ 8.864073360349094, 48.507144252879613 ], [ 8.865847879310348, 48.507793958934691 ], [ 8.863793173144686, 48.5090005337956 ], [ 8.865054015564523, 48.509650216052314 ], [ 8.867388908934592, 48.508288967481143 ], [ 8.869116730028443, 48.508722095992901 ], [ 8.868462959884823, 48.509712090118541 ], [ 8.86696862812798, 48.509619278990868 ], [ 8.865240807034128, 48.515713515456774 ], [ 8.861504977642017, 48.515899115217422 ], [ 8.861878560581228, 48.513579069339137 ], [ 8.858306173725266, 48.513617737640793 ], [ 8.857769148249906, 48.51558978190527 ], [ 8.856555003697471, 48.51747668573072 ], [ 8.857372216377236, 48.519649631343405 ], [ 8.860010645885172, 48.522394678487132 ], [ 8.866174764382157, 48.525085453551171 ], [ 8.866011321846491, 48.526453982575759 ], [ 8.860874556432341, 48.525216895797065 ], [ 8.856671748366217, 48.530783548337162 ], [ 8.854803833670163, 48.538823188410838 ], [ 8.876985320685813, 48.538513995091613 ], [ 8.879086724718876, 48.537277202929502 ], [ 8.880487660740917, 48.537586403802798 ], [ 8.881421618088945, 48.541915017735562 ], [ 8.886791872840103, 48.538359397723802 ], [ 8.895664467646361, 48.53820479988385 ], [ 8.89589795698337, 48.536504192483918 ], [ 8.894030042287314, 48.533721257148166 ], [ 8.898232850353434, 48.526608616298411 ], [ 8.898699829027452, 48.51980428584109 ], [ 8.903136126430581, 48.513617737640793 ], [ 8.915044082617932, 48.509596076182163 ], [ 8.937459058970589, 48.514855107719136 ], [ 8.9411948883627, 48.517639079906324 ], [ 8.946798632450863, 48.516556442234432 ], [ 8.962442418030324, 48.519185665017375 ], [ 8.961741950019304, 48.513617737640793 ], [ 8.985090883719991, 48.512070982546717 ], [ 8.998633265266388, 48.513617737640793 ], [ 8.998866754603394, 48.506811662032661 ], [ 9.004237009354553, 48.513463064256193 ], [ 9.014277050845848, 48.515937781748406 ], [ 9.015677986867887, 48.510678862590481 ], [ 9.021982198967073, 48.512070982546717 ], [ 9.028286411066258, 48.509441390520784 ], [ 9.022215688304081, 48.500778239863827 ], [ 9.022215688304083, 48.50077823986382 ], [ 9.022215688304081, 48.50077823986382 ], [ 9.02455058167415, 48.495517747351713 ], [ 9.001902115984484, 48.492423084995892 ], [ 9.008439817420676, 48.479423440406386 ], [ 9.020347773608023, 48.46471744610583 ], [ 9.024900815679656, 48.463943328338672 ], [ 9.026535241038705, 48.461233823173409 ], [ 9.018830092917478, 48.459066114902463 ], [ 9.018129624906457, 48.456898314062876 ], [ 9.023966858331617, 48.453569011105643 ], [ 9.01345983816632, 48.449929755818964 ], [ 9.018946837585981, 48.444896313387908 ], [ 9.020114284271017, 48.440404512799162 ], [ 9.022916156315098, 48.438700622457567 ], [ 9.030738049104828, 48.440249616038841 ], [ 9.03926040990558, 48.435602493595795 ], [ 9.057297461189359, 48.436686860188573 ], [ 9.053328142460241, 48.432891475856621 ], [ 9.057530950526365, 48.428940876760848 ], [ 9.05321139779174, 48.425532269954417 ], [ 9.058581652542898, 48.422975664817756 ], [ 9.06009933323344, 48.426461912665474 ], [ 9.07527614013889, 48.420496409750172 ], [ 9.091270159723859, 48.422123434527748 ], [ 9.098158095165561, 48.428166213470703 ], [ 9.109365583341891, 48.434053358314671 ], [ 9.119055390827674, 48.427081665025774 ], [ 9.121670471402, 48.424362445381604 ], [ 9.121623773534749, 48.421348667319158 ], [ 9.124845926385294, 48.420891549127226 ], [ 9.124659134915689, 48.422379105115297 ], [ 9.128581755777406, 48.422379105115297 ], [ 9.128675151512208, 48.420829566682997 ], [ 9.132877959578334, 48.419156012120041 ], [ 9.134745874274389, 48.417544388985533 ], [ 9.136613788970445, 48.418102264313909 ], [ 9.141096784240977, 48.415746749060858 ], [ 9.141937345854345, 48.413600345726152 ], [ 9.144505728561422, 48.413755323731174 ], [ 9.14100338850632, 48.406160845960862 ], [ 9.135866623092168, 48.408795793268496 ], [ 9.130146134335501, 48.402983227925006 ], [ 9.125219509324506, 48.40037123225359 ], [ 9.120339582181211, 48.399107815300844 ], [ 9.127461006959923, 48.397557567580058 ], [ 9.126433653876941, 48.393549958324279 ], [ 9.119452322700583, 48.39220886058213 ], [ 9.122721173418679, 48.38600672644484 ], [ 9.119569067368937, 48.38564233728782 ], [ 9.115903284778083, 48.386239328029603 ], [ 9.11555305077257, 48.383370607196625 ], [ 9.119288880164529, 48.382230827282164 ], [ 9.124892624252844, 48.384145953096223 ], [ 9.123958666904819, 48.380579264162968 ], [ 9.126200164539934, 48.376864989848961 ], [ 9.129445666324481, 48.374375731605731 ], [ 9.128511708976452, 48.372824730353067 ], [ 9.121273539529238, 48.372824730353067 ], [ 9.107030689971822, 48.376081778414957 ], [ 9.104579051933248, 48.370575694616015 ] ] ] ] } },
{ "type": "Feature", "properties": { "fid": 10, "amt": "Nagold" }, "geometry": { "type": "MultiPolygon", "coordinates": [ [ [ [ 8.431954644350737, 48.644379417023877 ], [ 8.436390941753867, 48.655485890375452 ], [ 8.43242162302475, 48.660421315529895 ], [ 8.438258856449922, 48.661655096318135 ], [ 8.447131451256181, 48.659033276044688 ], [ 8.452034727333327, 48.655948607010515 ], [ 8.464176172857684, 48.657182497274484 ], [ 8.470713874293875, 48.66535625748466 ], [ 8.479819958437142, 48.667052532185203 ], [ 8.496164212027622, 48.663659925688556 ], [ 8.509473104237015, 48.651629753255953 ], [ 8.51717825235824, 48.650087215827121 ], [ 8.516711273684228, 48.646693467375663 ], [ 8.508072168214969, 48.643453767152984 ], [ 8.509006125562999, 48.638516680918286 ], [ 8.515777316336198, 48.627406470002228 ], [ 8.526751315175522, 48.624165530970217 ], [ 8.548232334180151, 48.626789164328038 ], [ 8.557805396997432, 48.625245867106337 ], [ 8.566911481140703, 48.617219960764821 ], [ 8.578585947991044, 48.613515265869665 ], [ 8.592128329537442, 48.614595829962973 ], [ 8.60695490243738, 48.619843955168619 ], [ 8.605086987741322, 48.626480508659263 ], [ 8.597381839620098, 48.633270497298447 ], [ 8.596214392935062, 48.644070868954543 ], [ 8.577068267300501, 48.653017996595025 ], [ 8.573799416582403, 48.65610284494511 ], [ 8.57496686326744, 48.657182497274484 ], [ 8.59528043558689, 48.647156264704641 ], [ 8.595280435587036, 48.647156264704563 ], [ 8.601117669012206, 48.642219540898125 ], [ 8.603686051719281, 48.643608043311232 ], [ 8.610457242492481, 48.639442421396801 ], [ 8.618395879950713, 48.638825262965462 ], [ 8.622832177353846, 48.633424804603486 ], [ 8.63217175083412, 48.630801516234754 ], [ 8.633105708182145, 48.636665148993714 ], [ 8.642445281662422, 48.636356553732696 ], [ 8.645714132380515, 48.642990935846761 ], [ 8.660890939285961, 48.646847733623879 ], [ 8.669997023429231, 48.645305049906042 ], [ 8.701284594588151, 48.650858490440221 ], [ 8.70502042398026, 48.654868928255645 ], [ 8.717628848178629, 48.654406201710984 ], [ 8.727201910995911, 48.655023169493418 ], [ 8.738526143840746, 48.653789226378329 ], [ 8.741794994558843, 48.649161670718804 ], [ 8.746464781298979, 48.649470187642493 ], [ 8.746231291961973, 48.65610284494511 ], [ 8.757672269475309, 48.654714686545979 ], [ 8.759540184171362, 48.660112865614089 ], [ 8.767011842955583, 48.665973091254557 ], [ 8.772148608369735, 48.673682876370208 ], [ 8.786624947264158, 48.672757764440874 ], [ 8.801451520164095, 48.676920634354801 ], [ 8.801918498838107, 48.680928998803921 ], [ 8.821298113809675, 48.669365542036807 ], [ 8.821531603146683, 48.665664675313337 ], [ 8.802852456186136, 48.660267090807928 ], [ 8.801218030827087, 48.645613590424858 ], [ 8.79211194668382, 48.63789951116086 ], [ 8.796781733423956, 48.634813549112017 ], [ 8.79211194668382, 48.62771512000765 ], [ 8.799817094805046, 48.623548185652382 ], [ 8.801918498838107, 48.609655919603512 ], [ 8.796081265412937, 48.609192778228454 ], [ 8.79421335071688, 48.594678863331417 ], [ 8.76315926889497, 48.603789148315585 ], [ 8.751017823370614, 48.605024314699065 ], [ 8.747982461989523, 48.595296561691669 ], [ 8.753352716740682, 48.59267129150313 ], [ 8.755921099447757, 48.586802547233674 ], [ 8.755454120773742, 48.577225764338607 ], [ 8.759902092643447, 48.56844287755537 ], [ 8.7608243755249, 48.556057728584314 ], [ 8.76829603430912, 48.554512269507448 ], [ 8.76829603430912, 48.549257355516751 ], [ 8.776001182430347, 48.548329961101288 ], [ 8.77273233171225, 48.545393099992907 ], [ 8.769895436267344, 48.547178422715781 ], [ 8.76541244099681, 48.547054766029149 ], [ 8.762797360422335, 48.545880012436299 ], [ 8.761057864861908, 48.542919821604492 ], [ 8.761116237195884, 48.540253182947211 ], [ 8.764478483648784, 48.5367902077247 ], [ 8.764326715580003, 48.532870885283714 ], [ 8.761116237195884, 48.531842689319461 ], [ 8.760357396850887, 48.529933127133852 ], [ 8.757964131146567, 48.523593173541897 ], [ 8.726209581313633, 48.515241779671285 ], [ 8.711733242419207, 48.525603488661467 ], [ 8.702627158275993, 48.534107785092388 ], [ 8.70262715827594, 48.534107785092431 ], [ 8.700525754242879, 48.535963078149067 ], [ 8.684881968663419, 48.535499261258735 ], [ 8.681613117945323, 48.529933127133894 ], [ 8.686049415348453, 48.523747815999428 ], [ 8.685815926011447, 48.513385727386826 ], [ 8.70846439170111, 48.5047232510206 ], [ 8.701459711590907, 48.491572019733567 ], [ 8.694922010154713, 48.489715100486777 ], [ 8.697957371535804, 48.479346051593481 ], [ 8.697490392861788, 48.470213342746156 ], [ 8.682547075293352, 48.472999767166463 ], [ 8.682780564630358, 48.46990373058749 ], [ 8.680679160597293, 48.467426765311409 ], [ 8.665035375017835, 48.465723781551752 ], [ 8.657330226896608, 48.47810781453056 ], [ 8.654061376178515, 48.479346051593481 ], [ 8.645422270709259, 48.494976195074756 ], [ 8.628377549107759, 48.497606537661945 ], [ 8.625108698389662, 48.503640337356472 ], [ 8.614134699550336, 48.500236743779979 ], [ 8.60590420042085, 48.507198395368796 ], [ 8.612325157188538, 48.519726958651283 ], [ 8.595046946250033, 48.514004419036517 ], [ 8.591077627520914, 48.516556442234446 ], [ 8.589910180835881, 48.524598341076022 ], [ 8.579228043667815, 48.537354503324863 ], [ 8.582730383722579, 48.539511136770777 ], [ 8.58039549035251, 48.541551737581408 ], [ 8.575725703612711, 48.538591293598479 ], [ 8.573624299579652, 48.539828053655867 ], [ 8.57665966096074, 48.541219372602846 ], [ 8.572970529435691, 48.543654088740702 ], [ 8.566619619469446, 48.544774791726645 ], [ 8.56335076875135, 48.548793660433532 ], [ 8.563724351690215, 48.551877152915672 ], [ 8.56624603652989, 48.55564818652681 ], [ 8.568254044828493, 48.557912217160407 ], [ 8.575305422805759, 48.560840625263317 ], [ 8.579695022341831, 48.564556909650442 ], [ 8.580815771159124, 48.566588775046043 ], [ 8.580628979689518, 48.569184499525342 ], [ 8.579461533004823, 48.574445068142552 ], [ 8.570588938198561, 48.574599555277004 ], [ 8.56545217278441, 48.571664219000809 ], [ 8.564424819701237, 48.568628284067529 ], [ 8.56246350927038, 48.570111511692886 ], [ 8.556813067315156, 48.574599555277004 ], [ 8.555178641956109, 48.574290580536051 ], [ 8.546773025823512, 48.584756048503905 ], [ 8.540702303061684, 48.5885014643546 ], [ 8.536779682199615, 48.59043970458864 ], [ 8.533697622951475, 48.593906729760867 ], [ 8.52991509569161, 48.592787115123379 ], [ 8.524591538807853, 48.593034204625212 ], [ 8.506612859858683, 48.593597873028521 ], [ 8.490502095605208, 48.605024314699094 ], [ 8.472873650661189, 48.61181718985484 ], [ 8.470071778617108, 48.605333101575042 ], [ 8.456295907733702, 48.618454798651427 ], [ 8.447656802264449, 48.622313472362997 ], [ 8.443453994198325, 48.62709781810905 ], [ 8.435982335414106, 48.628023768125338 ], [ 8.430728825331064, 48.632799857103578 ], [ 8.420572039171654, 48.636202255394345 ], [ 8.4187041244756, 48.633733417797806 ], [ 8.409107712724223, 48.633663979993941 ], [ 8.402593360222125, 48.635585057321464 ], [ 8.402593360222125, 48.637128038345857 ], [ 8.409294504193829, 48.635762502541056 ], [ 8.414734805746484, 48.635739357547585 ], [ 8.410298508343352, 48.640213858817816 ], [ 8.420280177500393, 48.646384933463537 ], [ 8.431954644350737, 48.644379417023877 ] ] ] ] } },
{ "type": "Feature", "properties": { "fid": 11, "amt": "Herrenberg" }, "geometry": { "type": "MultiPolygon", "coordinates": [ [ [ [ 8.962442418030324, 48.519185665017375 ], [ 8.946798632450863, 48.516556442234432 ], [ 8.9411948883627, 48.517639079906324 ], [ 8.937459058970589, 48.514855107719136 ], [ 8.915044082617932, 48.509596076182163 ], [ 8.903136126430581, 48.513617737640793 ], [ 8.898699829027452, 48.51980428584109 ], [ 8.898232850353434, 48.526608616298411 ], [ 8.894030042287314, 48.533721257148166 ], [ 8.89589795698337, 48.536504192483918 ], [ 8.895664467646361, 48.53820479988385 ], [ 8.886791872840103, 48.538359397723802 ], [ 8.881421618088945, 48.541915017735562 ], [ 8.880487660740917, 48.537586403802798 ], [ 8.879086724718876, 48.537277202929502 ], [ 8.876985320685813, 48.538513995091613 ], [ 8.854803833670163, 48.538823188410838 ], [ 8.854803833670161, 48.538823188410838 ], [ 8.856671748366217, 48.530783548337162 ], [ 8.860874556432341, 48.525216895797065 ], [ 8.866011321846491, 48.526453982575759 ], [ 8.866174764382157, 48.525085453551171 ], [ 8.860010645885172, 48.522394678487132 ], [ 8.857372216377236, 48.519649631343405 ], [ 8.856555003697471, 48.51747668573072 ], [ 8.857769148249906, 48.51558978190527 ], [ 8.858306173725266, 48.513617737640793 ], [ 8.861878560581228, 48.513579069339137 ], [ 8.861504977642017, 48.515899115217422 ], [ 8.865240807034128, 48.515713515456774 ], [ 8.86696862812798, 48.509619278990868 ], [ 8.868462959884823, 48.509712090118541 ], [ 8.869116730028443, 48.508722095992901 ], [ 8.867388908934592, 48.508288967481143 ], [ 8.865054015564523, 48.509650216052314 ], [ 8.863793173144686, 48.5090005337956 ], [ 8.865847879310348, 48.507793958934691 ], [ 8.864073360349094, 48.507144252879613 ], [ 8.861645071244221, 48.506277965182555 ], [ 8.858282824791322, 48.506061390944538 ], [ 8.855807837819047, 48.507824897110503 ], [ 8.850671072404896, 48.507298945553003 ], [ 8.849130042780649, 48.507979587706245 ], [ 8.84478714111232, 48.507020498400927 ], [ 8.849433578919003, 48.501087663600323 ], [ 8.845557655924443, 48.498852034628797 ], [ 8.846304821802867, 48.494922039529122 ], [ 8.844997281515871, 48.494279905075885 ], [ 8.841261452123765, 48.494279905075885 ], [ 8.838949907687146, 48.499068639673247 ], [ 8.837268784460697, 48.499006752612118 ], [ 8.836988597256289, 48.500739561764192 ], [ 8.834326818814409, 48.500337307776014 ], [ 8.83262234665451, 48.50278946038852 ], [ 8.827415534439004, 48.502657959946632 ], [ 8.822091977555244, 48.503926538217371 ], [ 8.820270760726592, 48.502905489907306 ], [ 8.8138264550252, 48.504978505871939 ], [ 8.807930849266032, 48.505032650674863 ], [ 8.805829445232973, 48.507971853187442 ], [ 8.802093615840862, 48.505651444317024 ], [ 8.79789080777474, 48.508590610942939 ], [ 8.794388467719635, 48.516943101201797 ], [ 8.776643278107116, 48.519726958651276 ], [ 8.77103953401895, 48.518025730610688 ], [ 8.765902768604798, 48.52189207534655 ], [ 8.760532513853642, 48.519881612912862 ], [ 8.757964131146567, 48.523593173541897 ], [ 8.760357396850887, 48.529933127133852 ], [ 8.761116237195884, 48.531842689319461 ], [ 8.764326715580003, 48.532870885283714 ], [ 8.764478483648784, 48.5367902077247 ], [ 8.761116237195884, 48.540253182947211 ], [ 8.761057864861908, 48.542919821604492 ], [ 8.762797360422335, 48.545880012436299 ], [ 8.76541244099681, 48.547054766029149 ], [ 8.769895436267344, 48.547178422715781 ], [ 8.77273233171225, 48.545393099992907 ], [ 8.776001182430347, 48.548329961101288 ], [ 8.76829603430912, 48.549257355516751 ], [ 8.76829603430912, 48.554512269507448 ], [ 8.7608243755249, 48.556057728584314 ], [ 8.759902092643447, 48.56844287755537 ], [ 8.755454120773742, 48.577225764338607 ], [ 8.755921099447757, 48.586802547233674 ], [ 8.753352716740682, 48.59267129150313 ], [ 8.747982461989523, 48.595296561691669 ], [ 8.751017823370614, 48.605024314699065 ], [ 8.76315926889497, 48.603789148315585 ], [ 8.79421335071688, 48.594678863331417 ], [ 8.796081265412937, 48.609192778228454 ], [ 8.801918498838107, 48.609655919603512 ], [ 8.799817094805046, 48.623548185652382 ], [ 8.79211194668382, 48.62771512000765 ], [ 8.796781733423956, 48.634813549112017 ], [ 8.807755732263278, 48.634119181636002 ], [ 8.826259762221071, 48.639519565669772 ], [ 8.832447229651754, 48.637899511160825 ], [ 8.832914208325766, 48.636047956583937 ], [ 8.839918888435971, 48.637282333852653 ], [ 8.839918888435971, 48.639596709824787 ], [ 8.853111035976859, 48.640368144886196 ], [ 8.852293823297336, 48.652246755014424 ], [ 8.846806823877674, 48.66103820969898 ], [ 8.858831524733526, 48.661886426853798 ], [ 8.871323204263394, 48.65995863994835 ], [ 8.877744161031083, 48.661655096318107 ], [ 8.884340234801527, 48.653634981365407 ], [ 8.887258851514114, 48.655563010109518 ], [ 8.899633786375476, 48.656796909811156 ], [ 8.915744550628949, 48.646770600558717 ], [ 8.918312933336026, 48.642142400754359 ], [ 8.93313950623596, 48.643068074692707 ], [ 8.946098164439841, 48.640599573104012 ], [ 8.952168887202019, 48.638053804308072 ], [ 8.982639245681414, 48.645382185212696 ], [ 8.979954118305837, 48.639673853861844 ], [ 8.983923437034951, 48.634427790582926 ], [ 8.979954118305837, 48.630261410522237 ], [ 8.979603884300326, 48.6181460920115 ], [ 8.991161606482159, 48.606645424735213 ], [ 8.980888075653864, 48.59915700533989 ], [ 8.983339713692436, 48.588733130445767 ], [ 8.995714648553799, 48.584794662454229 ], [ 9.00015094595693, 48.588347019703662 ], [ 9.015444497530877, 48.585335254665438 ], [ 9.023266390320609, 48.579233949806714 ], [ 9.033656665817414, 48.5777664375047 ], [ 9.027819432392242, 48.569964735898409 ], [ 9.018713348248975, 48.559998435550192 ], [ 9.019180326922989, 48.554357721003214 ], [ 9.012058902144279, 48.550957534469852 ], [ 9.015211008193869, 48.546165974703207 ], [ 9.008556562089177, 48.543306279319637 ], [ 9.008206328083666, 48.537277202929431 ], [ 9.010657966122238, 48.528464184142287 ], [ 9.013226348829313, 48.527381777829284 ], [ 9.015094263525366, 48.519494976373522 ], [ 9.001435137310468, 48.519108336883171 ], [ 8.995014180542778, 48.516556442234375 ], [ 8.998633265266388, 48.513617737640793 ], [ 8.985090883719991, 48.512070982546717 ], [ 8.961741950019304, 48.513617737640793 ], [ 8.962442418030324, 48.519185665017375 ] ] ] ] } },
{ "type": "Feature", "properties": { "fid": 12, "amt": "Calw" }, "geometry": { "type": "MultiPolygon", "coordinates": [ [ [ [ 8.861575024443354, 48.718376369300827 ], [ 8.868112725879545, 48.714062866011901 ], [ 8.868112725879545, 48.709594919124093 ], [ 8.856671748366209, 48.706975593383504 ], [ 8.85667174836621, 48.706975593383497 ], [ 8.856671748366209, 48.706975593383497 ], [ 8.858072684388251, 48.703123396082397 ], [ 8.862742471128387, 48.699116798096505 ], [ 8.85503732300716, 48.683087216778809 ], [ 8.867879236542537, 48.67830818122107 ], [ 8.860174088421312, 48.67460797131303 ], [ 8.858831524733526, 48.661886426853798 ], [ 8.846806823877674, 48.66103820969898 ], [ 8.852293823297336, 48.652246755014417 ], [ 8.853111035976859, 48.640368144886196 ], [ 8.839918888435971, 48.639596709824787 ], [ 8.839918888435971, 48.637282333852653 ], [ 8.832914208325766, 48.636047956583937 ], [ 8.832447229651754, 48.637899511160825 ], [ 8.826259762221071, 48.639519565669772 ], [ 8.807755732263278, 48.634119181636002 ], [ 8.796781733423956, 48.634813549112017 ], [ 8.79211194668382, 48.63789951116086 ], [ 8.801218030827087, 48.645613590424858 ], [ 8.802852456186136, 48.660267090807928 ], [ 8.821531603146683, 48.66566467531333 ], [ 8.821531603146683, 48.665664675313337 ], [ 8.821298113809675, 48.669365542036807 ], [ 8.801918498838107, 48.680928998803921 ], [ 8.801451520164095, 48.676920634354801 ], [ 8.786624947264158, 48.672757764440874 ], [ 8.772148608369735, 48.673682876370208 ], [ 8.767011842955583, 48.665973091254557 ], [ 8.759540184171362, 48.660112865614089 ], [ 8.757672269475309, 48.654714686545979 ], [ 8.746231291961973, 48.65610284494511 ], [ 8.746464781298979, 48.649470187642493 ], [ 8.741794994558843, 48.649161670718804 ], [ 8.738526143840746, 48.653789226378329 ], [ 8.727201910995911, 48.655023169493418 ], [ 8.717628848178629, 48.654406201710984 ], [ 8.70502042398026, 48.654868928255645 ], [ 8.701284594588151, 48.650858490440221 ], [ 8.669997023429231, 48.645305049906042 ], [ 8.660890939285961, 48.646847733623879 ], [ 8.645714132380515, 48.642990935846761 ], [ 8.642445281662422, 48.636356553732696 ], [ 8.633105708182145, 48.636665148993714 ], [ 8.63217175083412, 48.630801516234754 ], [ 8.622832177353846, 48.633424804603486 ], [ 8.618395879950713, 48.638825262965462 ], [ 8.610457242492481, 48.639442421396801 ], [ 8.603686051719281, 48.643608043311232 ], [ 8.601117669012206, 48.642219540898125 ], [ 8.595280435587036, 48.647156264704563 ], [ 8.587750404468558, 48.651244123322734 ], [ 8.57496686326744, 48.657182497274484 ], [ 8.573799416582403, 48.65610284494511 ], [ 8.577068267300501, 48.653017996595025 ], [ 8.596214392935062, 48.644070868954543 ], [ 8.597381839620098, 48.633270497298447 ], [ 8.605086987741322, 48.626480508659256 ], [ 8.60695490243738, 48.619843955168619 ], [ 8.592128329537442, 48.614595829962973 ], [ 8.578585947991044, 48.613515265869665 ], [ 8.566911481140703, 48.617219960764821 ], [ 8.557805396997432, 48.625245867106337 ], [ 8.548232334180151, 48.626789164328038 ], [ 8.526751315175522, 48.624165530970217 ], [ 8.515777316336198, 48.627406470002228 ], [ 8.509006125562999, 48.638516680918286 ], [ 8.508072168214969, 48.643453767152984 ], [ 8.516711273684228, 48.646693467375663 ], [ 8.51717825235824, 48.650087215827121 ], [ 8.509473104237015, 48.651629753255953 ], [ 8.496164212027622, 48.663659925688556 ], [ 8.479819958437142, 48.667052532185203 ], [ 8.478010416075334, 48.669751033356839 ], [ 8.485015096185538, 48.679618607057478 ], [ 8.492720244306765, 48.68532241647592 ], [ 8.508597519223231, 48.691796228199486 ], [ 8.516536156681465, 48.696728097557376 ], [ 8.524708283476704, 48.697190435540151 ], [ 8.53101249557589, 48.702892254867656 ], [ 8.54221998375222, 48.694878703164449 ], [ 8.553193982591541, 48.704433176248337 ], [ 8.561833088060796, 48.707052634321961 ], [ 8.562883790077326, 48.711597840930501 ], [ 8.565452172784401, 48.723382650399969 ], [ 8.573157320905628, 48.731160652385405 ], [ 8.577126639634745, 48.736858622908443 ], [ 8.588100638474067, 48.743479777309254 ], [ 8.603394190048018, 48.753409873604511 ], [ 8.611332827506251, 48.758643553143294 ], [ 8.621606358334553, 48.755334083874452 ], [ 8.643320866676191, 48.750023084528188 ], [ 8.664101417669801, 48.743633747266735 ], [ 8.670639119105994, 48.745096438336866 ], [ 8.667487013056407, 48.748560536851713 ], [ 8.6742582038296, 48.751793480022975 ], [ 8.681963351950827, 48.751177697360859 ], [ 8.696089456839742, 48.757796965479031 ], [ 8.722765613592774, 48.761721933466681 ], [ 8.725567485636859, 48.769955673501784 ], [ 8.70245204127318, 48.775649246123656 ], [ 8.696848297185014, 48.780419039603146 ], [ 8.724750272957332, 48.778726584117784 ], [ 8.72498376229434, 48.783419161353201 ], [ 8.717161869504611, 48.794187351873184 ], [ 8.721749934976518, 48.795271734404807 ], [ 8.722181890250258, 48.796648328107821 ], [ 8.717220241838584, 48.7996705493699 ], [ 8.715912701551346, 48.802546489059701 ], [ 8.716426378092761, 48.804761004030134 ], [ 8.716893356766775, 48.809343509171924 ], [ 8.714885348468513, 48.810419875817836 ], [ 8.71133631054601, 48.812388029358395 ], [ 8.708581136369327, 48.817062084382272 ], [ 8.705253913317261, 48.818714812043893 ], [ 8.701623154126519, 48.816723845027447 ], [ 8.70046738190862, 48.813410516131583 ], [ 8.694163169809434, 48.817715494854355 ], [ 8.694665171883713, 48.821581973087497 ], [ 8.697186856723388, 48.825671045008825 ], [ 8.698074116204012, 48.829544594868601 ], [ 8.695213871825967, 48.831396722213668 ], [ 8.690777574422833, 48.836391745085415 ], [ 8.693696191135421, 48.839465357779396 ], [ 8.698447699143227, 48.838397298750095 ], [ 8.701868317930661, 48.835469624500867 ], [ 8.70666652380587, 48.832403451510018 ], [ 8.710635842534987, 48.831511997586453 ], [ 8.714359997460528, 48.829629133292123 ], [ 8.713717901783481, 48.82659334594414 ], [ 8.711441380747942, 48.825094598303941 ], [ 8.71404478685529, 48.823027021583549 ], [ 8.715293954808557, 48.817023648206501 ], [ 8.721364677570735, 48.816331792010033 ], [ 8.722030122180925, 48.814694360971352 ], [ 8.722450402987539, 48.81152697169081 ], [ 8.721703237109116, 48.806514092366932 ], [ 8.722076820048327, 48.803838301342559 ], [ 8.72906982569196, 48.800108871684515 ], [ 8.733704589031275, 48.800993194520409 ], [ 8.741444760553323, 48.804107424713017 ], [ 8.749862051152157, 48.796379164712562 ], [ 8.75537239950552, 48.793672069689762 ], [ 8.75872297149183, 48.791034049640096 ], [ 8.763217641228952, 48.784257624855307 ], [ 8.768996502320134, 48.778880446065457 ], [ 8.774985503814101, 48.776687868787469 ], [ 8.781371437181498, 48.776110858849187 ], [ 8.792111946683812, 48.781034463812922 ], [ 8.804253392208169, 48.779803607847484 ], [ 8.800050584142046, 48.773648875263618 ], [ 8.80437013687667, 48.770878999410591 ], [ 8.812857474276626, 48.765515777657541 ], [ 8.818040937558182, 48.764777039392193 ], [ 8.819441873580223, 48.763176402537958 ], [ 8.821870162685094, 48.762591541731389 ], [ 8.824391847524771, 48.759482430482542 ], [ 8.831723412706786, 48.756249982073811 ], [ 8.8358911973726, 48.753640782728212 ], [ 8.835505939966298, 48.750523420013586 ], [ 8.834852169822678, 48.74867600269004 ], [ 8.83457198261827, 48.745473651760804 ], [ 8.832003599911193, 48.742825399727998 ], [ 8.832237089248201, 48.740823721294959 ], [ 8.830088987347738, 48.737374488358491 ], [ 8.831454899969469, 48.737320592215525 ], [ 8.84293090088312, 48.735218597581685 ], [ 8.852550661567806, 48.734787408331634 ], [ 8.862042003117367, 48.733008713583018 ], [ 8.869735476771515, 48.728935188546593 ], [ 8.874183448641723, 48.727464326204995 ], [ 8.878853235381859, 48.72376772830728 ], [ 8.869221800230099, 48.721449514754966 ], [ 8.861575024443354, 48.718376369300827 ] ] ], [ [ [ 8.874183448641729, 48.727464326205002 ], [ 8.874183448641723, 48.727464326204995 ], [ 8.874183448641727, 48.727464326205002 ], [ 8.874183448641729, 48.727464326205002 ] ] ] ] } },
{ "type": "Feature", "properties": { "fid": 13, "amt": "Neuenbürg" }, "geometry": { "type": "MultiPolygon", "coordinates": [ [ [ [ 8.447131451256181, 48.659033276044688 ], [ 8.450225184971506, 48.664585204655239 ], [ 8.450341929640009, 48.682547670954861 ], [ 8.441002356159736, 48.695495175510814 ], [ 8.449174482954975, 48.700734885674812 ], [ 8.454544737706131, 48.698115098767119 ], [ 8.46668618323049, 48.700272580245773 ], [ 8.459681503120281, 48.718761485537357 ], [ 8.472756905992668, 48.721072121039967 ], [ 8.476959714058792, 48.725693073618253 ], [ 8.474624820688723, 48.73662763666281 ], [ 8.485131840854029, 48.757258220445685 ], [ 8.466219204556475, 48.766031348966202 ], [ 8.4568796310762, 48.761414103924139 ], [ 8.44730656825892, 48.761260188445419 ], [ 8.438667462789667, 48.751870452325029 ], [ 8.424191123895238, 48.745096438336788 ], [ 8.409481295663809, 48.752948052173217 ], [ 8.408080359641767, 48.758951399665463 ], [ 8.38473142594108, 48.761106272495049 ], [ 8.375391852460805, 48.770186506570681 ], [ 8.370255087046656, 48.770955942469833 ], [ 8.362549938925429, 48.770032617975936 ], [ 8.361382492240395, 48.776033923689624 ], [ 8.373056959090736, 48.77772646996209 ], [ 8.372589980416723, 48.782957615833205 ], [ 8.387766787322169, 48.792802999687744 ], [ 8.38846725533319, 48.804953231619471 ], [ 8.398273807487479, 48.812334213686938 ], [ 8.406679423619725, 48.811257888136595 ], [ 8.409247806326801, 48.814794299609069 ], [ 8.40481150892367, 48.816793030535223 ], [ 8.401005632730092, 48.825056168288278 ], [ 8.39694291826617, 48.826316657445886 ], [ 8.392786808067447, 48.826685575104079 ], [ 8.38914437441014, 48.828314928940465 ], [ 8.378193724504889, 48.832933705371694 ], [ 8.381812809228121, 48.836061320494409 ], [ 8.384848170609212, 48.837659633174624 ], [ 8.390125029625569, 48.838397298750102 ], [ 8.392880203802251, 48.836676062175755 ], [ 8.39521509717232, 48.834247788581706 ], [ 8.398016969216402, 48.832956759760613 ], [ 8.402126381547726, 48.832956759760613 ], [ 8.405301836531018, 48.832280493291158 ], [ 8.408570687249117, 48.831112375161574 ], [ 8.408570687249117, 48.833325628532862 ], [ 8.412213120906424, 48.833202672577208 ], [ 8.414314524939487, 48.831788657398093 ], [ 8.417349886320578, 48.832464930506298 ], [ 8.418377239403407, 48.834217050186872 ], [ 8.420688783840138, 48.833855872634473 ], [ 8.421879579458512, 48.830712749549306 ], [ 8.42384088988937, 48.828161218577655 ], [ 8.427389927811875, 48.826962261565406 ], [ 8.43539861207157, 48.820329051573452 ], [ 8.433530697375515, 48.814179289445569 ], [ 8.443804228203817, 48.814794299609069 ], [ 8.445205164225857, 48.821712644079334 ], [ 8.460148481793951, 48.823334473335017 ], [ 8.46668618323049, 48.822942472020785 ], [ 8.474718216423183, 48.820936299654406 ], [ 8.478267254345688, 48.820013894606952 ], [ 8.482329968809948, 48.820329051573452 ], [ 8.499398039344815, 48.820598086441336 ], [ 8.505702251444003, 48.820967046196984 ], [ 8.514318007979888, 48.822173833093814 ], [ 8.513967773974047, 48.82690077581713 ], [ 8.515018475990907, 48.830167101738837 ], [ 8.51340739956523, 48.832065315682037 ], [ 8.51097911046036, 48.836430166408483 ], [ 8.509414731902744, 48.842308281613029 ], [ 8.514784986653904, 48.845381531264771 ], [ 8.513080514493421, 48.847033325027191 ], [ 8.512473442217203, 48.849215145826825 ], [ 8.511282646598799, 48.851681103476324 ], [ 8.509648221239752, 48.849376473871345 ], [ 8.503810987814578, 48.85813350203702 ], [ 8.51034868925044, 48.863471465015984 ], [ 8.51852081604601, 48.868732065714021 ], [ 8.518801003250092, 48.870045209705353 ], [ 8.521929760365985, 48.875205301394509 ], [ 8.528210623531795, 48.880341811221079 ], [ 8.5359157716527, 48.881746795380366 ], [ 8.543107243232514, 48.883804271550559 ], [ 8.547123259829034, 48.883527899075865 ], [ 8.550181970143825, 48.884571964855553 ], [ 8.552423467779093, 48.886230142175769 ], [ 8.555879109966796, 48.887458386224253 ], [ 8.557326743856237, 48.889331400314894 ], [ 8.564471517568649, 48.893384239812157 ], [ 8.576075937618203, 48.897597923406479 ], [ 8.58891785115358, 48.890383020913049 ], [ 8.594451548440338, 48.88484833156047 ], [ 8.600849156274327, 48.88076409032724 ], [ 8.608040627854141, 48.879013599123638 ], [ 8.612056644450661, 48.877447318222757 ], [ 8.615885869577573, 48.876372391186912 ], [ 8.618641043754256, 48.877201622651029 ], [ 8.621116030726528, 48.881838922989161 ], [ 8.630945931814816, 48.88685194449527 ], [ 8.632510310372467, 48.889055058385722 ], [ 8.633584361322699, 48.892156141323987 ], [ 8.633537663455298, 48.894980722746467 ], [ 8.632323518902863, 48.897406051180361 ], [ 8.633747803858896, 48.899593350903835 ], [ 8.637460284317015, 48.899585676335782 ], [ 8.640168760626295, 48.897313952249995 ], [ 8.643951287885807, 48.892770194339015 ], [ 8.644418266559821, 48.889853375347435 ], [ 8.644651755896827, 48.887059210217586 ], [ 8.645772504714461, 48.884203473539877 ], [ 8.647687117277918, 48.881716086139726 ], [ 8.648691121427335, 48.880863897189634 ], [ 8.646589717394274, 48.869346406373921 ], [ 8.638884569273046, 48.866428221061611 ], [ 8.638651079936043, 48.860284116749526 ], [ 8.627910570433725, 48.856443668510678 ], [ 8.635615718554952, 48.846610778320304 ], [ 8.645118734570843, 48.842884530288551 ], [ 8.649508334106574, 48.841901061885011 ], [ 8.654178120846712, 48.840364353842979 ], [ 8.656162780211556, 48.839849546105455 ], [ 8.658754511852049, 48.835999845911367 ], [ 8.662583736978963, 48.835385095931727 ], [ 8.668304225735913, 48.836775956985932 ], [ 8.667136779050878, 48.842154614179918 ], [ 8.673978016624902, 48.840610230298061 ], [ 8.678577756564213, 48.838466454340384 ], [ 8.684064755983874, 48.834316949900618 ], [ 8.690777574422833, 48.836391745085415 ], [ 8.695213871825967, 48.831396722213668 ], [ 8.698074116204012, 48.829544594868601 ], [ 8.697186856723388, 48.825671045008825 ], [ 8.694665171883713, 48.821581973087497 ], [ 8.694163169809434, 48.817715494854355 ], [ 8.70046738190862, 48.813410516131583 ], [ 8.701623154126519, 48.816723845027447 ], [ 8.705253913317261, 48.818714812043893 ], [ 8.708581136369327, 48.817062084382272 ], [ 8.71133631054601, 48.812388029358395 ], [ 8.714885348468513, 48.810419875817836 ], [ 8.716893356766775, 48.809343509171924 ], [ 8.716426378092761, 48.804761004030134 ], [ 8.715912701551344, 48.802546489059694 ], [ 8.717220241838584, 48.7996705493699 ], [ 8.722181890250258, 48.796648328107821 ], [ 8.721749934976518, 48.795271734404807 ], [ 8.717161869504611, 48.794187351873184 ], [ 8.72498376229434, 48.783419161353201 ], [ 8.724750272957332, 48.778726584117784 ], [ 8.696848297185014, 48.780419039603146 ], [ 8.70245204127318, 48.775649246123656 ], [ 8.725567485636859, 48.769955673501784 ], [ 8.722765613592774, 48.761721933466681 ], [ 8.696089456839742, 48.757796965479031 ], [ 8.681963351950827, 48.751177697360859 ], [ 8.6742582038296, 48.751793480022975 ], [ 8.667487013056402, 48.748560536851713 ], [ 8.670639119105994, 48.745096438336866 ], [ 8.664101417669801, 48.743633747266735 ], [ 8.643320866676191, 48.750023084528188 ], [ 8.621606358334553, 48.755334083874452 ], [ 8.611332827506251, 48.758643553143294 ], [ 8.603394190048018, 48.753409873604511 ], [ 8.588100638474067, 48.743479777309254 ], [ 8.577126639634745, 48.736858622908443 ], [ 8.573157320905628, 48.731160652385405 ], [ 8.565452172784401, 48.723382650399969 ], [ 8.562883790077326, 48.711597840930501 ], [ 8.561833088060796, 48.707052634321961 ], [ 8.553193982591541, 48.704433176248337 ], [ 8.54221998375222, 48.694878703164449 ], [ 8.53101249557589, 48.702892254867656 ], [ 8.524708283476704, 48.697190435540151 ], [ 8.516536156681465, 48.696728097557376 ], [ 8.508597519223231, 48.691796228199486 ], [ 8.492720244306765, 48.68532241647592 ], [ 8.485015096185538, 48.679618607057478 ], [ 8.478010416075334, 48.669751033356839 ], [ 8.479819958437142, 48.667052532185203 ], [ 8.470713874293875, 48.66535625748466 ], [ 8.464176172857684, 48.657182497274484 ], [ 8.452034727333327, 48.655948607010515 ], [ 8.447131451256181, 48.659033276044688 ] ] ] ] } },
{ "type": "Feature", "properties": { "fid": 14, "amt": "Tübingen" }, "geometry": { "type": "MultiPolygon", "coordinates": [ [ [ [ 9.194122212675353, 48.522162708426265 ], [ 9.193655234001341, 48.51798706567287 ], [ 9.185249617869093, 48.518141725246352 ], [ 9.185016128532087, 48.515512448281726 ], [ 9.167971406930587, 48.516904435437681 ], [ 9.165169534886502, 48.522935937829708 ], [ 9.161433705494391, 48.520925516828363 ], [ 9.155829961406228, 48.525874101910546 ], [ 9.149292259970034, 48.52494627903598 ], [ 9.143688515881871, 48.528966722066102 ], [ 9.141820601185815, 48.530667582650274 ], [ 9.137384303782685, 48.531131443803645 ], [ 9.136158484763401, 48.529469255002979 ], [ 9.140361292829525, 48.523361208970144 ], [ 9.136275229431908, 48.520577551246809 ], [ 9.138376633464969, 48.513695074155855 ], [ 9.1360417400949, 48.510446838879162 ], [ 9.140011058824017, 48.504568550485011 ], [ 9.142112462857078, 48.503795040724924 ], [ 9.144213866890139, 48.499927314849053 ], [ 9.147015738934222, 48.499849957321231 ], [ 9.152502738353883, 48.4923457160167 ], [ 9.140478037498031, 48.489637727375616 ], [ 9.13872686747048, 48.487471232336624 ], [ 9.125476347595342, 48.481745049894656 ], [ 9.128278219639423, 48.479578217677847 ], [ 9.119989348175681, 48.476173008612349 ], [ 9.125593092263843, 48.470677757442004 ], [ 9.102010669226152, 48.472535373722167 ], [ 9.097457627154519, 48.470290745490502 ], [ 9.091620393729347, 48.468510452496034 ], [ 9.091970627734858, 48.472148375938609 ], [ 9.089168755690775, 48.473851144108103 ], [ 9.07504265080186, 48.482131974479032 ], [ 9.067220758012127, 48.482131974479032 ], [ 9.067220758012127, 48.47307716566042 ], [ 9.071890544752266, 48.471838775586562 ], [ 9.07434218279084, 48.467813799105201 ], [ 9.080062671547507, 48.4668075051014 ], [ 9.076443586823899, 48.463556265027329 ], [ 9.077611033508935, 48.45767253927486 ], [ 9.073875204116824, 48.455040125379618 ], [ 9.07679382082941, 48.45101381658403 ], [ 9.073524970111315, 48.447761564859093 ], [ 9.076326842155398, 48.446212800353358 ], [ 9.094422265773428, 48.441643669877891 ], [ 9.095939946463973, 48.437926107954432 ], [ 9.100376243867105, 48.435602493595631 ], [ 9.098158095165561, 48.428166213470703 ], [ 9.091270159723859, 48.422123434527748 ], [ 9.07527614013889, 48.420496409750172 ], [ 9.06009933323344, 48.426461912665474 ], [ 9.058581652542898, 48.422975664817756 ], [ 9.05321139779174, 48.425532269954417 ], [ 9.057530950526365, 48.428940876760848 ], [ 9.053328142460241, 48.432891475856621 ], [ 9.057297461189359, 48.436686860188573 ], [ 9.03926040990558, 48.435602493595795 ], [ 9.030738049104828, 48.440249616038841 ], [ 9.022916156315098, 48.438700622457567 ], [ 9.020114284271017, 48.440404512799162 ], [ 9.018946837585981, 48.444896313387908 ], [ 9.01345983816632, 48.449929755818964 ], [ 9.023966858331629, 48.453569011105635 ], [ 9.023966858331617, 48.453569011105643 ], [ 9.018129624906457, 48.456898314062876 ], [ 9.018830092917478, 48.459066114902463 ], [ 9.026535241038705, 48.461233823173409 ], [ 9.024900815679656, 48.463943328338672 ], [ 9.020347773608023, 48.46471744610583 ], [ 9.008439817420676, 48.479423440406386 ], [ 9.001902115984484, 48.492423084995892 ], [ 9.02455058167415, 48.495517747351713 ], [ 9.022215688304081, 48.50077823986382 ], [ 9.022215688304083, 48.50077823986382 ], [ 9.028286411066258, 48.509441390520784 ], [ 9.021982198967073, 48.512070982546717 ], [ 9.015677986867887, 48.510678862590481 ], [ 9.014277050845848, 48.515937781748406 ], [ 9.004237009354553, 48.513463064256193 ], [ 8.998866754603394, 48.506811662032661 ], [ 8.998633265266388, 48.513617737640793 ], [ 8.995014180542778, 48.516556442234375 ], [ 9.001435137310468, 48.519108336883171 ], [ 9.015094263525366, 48.519494976373522 ], [ 9.013226348829313, 48.527381777829284 ], [ 9.010657966122238, 48.528464184142287 ], [ 9.008206328083666, 48.537277202929431 ], [ 9.008556562089177, 48.543306279319637 ], [ 9.015211008193869, 48.546165974703207 ], [ 9.012058902144279, 48.550957534469852 ], [ 9.019180326922989, 48.554357721003214 ], [ 9.018713348248975, 48.559998435550192 ], [ 9.027819432392242, 48.569964735898409 ], [ 9.033656665817414, 48.5777664375047 ], [ 9.042821122294896, 48.590007274963213 ], [ 9.055312801824764, 48.592555467617508 ], [ 9.070606353398714, 48.593559265804039 ], [ 9.077611033508919, 48.58908062759113 ], [ 9.077144054834905, 48.598037507052446 ], [ 9.090102713038787, 48.601897741248742 ], [ 9.086366883646678, 48.608073502368129 ], [ 9.079128714199467, 48.610697972166101 ], [ 9.09360505309389, 48.614248508312045 ], [ 9.095706457126951, 48.616795478264898 ], [ 9.09488924444743, 48.620885797468731 ], [ 9.105746498618247, 48.622043374804385 ], [ 9.107380923977296, 48.617567261973278 ], [ 9.109599072678861, 48.616409581986055 ], [ 9.114969327430018, 48.614788785403007 ], [ 9.110883264032399, 48.608459462363697 ], [ 9.112867923396957, 48.604985716206649 ], [ 9.119639114170155, 48.601511731104132 ], [ 9.127461006959884, 48.601280123601356 ], [ 9.150226217318052, 48.605526092413584 ], [ 9.167387683588057, 48.605680484553574 ], [ 9.174625853035268, 48.605217306717599 ], [ 9.182214256487994, 48.604368136318854 ], [ 9.192604531984799, 48.607069992574104 ], [ 9.195523148697383, 48.609231373505125 ], [ 9.209415764249291, 48.621966203807929 ], [ 9.218521848392559, 48.619651019049357 ], [ 9.21548648701147, 48.615637780578943 ], [ 9.217120912370516, 48.614094142367001 ], [ 9.22062325242562, 48.615020330957805 ], [ 9.223658613806711, 48.615020330957805 ], [ 9.233465165960997, 48.615946502557684 ], [ 9.237434484690116, 48.614711603315428 ], [ 9.240936824745219, 48.61702701461634 ], [ 9.251443844910527, 48.613322305562093 ], [ 9.236967506016102, 48.607610346479568 ], [ 9.236967506016104, 48.607610346479561 ], [ 9.236967506016102, 48.607610346479561 ], [ 9.237901463364128, 48.601588933369058 ], [ 9.236033548668082, 48.599350019778313 ], [ 9.229846081237399, 48.598655164347932 ], [ 9.206497147536711, 48.600044865650602 ], [ 9.204162254166643, 48.594485831044899 ], [ 9.201827360796573, 48.593868122772378 ], [ 9.202060850133581, 48.591551649488267 ], [ 9.196690595382421, 48.592169386081736 ], [ 9.195523148697388, 48.588771741357569 ], [ 9.200192935437524, 48.587999517513254 ], [ 9.207197615547731, 48.581203438834322 ], [ 9.209299019580795, 48.57332502230016 ], [ 9.217237657039028, 48.570080611560641 ], [ 9.224008847812227, 48.566990503024634 ], [ 9.224592571154744, 48.564441021330502 ], [ 9.214786019000455, 48.561659621993883 ], [ 9.218988827066582, 48.556250907649336 ], [ 9.214902763668961, 48.551382570282293 ], [ 9.229729336568894, 48.532213769969786 ], [ 9.219572550409097, 48.530049094502424 ], [ 9.213968806320935, 48.525874101910546 ], [ 9.209532508917805, 48.52571946594518 ], [ 9.201593871459574, 48.523245226285944 ], [ 9.194122212675353, 48.522162708426265 ] ] ], [ [ [ 9.113101412733945, 48.436260861787176 ], [ 9.113451646739355, 48.438491504705667 ], [ 9.115553050772519, 48.440443236915293 ], [ 9.119148786562326, 48.442890541176162 ], [ 9.12279122021973, 48.444780151134793 ], [ 9.121273539529184, 48.446716153998395 ], [ 9.126433653876941, 48.448280390407369 ], [ 9.129445666324425, 48.450355639593745 ], [ 9.132504376639123, 48.449457407818485 ], [ 9.131290232086686, 48.447970644449207 ], [ 9.134745874274389, 48.447784795967479 ], [ 9.136450346434632, 48.447490534480089 ], [ 9.136426997500839, 48.44567846564096 ], [ 9.137968027125174, 48.44470270948522 ], [ 9.139789243953738, 48.44437745326794 ], [ 9.142170835191298, 48.446406398499533 ], [ 9.145953362450722, 48.448094543059177 ], [ 9.146373643257423, 48.451207396428202 ], [ 9.147634485677171, 48.452802466250759 ], [ 9.147634485677171, 48.45503238278485 ], [ 9.152024085212902, 48.456147304326002 ], [ 9.153144834030622, 48.457711250225515 ], [ 9.15762782930107, 48.455527906492499 ], [ 9.160149514140743, 48.455589846615901 ], [ 9.162110824571601, 48.456271182985894 ], [ 9.161457054427983, 48.457819640730698 ], [ 9.163324969124037, 48.458067389587001 ], [ 9.165006092350488, 48.456890571751337 ], [ 9.164165530737263, 48.455713726636006 ], [ 9.162484407510812, 48.455342085668882 ], [ 9.161643845897588, 48.4544129713492 ], [ 9.163978739267657, 48.453174125807557 ], [ 9.166593819842136, 48.452492747875304 ], [ 9.16785466226205, 48.45159455390263 ], [ 9.168181547333782, 48.449085721056917 ], [ 9.167247589985756, 48.446236032170219 ], [ 9.168741921742599, 48.443262273279956 ], [ 9.16878861961008, 48.439823647512348 ], [ 9.171170210847471, 48.438305621536692 ], [ 9.173108172344708, 48.433859713083265 ], [ 9.177240933609651, 48.433100616660063 ], [ 9.182004116084594, 48.431117617393753 ], [ 9.185716596543079, 48.430606362847236 ], [ 9.189849357808027, 48.430807766767693 ], [ 9.193585187200139, 48.431861251187598 ], [ 9.19563989336587, 48.431768297558172 ], [ 9.197274318724919, 48.430761289010476 ], [ 9.196457106045395, 48.429134540738112 ], [ 9.200963450249557, 48.428080999788058 ], [ 9.203671926558837, 48.42634570825674 ], [ 9.204862722177642, 48.421542360228266 ], [ 9.198862046216496, 48.422534056360526 ], [ 9.19120359596274, 48.422162172578041 ], [ 9.189685915272197, 48.420535149040433 ], [ 9.184105520117658, 48.42433145628511 ], [ 9.186673902824733, 48.426655586090128 ], [ 9.18517957106789, 48.427058424448852 ], [ 9.178034797355476, 48.423091876932219 ], [ 9.164702556212463, 48.422239648590363 ], [ 9.162951386184909, 48.423789144037706 ], [ 9.153191531897935, 48.421697314024598 ], [ 9.148591791958987, 48.421464883153135 ], [ 9.147494392074966, 48.419527917895493 ], [ 9.14765783461096, 48.417048494665011 ], [ 9.143221537207831, 48.416428619962609 ], [ 9.144505728561422, 48.413755323731174 ], [ 9.141937345854345, 48.413600345726152 ], [ 9.141096784240977, 48.415746749060858 ], [ 9.136613788970445, 48.418102264313909 ], [ 9.134745874274389, 48.417544388985533 ], [ 9.132877959578334, 48.419156012120041 ], [ 9.128675151512208, 48.420829566682997 ], [ 9.128581755777406, 48.422379105115297 ], [ 9.124659134915689, 48.422379105115297 ], [ 9.124845926385294, 48.420891549127226 ], [ 9.121623773534749, 48.421348667319158 ], [ 9.121670471402, 48.424362445381604 ], [ 9.119055390827674, 48.427081665025774 ], [ 9.109365583341891, 48.434053358314671 ], [ 9.114035370081973, 48.430838751914976 ], [ 9.117420965468572, 48.432852745983617 ], [ 9.114665791291792, 48.434216019738798 ], [ 9.113101412733945, 48.436260861787176 ] ] ] ] } },
{ "type": "Feature", "properties": { "fid": 15, "amt": "Nürtingen" }, "geometry": { "type": "MultiPolygon", "coordinates": [ [ [ [ 9.251443844910527, 48.613322305562093 ], [ 9.240936824745219, 48.61702701461634 ], [ 9.237434484690116, 48.614711603315428 ], [ 9.233465165960997, 48.615946502557684 ], [ 9.223658613806711, 48.615020330957805 ], [ 9.22062325242562, 48.615020330957805 ], [ 9.217120912370516, 48.614094142367001 ], [ 9.21548648701147, 48.615637780578943 ], [ 9.218521848392559, 48.619651019049357 ], [ 9.209415764249291, 48.621966203807929 ], [ 9.195523148697383, 48.609231373505125 ], [ 9.192604531984799, 48.607069992574104 ], [ 9.182214256487994, 48.604368136318854 ], [ 9.174625853035268, 48.605217306717599 ], [ 9.167387683588057, 48.605680484553574 ], [ 9.150226217318052, 48.605526092413584 ], [ 9.147774579279471, 48.614171325398544 ], [ 9.14298804787083, 48.61702701461634 ], [ 9.162250918173896, 48.62173469011065 ], [ 9.167387683588046, 48.625361616034887 ], [ 9.164002088201446, 48.632460376204158 ], [ 9.171707236322671, 48.634697821862844 ], [ 9.189919404609208, 48.634312062448927 ], [ 9.203812020161118, 48.62852531729007 ], [ 9.205563190188668, 48.626364762296646 ], [ 9.216653933696495, 48.629837037692312 ], [ 9.220273018420102, 48.626364762296646 ], [ 9.225526528502757, 48.627830863272848 ], [ 9.227160953861802, 48.628448156204541 ], [ 9.222491167121667, 48.637089464395231 ], [ 9.236150293336566, 48.640483859127727 ], [ 9.242337760767249, 48.641640986944203 ], [ 9.255296418971129, 48.640252430378986 ], [ 9.254829440297117, 48.645343617573992 ], [ 9.261717375738819, 48.64804328104691 ], [ 9.269772757865555, 48.665549018848623 ], [ 9.296273797615836, 48.666782674120007 ], [ 9.298608690985899, 48.66161654112549 ], [ 9.303628711731552, 48.663621372029496 ], [ 9.316704114603935, 48.662156311136791 ], [ 9.315303178581892, 48.670020875526063 ], [ 9.311567349189785, 48.670791845190188 ], [ 9.315653412587402, 48.67287340436085 ], [ 9.330304868484586, 48.669712484357426 ], [ 9.344664462710506, 48.671871182902152 ], [ 9.355521716881325, 48.670714748754612 ], [ 9.366612460389153, 48.674646516566895 ], [ 9.376243895540684, 48.674954877537147 ], [ 9.387217894380006, 48.670560555529555 ], [ 9.39142070244613, 48.665009285171152 ], [ 9.393522106479193, 48.659071833213027 ], [ 9.395390021175247, 48.655215970376915 ], [ 9.402628190622458, 48.649508752125094 ], [ 9.403211913964975, 48.645420752821664 ], [ 9.400410041920892, 48.645420752821664 ], [ 9.397491425208308, 48.646886300112044 ], [ 9.395973744517764, 48.643878025452508 ], [ 9.401110509931916, 48.638323816180048 ], [ 9.398892361230351, 48.632306065949528 ], [ 9.41050845574644, 48.619265144598828 ], [ 9.418330348536172, 48.62019123832453 ], [ 9.421248965248758, 48.616563940851577 ], [ 9.410625200414945, 48.61440287378516 ], [ 9.410741945083448, 48.608691036945089 ], [ 9.413543817127531, 48.608691036945089 ], [ 9.412493115110999, 48.603596150839323 ], [ 9.406188903011815, 48.599890456282807 ], [ 9.408523796381882, 48.596724960224165 ], [ 9.419964773895218, 48.594563044047966 ], [ 9.426735964668419, 48.585528321910843 ], [ 9.423000135276309, 48.579967689981828 ], [ 9.424517815966853, 48.572011833507617 ], [ 9.43058853872903, 48.569539856197778 ], [ 9.442963473590394, 48.570544111554824 ], [ 9.438527176187264, 48.562895818359976 ], [ 9.458782376172611, 48.55068705527556 ], [ 9.454462823437982, 48.547982183813573 ], [ 9.464969843603292, 48.544658858085569 ], [ 9.473258715067034, 48.538861837442795 ], [ 9.489953202663026, 48.534455657719128 ], [ 9.488318777303975, 48.532213769969808 ], [ 9.488669011309486, 48.525023598258073 ], [ 9.476060587111117, 48.525255555216127 ], [ 9.481664331199282, 48.523090582293896 ], [ 9.474893140426085, 48.520848191350126 ], [ 9.476994544459142, 48.519997603299025 ], [ 9.474893140426085, 48.51373374236919 ], [ 9.480146650508738, 48.508938658860146 ], [ 9.483065267221324, 48.498264101985193 ], [ 9.47722803379615, 48.498805619141315 ], [ 9.473375459735539, 48.496407427819996 ], [ 9.467304736973359, 48.498496181474707 ], [ 9.465203332940298, 48.50159047314348 ], [ 9.452011185399408, 48.500971629920322 ], [ 9.446874419985258, 48.501281052476308 ], [ 9.450376760040363, 48.506463599506688 ], [ 9.453178632084446, 48.505690118668625 ], [ 9.457381440150568, 48.510872214871362 ], [ 9.44278835658764, 48.51280569710373 ], [ 9.44278835658764, 48.51868303003522 ], [ 9.434382740455392, 48.518528372114318 ], [ 9.430880400400291, 48.513965751029545 ], [ 9.425626890317634, 48.524173080322882 ], [ 9.425276656312123, 48.526801907787586 ], [ 9.42165757158852, 48.535112743937347 ], [ 9.419089188881443, 48.537741003531096 ], [ 9.41558684882634, 48.536658795517141 ], [ 9.410917062086202, 48.539132379841419 ], [ 9.402044467279943, 48.536658795517141 ], [ 9.396440723191779, 48.533412032667975 ], [ 9.391070468440619, 48.536504192483761 ], [ 9.37916251225327, 48.535731170234889 ], [ 9.370056428110004, 48.536194985000606 ], [ 9.361417322640747, 48.544542924179112 ], [ 9.354879621204558, 48.543615443367131 ], [ 9.341804218332172, 48.549025508506105 ], [ 9.329195794133801, 48.541760430754337 ], [ 9.324992986067677, 48.542687945558882 ], [ 9.323358560708629, 48.54825267746601 ], [ 9.3121510725323, 48.549025508506105 ], [ 9.317754816620466, 48.550107452133766 ], [ 9.312851540543322, 48.552734933206089 ], [ 9.317054348609446, 48.553971347677169 ], [ 9.315186433913391, 48.562934449009589 ], [ 9.307014307118148, 48.562470879266968 ], [ 9.298842180322911, 48.560616557809276 ], [ 9.289269117505627, 48.560462027952596 ], [ 9.285299798776514, 48.564479650799946 ], [ 9.277477905986785, 48.568033435765813 ], [ 9.275843480627737, 48.573595380464916 ], [ 9.285416543445018, 48.582091614661735 ], [ 9.288685394163114, 48.579156713379128 ], [ 9.293588670240256, 48.588578686502835 ], [ 9.282848160737942, 48.583481771581759 ], [ 9.275143012616716, 48.587188669776296 ], [ 9.262067609744332, 48.585026345538402 ], [ 9.250159653556983, 48.579311186116058 ], [ 9.251560589579022, 48.576994045497074 ], [ 9.240353101402693, 48.578538817710893 ], [ 9.238952165380651, 48.580855887523093 ], [ 9.232064229938947, 48.571355226321501 ], [ 9.228678634552351, 48.573595380464916 ], [ 9.227044209193304, 48.567647166888079 ], [ 9.224008847812227, 48.566990503024634 ], [ 9.217237657039028, 48.570080611560641 ], [ 9.209299019580795, 48.57332502230016 ], [ 9.207197615547731, 48.581203438834322 ], [ 9.200192935437524, 48.587999517513254 ], [ 9.195523148697388, 48.588771741357569 ], [ 9.196690595382421, 48.592169386081736 ], [ 9.202060850133581, 48.591551649488267 ], [ 9.201827360796573, 48.593868122772378 ], [ 9.204162254166643, 48.594485831044899 ], [ 9.206497147536711, 48.600044865650602 ], [ 9.229846081237399, 48.598655164347932 ], [ 9.236033548668082, 48.599350019778313 ], [ 9.237901463364128, 48.601588933369058 ], [ 9.236967506016102, 48.607610346479561 ], [ 9.251443844910527, 48.613322305562093 ] ] ] ] } },
{ "type": "Feature", "properties": { "fid": 16, "amt": "Reutlingen" }, "geometry": { "type": "MultiPolygon", "coordinates": [ [ [ [ 9.097457627154519, 48.470290745490502 ], [ 9.102010669226152, 48.47253537372216 ], [ 9.125593092263843, 48.470677757442004 ], [ 9.119989348175681, 48.476173008612349 ], [ 9.128278219639423, 48.47957821767784 ], [ 9.128278219639418, 48.479578217677847 ], [ 9.128278219639423, 48.479578217677847 ], [ 9.125476347595342, 48.481745049894656 ], [ 9.13872686747048, 48.487471232336624 ], [ 9.140478037498031, 48.489637727375616 ], [ 9.152502738353883, 48.492345716016693 ], [ 9.152502738353878, 48.4923457160167 ], [ 9.152502738353883, 48.4923457160167 ], [ 9.147015738934222, 48.499849957321231 ], [ 9.144213866890139, 48.499927314849053 ], [ 9.142112462857078, 48.503795040724924 ], [ 9.140011058824017, 48.504568550485011 ], [ 9.1360417400949, 48.510446838879162 ], [ 9.138376633464969, 48.513695074155855 ], [ 9.136275229431908, 48.520577551246809 ], [ 9.140361292829525, 48.523361208970144 ], [ 9.136158484763401, 48.529469255002979 ], [ 9.137384303782685, 48.531131443803645 ], [ 9.141820601185815, 48.530667582650274 ], [ 9.143688515881871, 48.528966722066102 ], [ 9.149292259970034, 48.52494627903598 ], [ 9.155829961406228, 48.525874101910546 ], [ 9.161433705494391, 48.520925516828363 ], [ 9.165169534886502, 48.522935937829708 ], [ 9.167971406930587, 48.516904435437681 ], [ 9.185016128532087, 48.515512448281726 ], [ 9.185249617869093, 48.518141725246352 ], [ 9.193655234001341, 48.51798706567287 ], [ 9.194122212675353, 48.522162708426265 ], [ 9.201593871459574, 48.523245226285937 ], [ 9.209532508917805, 48.52571946594518 ], [ 9.213968806320935, 48.525874101910546 ], [ 9.221615582107884, 48.512167656123275 ], [ 9.231188644925163, 48.513714408266225 ], [ 9.240294729068429, 48.510311491223675 ], [ 9.247999877189656, 48.502267324267905 ], [ 9.24333009044952, 48.500565509949155 ], [ 9.244264047797548, 48.493293477874985 ], [ 9.241228686416459, 48.489424950711658 ], [ 9.245431494482581, 48.485556128405769 ], [ 9.240528218405439, 48.484472805269895 ], [ 9.241812409758976, 48.475495809108224 ], [ 9.257456195338436, 48.471935525899497 ], [ 9.261192024730544, 48.461098344118263 ], [ 9.273099980917896, 48.452426932476776 ], [ 9.281505597050144, 48.453975507469302 ], [ 9.278703725006062, 48.461098344118263 ], [ 9.293180063900488, 48.46047900669074 ], [ 9.294814489259537, 48.464194917907911 ], [ 9.308356870805934, 48.459859661706609 ], [ 9.30929082815396, 48.453046368141393 ], [ 9.308823849479948, 48.443444266130044 ], [ 9.303220105391782, 48.441120904171576 ], [ 9.306955934783891, 48.433995264822627 ], [ 9.306722445446885, 48.423924722641928 ], [ 9.311859210861037, 48.418966184164667 ], [ 9.318396912297226, 48.412147403955657 ], [ 9.308356870805934, 48.409512630309727 ], [ 9.310458274838995, 48.401607490245972 ], [ 9.331705804506619, 48.392770879645546 ], [ 9.336842569920771, 48.374782861605631 ], [ 9.317929933623212, 48.361442813473289 ], [ 9.301352190695725, 48.362994161400131 ], [ 9.292479595889468, 48.356633334636683 ], [ 9.280338150365111, 48.357719385675814 ], [ 9.252552919261293, 48.363614687341453 ], [ 9.24157892042197, 48.347478555928248 ], [ 9.232589580947208, 48.349748008210746 ], [ 9.226787370922521, 48.345278836498593 ], [ 9.218381754790272, 48.341802543098062 ], [ 9.213711968050132, 48.340126388352537 ], [ 9.209824370589038, 48.335935760359114 ], [ 9.202002477799306, 48.33609097494616 ], [ 9.198733627081211, 48.339427974274997 ], [ 9.195032821089576, 48.339319331225539 ], [ 9.191378712965495, 48.340203989325687 ], [ 9.188401723918579, 48.34136798975257 ], [ 9.182856352164746, 48.345868541321202 ], [ 9.177719586750595, 48.343463123540324 ], [ 9.171065140645899, 48.34757554313574 ], [ 9.167761266527165, 48.35005835280456 ], [ 9.164760928546711, 48.35455813702054 ], [ 9.165052790217885, 48.357009576367993 ], [ 9.167212566585285, 48.359057523868543 ], [ 9.169722576958025, 48.361725937994841 ], [ 9.175267948712023, 48.364409725155916 ], [ 9.17621358052682, 48.368489431281624 ], [ 9.175501438049029, 48.370536917266534 ], [ 9.161783939499788, 48.371095308248222 ], [ 9.157300944229256, 48.372584320929988 ], [ 9.148568443025196, 48.372398196725982 ], [ 9.146081781586165, 48.37193288323909 ], [ 9.139742546086337, 48.373421871428846 ], [ 9.134932665743992, 48.373111669146745 ], [ 9.131944002230304, 48.375096931095932 ], [ 9.129445666324481, 48.374375731605731 ], [ 9.126200164539934, 48.376864989848961 ], [ 9.123958666904819, 48.380579264162968 ], [ 9.124892624252844, 48.384145953096223 ], [ 9.119288880164529, 48.382230827282164 ], [ 9.11555305077257, 48.383370607196625 ], [ 9.115903284778083, 48.386239328029603 ], [ 9.119569067368937, 48.38564233728782 ], [ 9.122721173418679, 48.38600672644484 ], [ 9.119452322700583, 48.39220886058213 ], [ 9.126433653876941, 48.393549958324279 ], [ 9.127461006959923, 48.397557567580058 ], [ 9.120339582181211, 48.399107815300844 ], [ 9.125219509324506, 48.40037123225359 ], [ 9.130146134335501, 48.402983227925006 ], [ 9.135866623092168, 48.408795793268489 ], [ 9.14100338850632, 48.406160845960862 ], [ 9.144505728561422, 48.413755323731174 ], [ 9.143221537207831, 48.416428619962609 ], [ 9.14765783461096, 48.417048494665011 ], [ 9.147494392074966, 48.419527917895493 ], [ 9.148591791958987, 48.421464883153135 ], [ 9.153191531897935, 48.421697314024598 ], [ 9.162951386184909, 48.423789144037706 ], [ 9.164702556212463, 48.422239648590363 ], [ 9.178034797355476, 48.423091876932219 ], [ 9.18517957106789, 48.427058424448852 ], [ 9.186673902824733, 48.426655586090128 ], [ 9.184105520117658, 48.42433145628511 ], [ 9.189685915272197, 48.420535149040433 ], [ 9.19120359596274, 48.422162172578041 ], [ 9.198862046216496, 48.422534056360526 ], [ 9.204862722177642, 48.421542360228266 ], [ 9.203671926558837, 48.42634570825674 ], [ 9.200963450249557, 48.428080999788058 ], [ 9.196457106045395, 48.429134540738112 ], [ 9.197274318724919, 48.430761289010476 ], [ 9.19563989336587, 48.431768297558172 ], [ 9.193585187200139, 48.431861251187598 ], [ 9.189849357808027, 48.430807766767693 ], [ 9.185716596543079, 48.430606362847236 ], [ 9.182004116084594, 48.431117617393753 ], [ 9.177240933609651, 48.433100616660063 ], [ 9.173108172344708, 48.433859713083265 ], [ 9.171170210847471, 48.438305621536692 ], [ 9.16878861961008, 48.439823647512348 ], [ 9.168741921742599, 48.443262273279956 ], [ 9.167247589985756, 48.446236032170219 ], [ 9.168181547333782, 48.449085721056917 ], [ 9.167854662262052, 48.45159455390263 ], [ 9.166593819842136, 48.452492747875304 ], [ 9.163978739267657, 48.453174125807557 ], [ 9.161643845897588, 48.4544129713492 ], [ 9.162484407510812, 48.455342085668882 ], [ 9.164165530737263, 48.455713726636006 ], [ 9.165006092350488, 48.456890571751337 ], [ 9.163324969124037, 48.458067389587001 ], [ 9.161457054427983, 48.457819640730698 ], [ 9.162110824571601, 48.456271182985894 ], [ 9.160149514140743, 48.455589846615901 ], [ 9.15762782930107, 48.455527906492499 ], [ 9.153144834030622, 48.457711250225515 ], [ 9.152024085212902, 48.456147304326002 ], [ 9.147634485677171, 48.45503238278485 ], [ 9.147634485677171, 48.452802466250759 ], [ 9.146373643257423, 48.451207396428202 ], [ 9.145953362450722, 48.448094543059177 ], [ 9.142170835191298, 48.446406398499533 ], [ 9.139789243953738, 48.44437745326794 ], [ 9.137968027125174, 48.44470270948522 ], [ 9.136426997500839, 48.44567846564096 ], [ 9.136450346434632, 48.447490534480089 ], [ 9.134745874274389, 48.447784795967479 ], [ 9.131290232086686, 48.447970644449207 ], [ 9.132504376639123, 48.449457407818485 ], [ 9.129445666324425, 48.450355639593752 ], [ 9.126433653876941, 48.448280390407369 ], [ 9.121273539529184, 48.446716153998395 ], [ 9.12279122021973, 48.444780151134793 ], [ 9.119148786562326, 48.442890541176162 ], [ 9.115553050772519, 48.440443236915293 ], [ 9.113451646739355, 48.438491504705667 ], [ 9.113101412733945, 48.436260861787176 ], [ 9.114665791291792, 48.434216019738798 ], [ 9.117420965468572, 48.432852745983617 ], [ 9.114035370081973, 48.430838751914976 ], [ 9.109365583341891, 48.434053358314671 ], [ 9.098158095165561, 48.428166213470703 ], [ 9.100376243867105, 48.435602493595624 ], [ 9.100376243867103, 48.435602493595624 ], [ 9.100376243867105, 48.435602493595631 ], [ 9.095939946463973, 48.437926107954432 ], [ 9.094422265773428, 48.441643669877891 ], [ 9.076326842155398, 48.446212800353358 ], [ 9.073524970111315, 48.447761564859093 ], [ 9.07679382082941, 48.45101381658403 ], [ 9.073875204116824, 48.455040125379618 ], [ 9.077611033508935, 48.45767253927486 ], [ 9.076443586823899, 48.463556265027329 ], [ 9.080062671547507, 48.4668075051014 ], [ 9.07434218279084, 48.467813799105201 ], [ 9.071890544752266, 48.471838775586562 ], [ 9.067220758012127, 48.47307716566042 ], [ 9.067220758012127, 48.482131974479032 ], [ 9.07504265080186, 48.482131974479032 ], [ 9.089168755690775, 48.473851144108103 ], [ 9.091970627734858, 48.472148375938609 ], [ 9.091620393729347, 48.468510452496034 ], [ 9.097457627154519, 48.470290745490502 ] ] ], [ [ [ 9.231947485270293, 48.300301513640505 ], [ 9.238134952700976, 48.294631899215226 ], [ 9.248058249523769, 48.290748238345422 ], [ 9.25728107833554, 48.290748238345422 ], [ 9.267321119826835, 48.289039333984675 ], [ 9.270473225876428, 48.286631235320854 ], [ 9.273858821263026, 48.280804720492718 ], [ 9.268955545185884, 48.275521439225898 ], [ 9.260549929053637, 48.270548440095517 ], [ 9.24945918554581, 48.266818373123442 ], [ 9.240703335408051, 48.269693657127597 ], [ 9.232414463944309, 48.274822140468409 ], [ 9.219572550408932, 48.268294890520998 ], [ 9.217004167701855, 48.269538240506385 ], [ 9.211867402287705, 48.268994278609966 ], [ 9.20929901958063, 48.266662947758022 ], [ 9.211283678945188, 48.263787493240606 ], [ 9.205212956183008, 48.260367823240436 ], [ 9.200659914111377, 48.257181106649377 ], [ 9.192137553310626, 48.260367823240436 ], [ 9.184198915852393, 48.262233126146292 ], [ 9.18174727781382, 48.267673204184455 ], [ 9.177777959084704, 48.272801890294119 ], [ 9.181980767150828, 48.275754536684801 ], [ 9.183615192509876, 48.278396233562496 ], [ 9.181980767150828, 48.283368468900441 ], [ 9.178711916432732, 48.289738438135217 ], [ 9.173108172344564, 48.296573618881816 ], [ 9.169138853615451, 48.302165358938105 ], [ 9.17124025764851, 48.303873824010857 ], [ 9.167037449582384, 48.305892845372419 ], [ 9.163768598864291, 48.305116308146701 ], [ 9.15793136543912, 48.309930648493697 ], [ 9.15793136543912, 48.316297304327733 ], [ 9.162601152179255, 48.31536564821613 ], [ 9.170072810963477, 48.31381285022448 ], [ 9.179178895106743, 48.31319171779576 ], [ 9.185249617868923, 48.309930648493697 ], [ 9.192020808642118, 48.311638853643707 ], [ 9.199959446100355, 48.313502284955263 ], [ 9.206030168862533, 48.307756486510144 ], [ 9.214669274331788, 48.309464764437699 ], [ 9.221440465104987, 48.304650380140195 ], [ 9.231947485270293, 48.300301513640505 ] ] ] ] } },
{ "type": "Feature", "properties": { "fid": 17, "amt": "Urach" }, "geometry": { "type": "MultiPolygon", "coordinates": [ [ [ [ 9.579613108073637, 48.489347577157908 ], [ 9.590120128238947, 48.484240661587371 ], [ 9.591988042935002, 48.476347144166603 ], [ 9.582881958791733, 48.4744896674393 ], [ 9.586851277520852, 48.463343378947933 ], [ 9.574954995800319, 48.461628645785211 ], [ 9.563093737480367, 48.462650524777409 ], [ 9.546609390287676, 48.462774388135152 ], [ 9.53945294210846, 48.461299627412536 ], [ 9.538518984760429, 48.446464477799431 ], [ 9.551127408958802, 48.43856508327174 ], [ 9.550893919621796, 48.433917806730086 ], [ 9.544788173459025, 48.432140111054082 ], [ 9.538985963434442, 48.433143219310338 ], [ 9.531899562056241, 48.431086632415678 ], [ 9.524743113877028, 48.431439085420877 ], [ 9.515555308465755, 48.428545799958073 ], [ 9.50956630697158, 48.42322745739596 ], [ 9.503495584209404, 48.426636218780494 ], [ 9.499059286806274, 48.422607658036142 ], [ 9.491821117359059, 48.423382406055026 ], [ 9.486509234942091, 48.424455412557201 ], [ 9.483882479900826, 48.427101032165048 ], [ 9.475395142500561, 48.429971160639411 ], [ 9.465903800951297, 48.430819386199872 ], [ 9.46426937559225, 48.428185580196661 ], [ 9.459833078189121, 48.422607658036142 ], [ 9.453295376752928, 48.426016460988116 ], [ 9.445823717968706, 48.425551637684137 ], [ 9.433460457574114, 48.430528899588339 ], [ 9.424809677638091, 48.43717094494481 ], [ 9.416404061505842, 48.438255278060964 ], [ 9.411267296091694, 48.435621857487703 ], [ 9.41056682808067, 48.421522990970495 ], [ 9.403795637307471, 48.415324449427416 ], [ 9.390253255761076, 48.4190436650482 ], [ 9.382781596976857, 48.407730206019124 ], [ 9.360833599298212, 48.41114000662288 ], [ 9.354996365873038, 48.416719187170372 ], [ 9.351961004491951, 48.425861520359149 ], [ 9.351494025817937, 48.430354606824487 ], [ 9.347057728414807, 48.43608658868434 ], [ 9.340987005652629, 48.437016038324607 ], [ 9.336083729575483, 48.425086810128938 ], [ 9.342621431011677, 48.419663507865586 ], [ 9.340987005652629, 48.413154781330178 ], [ 9.330946964161333, 48.421368036643102 ], [ 9.312501306537792, 48.422142803556468 ], [ 9.311859210861037, 48.418966184164667 ], [ 9.306722445446885, 48.423924722641928 ], [ 9.306955934783891, 48.433995264822627 ], [ 9.303220105391782, 48.441120904171576 ], [ 9.308823849479948, 48.443444266130044 ], [ 9.30929082815396, 48.453046368141393 ], [ 9.308356870805934, 48.459859661706609 ], [ 9.294814489259537, 48.464194917907911 ], [ 9.293180063900488, 48.46047900669074 ], [ 9.278703725006062, 48.461098344118263 ], [ 9.281505597050144, 48.453975507469302 ], [ 9.273099980917896, 48.452426932476776 ], [ 9.261192024730544, 48.461098344118263 ], [ 9.257456195338436, 48.471935525899497 ], [ 9.241812409758976, 48.475495809108224 ], [ 9.240528218405439, 48.484472805269895 ], [ 9.245431494482581, 48.485556128405769 ], [ 9.241228686416459, 48.489424950711658 ], [ 9.244264047797548, 48.493293477874985 ], [ 9.24333009044952, 48.500565509949155 ], [ 9.247999877189656, 48.502267324267905 ], [ 9.240294729068429, 48.510311491223675 ], [ 9.231188644925163, 48.513714408266225 ], [ 9.221615582107884, 48.512167656123275 ], [ 9.213968806320935, 48.525874101910546 ], [ 9.219572550409097, 48.530049094502424 ], [ 9.229729336568894, 48.532213769969786 ], [ 9.214902763668961, 48.551382570282293 ], [ 9.218988827066582, 48.556250907649336 ], [ 9.214786019000455, 48.561659621993883 ], [ 9.224592571154744, 48.564441021330502 ], [ 9.224008847812227, 48.566990503024634 ], [ 9.227044209193304, 48.567647166888079 ], [ 9.228678634552351, 48.573595380464916 ], [ 9.232064229938947, 48.571355226321501 ], [ 9.238952165380651, 48.580855887523093 ], [ 9.240353101402693, 48.578538817710893 ], [ 9.251560589579022, 48.576994045497074 ], [ 9.250159653556986, 48.579311186116051 ], [ 9.262067609744332, 48.585026345538402 ], [ 9.275143012616716, 48.587188669776296 ], [ 9.282848160737942, 48.583481771581759 ], [ 9.293588670240256, 48.588578686502835 ], [ 9.288685394163114, 48.579156713379128 ], [ 9.285416543445018, 48.582091614661735 ], [ 9.275843480627737, 48.573595380464916 ], [ 9.277477905986785, 48.568033435765813 ], [ 9.285299798776514, 48.564479650799946 ], [ 9.289269117505627, 48.560462027952596 ], [ 9.298842180322911, 48.560616557809276 ], [ 9.307014307118148, 48.562470879266968 ], [ 9.315186433913391, 48.562934449009589 ], [ 9.317054348609446, 48.553971347677169 ], [ 9.312851540543322, 48.552734933206089 ], [ 9.317754816620466, 48.550107452133766 ], [ 9.3121510725323, 48.549025508506105 ], [ 9.323358560708629, 48.54825267746601 ], [ 9.324992986067677, 48.542687945558882 ], [ 9.329195794133801, 48.541760430754337 ], [ 9.341804218332172, 48.549025508506105 ], [ 9.354879621204558, 48.543615443367131 ], [ 9.361417322640747, 48.544542924179112 ], [ 9.370056428110004, 48.536194985000606 ], [ 9.37916251225327, 48.535731170234889 ], [ 9.391070468440619, 48.536504192483761 ], [ 9.396440723191779, 48.533412032667975 ], [ 9.402044467279943, 48.536658795517141 ], [ 9.410917062086202, 48.539132379841419 ], [ 9.41558684882634, 48.536658795517141 ], [ 9.419089188881443, 48.537741003531096 ], [ 9.42165757158852, 48.535112743937347 ], [ 9.425276656312123, 48.526801907787586 ], [ 9.425626890317634, 48.524173080322882 ], [ 9.430880400400291, 48.513965751029538 ], [ 9.434382740455392, 48.518528372114318 ], [ 9.44278835658764, 48.51868303003522 ], [ 9.44278835658764, 48.51280569710373 ], [ 9.457381440150568, 48.510872214871362 ], [ 9.453178632084446, 48.505690118668625 ], [ 9.450376760040363, 48.506463599506688 ], [ 9.446874419985258, 48.501281052476308 ], [ 9.452011185399408, 48.500971629920322 ], [ 9.465203332940298, 48.50159047314348 ], [ 9.467304736973359, 48.498496181474707 ], [ 9.473375459735539, 48.496407427819996 ], [ 9.47722803379615, 48.498805619141315 ], [ 9.483065267221324, 48.498264101985193 ], [ 9.480146650508738, 48.508938658860146 ], [ 9.487268075287428, 48.510930220411772 ], [ 9.480146650508717, 48.512399671954824 ], [ 9.492521585370076, 48.515183779066383 ], [ 9.490420181337015, 48.518895683905448 ], [ 9.498592308132258, 48.518741026633776 ], [ 9.497891840121236, 48.51038883278531 ], [ 9.508165370949538, 48.509306040179546 ], [ 9.503262094872396, 48.514719771838472 ], [ 9.509099328297566, 48.517349089941206 ], [ 9.50956630697158, 48.52415375020378 ], [ 9.528245453932129, 48.514101088924086 ], [ 9.534316176694308, 48.515957115002735 ], [ 9.534549666031312, 48.52415375020378 ], [ 9.553695791665877, 48.527091843638303 ], [ 9.552061366306829, 48.534204416617222 ], [ 9.562568386472138, 48.53837872242039 ], [ 9.564903279842206, 48.542088927524709 ], [ 9.57120749194139, 48.545025980370639 ], [ 9.575643789344518, 48.545025980370639 ], [ 9.582181490780712, 48.544098508410826 ], [ 9.583582426802755, 48.535132069873455 ], [ 9.58101404409568, 48.526782578671806 ], [ 9.58615080950983, 48.519668963181232 ], [ 9.59058710691296, 48.511626281717909 ], [ 9.58241498011772, 48.501725844091375 ], [ 9.58241498011772, 48.497703238832443 ], [ 9.590353617575953, 48.497239071530707 ], [ 9.58615080950983, 48.489192829696329 ], [ 9.579613108073637, 48.489347577157908 ] ] ] ] } },
{ "type": "Feature", "properties": { "fid": 18, "amt": "Böblingen" }, "geometry": { "type": "MultiPolygon", "coordinates": [ [ [ [ 8.878386256707783, 48.732719958498421 ], [ 8.892512361596697, 48.736954866864039 ], [ 8.910724529883231, 48.739264666523326 ], [ 8.928936698169768, 48.736954866864039 ], [ 8.930104144854802, 48.734028968266145 ], [ 8.940611165020108, 48.734028968266145 ], [ 8.94329629239569, 48.73834075939574 ], [ 8.932906016898881, 48.740265546748482 ], [ 8.930571123528814, 48.744499819488318 ], [ 8.943763271069702, 48.749426524169039 ], [ 8.94434699441222, 48.75720049742079 ], [ 8.948024451470078, 48.760432884666393 ], [ 8.962033811690491, 48.761356385674823 ], [ 8.963901726386544, 48.763588109678466 ], [ 8.968805002463689, 48.764280693516362 ], [ 8.973358044535322, 48.762202913349682 ], [ 8.974992469894371, 48.758585831710178 ], [ 8.98141342666206, 48.758508869696414 ], [ 8.982697618015598, 48.754429714226646 ], [ 9.001376764976142, 48.75720049742079 ], [ 9.033481548814589, 48.751350886997216 ], [ 9.034182016825607, 48.744422835895193 ], [ 9.040836462930304, 48.745731540940774 ], [ 9.037567612212209, 48.74188231116652 ], [ 9.038501569560236, 48.740034576157711 ], [ 9.049475568399558, 48.740188556669494 ], [ 9.053444887128673, 48.732026939529462 ], [ 9.064885864642012, 48.732565955108605 ], [ 9.065936566658539, 48.729870819426836 ], [ 9.060216077901876, 48.728561701398633 ], [ 9.061850503260924, 48.726251409971162 ], [ 9.073057991437253, 48.722939807161488 ], [ 9.072415895760482, 48.716547026912004 ], [ 9.072415895760482, 48.716547026911996 ], [ 9.076034980484089, 48.712926658517574 ], [ 9.078953597196675, 48.710230470255773 ], [ 9.097282510151715, 48.702063990131158 ], [ 9.098683446173755, 48.703065610878085 ], [ 9.105688126283958, 48.696670305010834 ], [ 9.106038360289471, 48.693433816522571 ], [ 9.113276529736682, 48.688270416091498 ], [ 9.105221147609946, 48.686189493100684 ], [ 9.095764829461169, 48.685649980510895 ], [ 9.088409915345453, 48.68534168500743 ], [ 9.083623383936812, 48.680331618559194 ], [ 9.081872213909261, 48.674704334392565 ], [ 9.087242468660417, 48.669693209846692 ], [ 9.107205806974504, 48.664141843936633 ], [ 9.102652764902871, 48.658358520822013 ], [ 9.100201126864297, 48.652728782384642 ], [ 9.105104402941445, 48.649180953081668 ], [ 9.087709447334433, 48.644167290428811 ], [ 9.087709447334433, 48.641081711814017 ], [ 9.093896914765114, 48.633212631937205 ], [ 9.09716576548321, 48.629894906924676 ], [ 9.098566701505252, 48.627965896746865 ], [ 9.094889244447428, 48.620885797468731 ], [ 9.095706457126951, 48.616795478264898 ], [ 9.09360505309389, 48.614248508312045 ], [ 9.079128714199467, 48.610697972166101 ], [ 9.086366883646678, 48.608073502368129 ], [ 9.090102713038787, 48.601897741248742 ], [ 9.077144054834905, 48.598037507052446 ], [ 9.077611033508919, 48.58908062759113 ], [ 9.070606353398714, 48.593559265804039 ], [ 9.055312801824764, 48.592555467617508 ], [ 9.042821122294896, 48.590007274963213 ], [ 9.033656665817414, 48.5777664375047 ], [ 9.023266390320609, 48.579233949806714 ], [ 9.015444497530877, 48.585335254665438 ], [ 9.00015094595693, 48.588347019703662 ], [ 8.995714648553799, 48.584794662454229 ], [ 8.983339713692436, 48.588733130445767 ], [ 8.980888075653864, 48.59915700533989 ], [ 8.991161606482166, 48.606645424735206 ], [ 8.991161606482159, 48.606645424735213 ], [ 8.979603884300326, 48.6181460920115 ], [ 8.979954118305837, 48.630261410522237 ], [ 8.983923437034951, 48.634427790582926 ], [ 8.979954118305837, 48.639673853861844 ], [ 8.982639245681414, 48.645382185212696 ], [ 8.952168887202019, 48.638053804308072 ], [ 8.946098164439841, 48.640599573104012 ], [ 8.93313950623596, 48.643068074692707 ], [ 8.918312933336026, 48.642142400754359 ], [ 8.915744550628949, 48.646770600558717 ], [ 8.899633786375476, 48.656796909811156 ], [ 8.887258851514114, 48.655563010109518 ], [ 8.884340234801527, 48.653634981365407 ], [ 8.877744161031083, 48.661655096318107 ], [ 8.871323204263394, 48.65995863994835 ], [ 8.858831524733526, 48.661886426853798 ], [ 8.860174088421312, 48.67460797131303 ], [ 8.867879236542537, 48.67830818122107 ], [ 8.85503732300716, 48.683087216778809 ], [ 8.862742471128387, 48.699116798096505 ], [ 8.858072684388251, 48.703123396082397 ], [ 8.856671748366209, 48.706975593383497 ], [ 8.868112725879545, 48.709594919124093 ], [ 8.868112725879545, 48.714062866011901 ], [ 8.861575024443354, 48.718376369300827 ], [ 8.869221800230099, 48.721449514754966 ], [ 8.878853235381859, 48.72376772830728 ], [ 8.874183448641723, 48.727464326204995 ], [ 8.878386256707783, 48.732719958498421 ] ] ] ] } },
{ "type": "Feature", "properties": { "fid": 19, "amt": "Stuttgart, Amt" }, "geometry": { "type": "MultiPolygon", "coordinates": [ [ [ [ 9.049417196065304, 48.746963232204905 ], [ 9.067395875014835, 48.747425108646084 ], [ 9.067279130346332, 48.749965353189921 ], [ 9.073466597777013, 48.750504176432685 ], [ 9.073466597777013, 48.753583055546606 ], [ 9.077669405843137, 48.762818560879012 ], [ 9.075334512473068, 48.766666186963285 ], [ 9.080354533218713, 48.767897365052661 ], [ 9.079654065207693, 48.774360554799706 ], [ 9.084557341284837, 48.778053432551324 ], [ 9.082222447914768, 48.782207595310545 ], [ 9.086191766643886, 48.783130695900489 ], [ 9.099500658853277, 48.77989976955655 ], [ 9.117479337802802, 48.796206130337936 ], [ 9.133123123382264, 48.802819464070133 ], [ 9.126118443272055, 48.810046994273591 ], [ 9.126118443272055, 48.816351010366489 ], [ 9.137559420785394, 48.816812248714925 ], [ 9.154370653049886, 48.820502002725327 ], [ 9.156005078408933, 48.82250050607805 ], [ 9.166512098574245, 48.823422865363924 ], [ 9.168613502607307, 48.825267533011335 ], [ 9.171415374651387, 48.825267533011335 ], [ 9.17351677868445, 48.821731860372907 ], [ 9.176785629402545, 48.819272114899924 ], [ 9.176785629402545, 48.808663079764642 ], [ 9.173750268021458, 48.806664024708262 ], [ 9.169313970618326, 48.805433797370334 ], [ 9.166745587911251, 48.800051197914378 ], [ 9.159974397138054, 48.799128408575925 ], [ 9.159273929127034, 48.79543708145416 ], [ 9.148066440950702, 48.796052321504334 ], [ 9.134991038078319, 48.782976846981192 ], [ 9.131488698023215, 48.772975655606068 ], [ 9.120514699183893, 48.766820085875217 ], [ 9.112809551062666, 48.765127171903366 ], [ 9.11257606172566, 48.757277461439138 ], [ 9.11841329515083, 48.756199954451539 ], [ 9.127285889957092, 48.747886980842061 ], [ 9.132189166034236, 48.746501351518525 ], [ 9.140828271503489, 48.752967294817502 ], [ 9.147132483602675, 48.751427859977369 ], [ 9.150401334320771, 48.754660618663067 ], [ 9.15577158907193, 48.752043639573557 ], [ 9.158106482441998, 48.753121235707304 ], [ 9.15857346111601, 48.757893169341095 ], [ 9.17351677868445, 48.751889695382033 ], [ 9.181922394816697, 48.752043639573557 ], [ 9.187759628241869, 48.749272571958919 ], [ 9.191261968296971, 48.746655312219012 ], [ 9.197566180396157, 48.747117191490318 ], [ 9.19943409509221, 48.740804473999503 ], [ 9.203169924484321, 48.737570823817414 ], [ 9.21671230603072, 48.738648730325075 ], [ 9.220915114096844, 48.738494745096247 ], [ 9.223250007466913, 48.740650495374538 ], [ 9.220681624759836, 48.745577577410117 ], [ 9.234457495643241, 48.756969604658167 ], [ 9.247065919841608, 48.758277982947504 ], [ 9.243096601112491, 48.753660025107116 ], [ 9.247999877189635, 48.750119303277444 ], [ 9.243330090449497, 48.745038701338331 ], [ 9.248116621858138, 48.741728335843469 ], [ 9.254385810556766, 48.740438773995649 ], [ 9.260141322713991, 48.740496516277886 ], [ 9.261063605595165, 48.739514888448603 ], [ 9.258355129285883, 48.738344609044603 ], [ 9.260409835451544, 48.73637355056735 ], [ 9.259102295164306, 48.735541987092368 ], [ 9.26087681412556, 48.734464013967212 ], [ 9.259709367440523, 48.733694019012034 ], [ 9.260608301388006, 48.733181965837503 ], [ 9.261530584269178, 48.730921939527484 ], [ 9.261297094932171, 48.727410419438506 ], [ 9.263176684095081, 48.723555935822958 ], [ 9.26084179072501, 48.721168395215699 ], [ 9.269013917520251, 48.71993607184865 ], [ 9.265511577465148, 48.718472648636215 ], [ 9.27333347025488, 48.709074916772508 ], [ 9.276485576304472, 48.706224438052587 ], [ 9.278937214343044, 48.700368894226898 ], [ 9.254537578625825, 48.696362076976143 ], [ 9.249400813211675, 48.698981955116913 ], [ 9.248583600532152, 48.68780799619131 ], [ 9.248933834537663, 48.683800179180736 ], [ 9.256522237990383, 48.681256591413799 ], [ 9.260725046056507, 48.677556598079171 ], [ 9.260608301388006, 48.673470873053191 ], [ 9.269714385531271, 48.669307718084255 ], [ 9.269772757865555, 48.665549018848623 ], [ 9.261717375738819, 48.64804328104691 ], [ 9.254829440297117, 48.645343617573992 ], [ 9.255296418971129, 48.640252430378986 ], [ 9.242337760767249, 48.641640986944203 ], [ 9.236150293336566, 48.640483859127727 ], [ 9.222491167121667, 48.637089464395231 ], [ 9.227160953861798, 48.628448156204541 ], [ 9.225526528502757, 48.627830863272848 ], [ 9.220273018420102, 48.626364762296646 ], [ 9.216653933696495, 48.629837037692312 ], [ 9.205563190188668, 48.626364762296646 ], [ 9.203812020161118, 48.62852531729007 ], [ 9.189919404609208, 48.634312062448927 ], [ 9.171707236322671, 48.634697821862844 ], [ 9.164002088201446, 48.632460376204158 ], [ 9.167387683588046, 48.625361616034887 ], [ 9.162250918173896, 48.62173469011065 ], [ 9.14298804787083, 48.61702701461634 ], [ 9.147774579279471, 48.614171325398544 ], [ 9.150226217318052, 48.605526092413584 ], [ 9.127461006959884, 48.601280123601356 ], [ 9.119639114170155, 48.601511731104132 ], [ 9.112867923396957, 48.604985716206649 ], [ 9.110883264032399, 48.608459462363697 ], [ 9.114969327430018, 48.614788785403007 ], [ 9.109599072678861, 48.616409581986055 ], [ 9.107380923977296, 48.617567261973278 ], [ 9.105746498618247, 48.622043374804385 ], [ 9.094889244447428, 48.620885797468731 ], [ 9.098566701505252, 48.627965896746865 ], [ 9.09716576548321, 48.629894906924676 ], [ 9.093896914765114, 48.633212631937205 ], [ 9.087709447334433, 48.641081711814017 ], [ 9.087709447334433, 48.644167290428811 ], [ 9.105104402941445, 48.649180953081668 ], [ 9.100201126864297, 48.652728782384642 ], [ 9.102652764902871, 48.658358520822013 ], [ 9.107205806974504, 48.664141843936633 ], [ 9.087242468660417, 48.669693209846692 ], [ 9.081872213909261, 48.674704334392565 ], [ 9.083623383936812, 48.680331618559194 ], [ 9.088409915345453, 48.68534168500743 ], [ 9.095764829461169, 48.685649980510895 ], [ 9.105221147609946, 48.686189493100684 ], [ 9.113276529736682, 48.688270416091498 ], [ 9.106038360289471, 48.693433816522571 ], [ 9.105688126283958, 48.696670305010834 ], [ 9.098683446173755, 48.703065610878085 ], [ 9.097282510151715, 48.702063990131158 ], [ 9.078953597196675, 48.710230470255773 ], [ 9.076034980484089, 48.712926658517574 ], [ 9.072415895760482, 48.716547026911996 ], [ 9.073057991437253, 48.722939807161488 ], [ 9.061850503260924, 48.726251409971162 ], [ 9.060216077901876, 48.728561701398633 ], [ 9.065936566658541, 48.729870819426829 ], [ 9.065936566658538, 48.729870819426836 ], [ 9.065936566658539, 48.729870819426836 ], [ 9.064885864642012, 48.732565955108605 ], [ 9.053444887128673, 48.732026939529462 ], [ 9.049475568399558, 48.740188556669494 ], [ 9.038501569560236, 48.740034576157711 ], [ 9.037567612212209, 48.74188231116652 ], [ 9.040836462930304, 48.745731540940774 ], [ 9.049417196065304, 48.746963232204905 ] ] ] ] } },
{ "type": "Feature", "properties": { "fid": 20, "amt": "Stuttgart" }, "geometry": { "type": "MultiPolygon", "coordinates": [ [ [ [ 9.166745587911251, 48.800051197914378 ], [ 9.17480097003798, 48.801204660714028 ], [ 9.173400034015938, 48.796590650358723 ], [ 9.184140543518252, 48.799051508698071 ], [ 9.199317350423701, 48.797821094618897 ], [ 9.208890413240983, 48.797359681558177 ], [ 9.210991817274042, 48.793514407665143 ], [ 9.205855051859892, 48.789668839029659 ], [ 9.207022498544926, 48.78397685652655 ], [ 9.217296029373228, 48.785976815840975 ], [ 9.228270028212551, 48.779668981144873 ], [ 9.22009790141731, 48.773206474791266 ], [ 9.210291349263024, 48.76766652146015 ], [ 9.207489477218939, 48.764203740228218 ], [ 9.21192577462207, 48.759894167903433 ], [ 9.201535499125265, 48.753967902169919 ], [ 9.193129882993018, 48.756046022995193 ], [ 9.197566180396157, 48.747117191490318 ], [ 9.191261968296971, 48.746655312219012 ], [ 9.187759628241869, 48.749272571958919 ], [ 9.181922394816697, 48.752043639573557 ], [ 9.17351677868445, 48.751889695382033 ], [ 9.15857346111601, 48.757893169341095 ], [ 9.158106482441998, 48.753121235707304 ], [ 9.15577158907193, 48.752043639573557 ], [ 9.150401334320771, 48.754660618663067 ], [ 9.147132483602675, 48.751427859977369 ], [ 9.140828271503489, 48.752967294817502 ], [ 9.132189166034236, 48.746501351518525 ], [ 9.127285889957092, 48.747886980842061 ], [ 9.11841329515083, 48.756199954451539 ], [ 9.11257606172566, 48.757277461439138 ], [ 9.112809551062666, 48.765127171903366 ], [ 9.120514699183893, 48.766820085875217 ], [ 9.131488698023215, 48.772975655606061 ], [ 9.134991038078319, 48.782976846981192 ], [ 9.148066440950702, 48.796052321504334 ], [ 9.159273929127034, 48.79543708145416 ], [ 9.159974397138054, 48.799128408575918 ], [ 9.166745587911251, 48.800051197914378 ] ] ] ] } },
{ "type": "Feature", "properties": { "fid": 21, "amt": "Leonberg" }, "geometry": { "type": "MultiPolygon", "coordinates": [ [ [ [ 8.814211712431268, 48.784811464623495 ], [ 8.82004894585644, 48.788349741100866 ], [ 8.823037609370131, 48.78951885588171 ], [ 8.826586647292634, 48.791395535807361 ], [ 8.827602325908776, 48.792514588174335 ], [ 8.83145489996939, 48.797897996383028 ], [ 8.843362856156739, 48.799820502171301 ], [ 8.842545643477218, 48.805433797370284 ], [ 8.844880536847285, 48.809662577407991 ], [ 8.844530302841775, 48.813122223099356 ], [ 8.83414002734497, 48.816043515776478 ], [ 8.833906538007962, 48.820886336481905 ], [ 8.827952559914287, 48.826112982991198 ], [ 8.823866496516665, 48.828572392741236 ], [ 8.815577625052924, 48.829571493472905 ], [ 8.809506902290744, 48.834259315474284 ], [ 8.797365456766389, 48.836948851379688 ], [ 8.804253392208089, 48.832722372983191 ], [ 8.800284073478974, 48.828726101842754 ], [ 8.791878457346728, 48.833106613026281 ], [ 8.788259372623122, 48.835181458337019 ], [ 8.788259372623122, 48.837409900179317 ], [ 8.782772373203459, 48.839638242890601 ], [ 8.780554224501895, 48.842404323519183 ], [ 8.783531213548731, 48.843710475159867 ], [ 8.78142980951567, 48.84985661378677 ], [ 8.777460490786552, 48.849702969514709 ], [ 8.775942810096009, 48.852622130063608 ], [ 8.799525233133702, 48.858613557974643 ], [ 8.806354796241152, 48.859919286833069 ], [ 8.806238051572647, 48.86130178614544 ], [ 8.811608306323805, 48.86007289975354 ], [ 8.812075284997823, 48.861685806955258 ], [ 8.82935349593633, 48.864297070321726 ], [ 8.830520942621362, 48.862684247271325 ], [ 8.835073984692995, 48.862684247271325 ], [ 8.835774452704015, 48.860687346721008 ], [ 8.842312154140208, 48.861224981629888 ], [ 8.8419619201347, 48.86560265091348 ], [ 8.836124686709528, 48.86475786736105 ], [ 8.834723750687486, 48.863759468413299 ], [ 8.831688389306397, 48.864066670210974 ], [ 8.831571644637895, 48.865065063030109 ], [ 8.835774452704015, 48.866293826849237 ], [ 8.835073984692995, 48.868597677689067 ], [ 8.844296813504767, 48.873051488546771 ], [ 8.852644057302763, 48.878042357184377 ], [ 8.862917588131065, 48.880729541750775 ], [ 8.875409267660933, 48.879347579147591 ], [ 8.889301883212839, 48.875047895752587 ], [ 8.894205159289985, 48.865372256813465 ], [ 8.899692158709646, 48.86145539482294 ], [ 8.896189818654545, 48.851239391019341 ], [ 8.898524712024612, 48.846399503629911 ], [ 8.914401986941078, 48.840022429890695 ], [ 8.923157837078836, 48.835104613746765 ], [ 8.933664857244143, 48.8352583028094 ], [ 8.931096474537068, 48.830647425828204 ], [ 8.934773931594926, 48.826650989188394 ], [ 8.949717249163365, 48.830263166924972 ], [ 8.951351674522414, 48.831339084427832 ], [ 8.956371695268061, 48.830032610168502 ], [ 8.964193588057791, 48.830493722620531 ], [ 8.964193588057785, 48.830493722620538 ], [ 8.964193588057791, 48.830493722620538 ], [ 8.957889375958604, 48.839791918044256 ], [ 8.96045775866568, 48.851853946420277 ], [ 8.96349312004677, 48.860303318250295 ], [ 8.968396396123914, 48.859074407343492 ], [ 8.985090883719902, 48.863913069547856 ], [ 8.991978819161609, 48.872053255068181 ], [ 8.995714648553717, 48.870747842774307 ], [ 9.000150945956847, 48.87520146223779 ], [ 9.006455158056033, 48.875662158864962 ], [ 9.006630275058789, 48.879270802327845 ], [ 9.025075932682329, 48.881266961340231 ], [ 9.025659656024848, 48.883109498950361 ], [ 9.028774017557541, 48.883109498950361 ], [ 9.028695017405923, 48.882725642546021 ], [ 9.035115974173625, 48.883109498950361 ], [ 9.034532250831109, 48.881343735095911 ], [ 9.052744419117642, 48.875431811081697 ], [ 9.053211397791657, 48.870594262618155 ], [ 9.061266779918393, 48.867368970441035 ], [ 9.052160695775125, 48.861916218026856 ], [ 9.05204395110662, 48.857922275965748 ], [ 9.06360167328846, 48.85776865644506 ], [ 9.07550962947581, 48.858690366497434 ], [ 9.08706735165765, 48.864681068149139 ], [ 9.092787840414319, 48.865295458544416 ], [ 9.094305521104864, 48.868136916006726 ], [ 9.114502348755959, 48.868213709915089 ], [ 9.122791220219701, 48.866293826849237 ], [ 9.124542390247251, 48.862069824818619 ], [ 9.129795900329908, 48.862300234122316 ], [ 9.133298240385011, 48.85162348902891 ], [ 9.135866623092085, 48.851162571063824 ], [ 9.14112013317474, 48.843172652139145 ], [ 9.133298240385011, 48.844094630924324 ], [ 9.133064751048003, 48.840252940676287 ], [ 9.136800580440111, 48.839868755444279 ], [ 9.137851282456644, 48.836026741050119 ], [ 9.135049410412561, 48.835565679520172 ], [ 9.138901984473176, 48.8207326033329 ], [ 9.137559420785394, 48.816812248714925 ], [ 9.126118443272055, 48.816351010366489 ], [ 9.126118443272055, 48.810046994273591 ], [ 9.133123123382264, 48.802819464070133 ], [ 9.117479337802802, 48.796206130337936 ], [ 9.099500658853277, 48.77989976955655 ], [ 9.086191766643886, 48.783130695900489 ], [ 9.082222447914768, 48.782207595310545 ], [ 9.084557341284833, 48.778053432551324 ], [ 9.079654065207693, 48.774360554799706 ], [ 9.080354533218713, 48.767897365052661 ], [ 9.075334512473068, 48.766666186963285 ], [ 9.077669405843137, 48.762818560879012 ], [ 9.073466597777013, 48.753583055546606 ], [ 9.073466597777013, 48.750504176432685 ], [ 9.067279130346332, 48.749965353189921 ], [ 9.067395875014835, 48.747425108646084 ], [ 9.049417196065304, 48.746963232204905 ], [ 9.040836462930304, 48.745731540940774 ], [ 9.034182016825607, 48.744422835895193 ], [ 9.033481548814589, 48.751350886997216 ], [ 9.001376764976142, 48.75720049742079 ], [ 8.982697618015598, 48.754429714226646 ], [ 8.98141342666206, 48.758508869696414 ], [ 8.974992469894371, 48.758585831710178 ], [ 8.973358044535322, 48.762202913349682 ], [ 8.968805002463689, 48.764280693516362 ], [ 8.963901726386544, 48.763588109678466 ], [ 8.962033811690491, 48.761356385674823 ], [ 8.948024451470078, 48.760432884666393 ], [ 8.94434699441222, 48.75720049742079 ], [ 8.943763271069702, 48.749426524169039 ], [ 8.930571123528814, 48.744499819488318 ], [ 8.932906016898881, 48.740265546748482 ], [ 8.94329629239569, 48.73834075939574 ], [ 8.940611165020108, 48.734028968266145 ], [ 8.930104144854802, 48.734028968266145 ], [ 8.928936698169768, 48.736954866864039 ], [ 8.910724529883231, 48.739264666523326 ], [ 8.892512361596697, 48.736954866864039 ], [ 8.878386256707783, 48.732719958498421 ], [ 8.874183448641723, 48.727464326204995 ], [ 8.869735476771515, 48.728935188546593 ], [ 8.862042003117367, 48.733008713583018 ], [ 8.852550661567806, 48.734787408331634 ], [ 8.84293090088312, 48.735218597581685 ], [ 8.831454899969469, 48.737320592215525 ], [ 8.830088987347738, 48.737374488358491 ], [ 8.832237089248201, 48.740823721294959 ], [ 8.832003599911193, 48.742825399727998 ], [ 8.83457198261827, 48.745473651760804 ], [ 8.834852169822678, 48.74867600269004 ], [ 8.835505939966298, 48.750523420013586 ], [ 8.8358911973726, 48.753640782728212 ], [ 8.831723412706786, 48.756249982073811 ], [ 8.824391847524771, 48.759482430482542 ], [ 8.821870162685094, 48.762591541731389 ], [ 8.819441873580223, 48.763176402537958 ], [ 8.818040937558182, 48.764777039392193 ], [ 8.812857474276626, 48.765515777657541 ], [ 8.80437013687667, 48.770878999410591 ], [ 8.800050584142046, 48.773648875263618 ], [ 8.804253392208169, 48.779803607847484 ], [ 8.812659008340336, 48.782438372049675 ], [ 8.814211712431268, 48.784811464623495 ] ], [ [ 8.874183448641729, 48.727464326205002 ], [ 8.874183448641727, 48.727464326205002 ], [ 8.874183448641723, 48.727464326204995 ], [ 8.874183448641729, 48.727464326205002 ] ] ] ] } },
{ "type": "Feature", "properties": { "fid": 22, "amt": "Ludwigsburg" }, "geometry": { "type": "MultiPolygon", "coordinates": [ [ [ [ 9.028774017557541, 48.883109498950361 ], [ 9.030796421438986, 48.892935219800378 ], [ 9.022507549975241, 48.898614833911573 ], [ 9.032547591466535, 48.900303243398191 ], [ 9.032781080803543, 48.901991595851399 ], [ 9.036633654864158, 48.902528786944245 ], [ 9.037450867543679, 48.905598339566225 ], [ 9.035466208179121, 48.910969602992942 ], [ 9.031380144781499, 48.91050923160882 ], [ 9.030562932101978, 48.9125041436372 ], [ 9.039902505582251, 48.915496362329549 ], [ 9.050409525747561, 48.91434553019571 ], [ 9.052977908454638, 48.915956687759845 ], [ 9.05379512113416, 48.919332277970966 ], [ 9.060449567238855, 48.925315718181828 ], [ 9.068037970691579, 48.927079929083391 ], [ 9.073291480774234, 48.92569924759291 ], [ 9.085666415635597, 48.926773114273431 ], [ 9.085899904972603, 48.933369217249499 ], [ 9.085899904972603, 48.933369217249506 ], [ 9.081813841574984, 48.938200693189202 ], [ 9.080529650221447, 48.941421417363671 ], [ 9.091853883066277, 48.948628951737355 ], [ 9.092204117071789, 48.950239003329656 ], [ 9.118705156822069, 48.950085667321147 ], [ 9.133298240384994, 48.948475610780832 ], [ 9.137034069777105, 48.937740572770252 ], [ 9.142871303202279, 48.937740572770252 ], [ 9.154312280715612, 48.945945416962616 ], [ 9.167154194250992, 48.946328787909131 ], [ 9.17159049165412, 48.947938913721998 ], [ 9.17801144842181, 48.946635482545723 ], [ 9.180112852454872, 48.944181872673184 ], [ 9.184665894526507, 48.945025314674176 ], [ 9.192954765990249, 48.936283496795468 ], [ 9.195523148697326, 48.937433823467963 ], [ 9.188985447261134, 48.944028518050516 ], [ 9.195289659360316, 48.943491773160133 ], [ 9.208248317564196, 48.944718610141372 ], [ 9.213501827646853, 48.949012302066969 ], [ 9.232647953281415, 48.954455558898601 ], [ 9.238777048377846, 48.95330562454037 ], [ 9.247532898515601, 48.950162335384313 ], [ 9.248583600532132, 48.941114690681935 ], [ 9.25150221724472, 48.935133143614102 ], [ 9.251980870385594, 48.930489281789015 ], [ 9.254420833957305, 48.926312888523817 ], [ 9.258623642023428, 48.919869282654183 ], [ 9.265616647666796, 48.920517516331188 ], [ 9.272749746912343, 48.919562423542168 ], [ 9.308531987808646, 48.920099425751019 ], [ 9.313785497891301, 48.914882588490734 ], [ 9.308998966482658, 48.912734320668676 ], [ 9.291954244881158, 48.906749373192511 ], [ 9.281447224715849, 48.899075314882339 ], [ 9.282264437395373, 48.895775107517579 ], [ 9.278878842008774, 48.890402210864345 ], [ 9.271407183224554, 48.892551438816625 ], [ 9.268021587837955, 48.893856282141577 ], [ 9.26556994979938, 48.891476836389067 ], [ 9.276193714633195, 48.881881148085867 ], [ 9.280630012036324, 48.87811913588974 ], [ 9.278878842008774, 48.872667554950539 ], [ 9.274792778611156, 48.871208580414269 ], [ 9.268722055848977, 48.871438947643213 ], [ 9.26650390714741, 48.86898164251668 ], [ 9.26650390714741, 48.865833043952783 ], [ 9.261950865075777, 48.862377036987837 ], [ 9.260549929053733, 48.863298662181059 ], [ 9.257514567672645, 48.858997599409996 ], [ 9.255062929634073, 48.859228022856882 ], [ 9.247708015518356, 48.847628725697476 ], [ 9.236383782673526, 48.845938537575314 ], [ 9.232180974607402, 48.848781093981714 ], [ 9.228211655878285, 48.855387493588296 ], [ 9.226226996513725, 48.858152704362809 ], [ 9.227861421872774, 48.864220270402662 ], [ 9.218288359055494, 48.865909841396835 ], [ 9.208131572895695, 48.859381637898842 ], [ 9.20217759480202, 48.858997599409996 ], [ 9.187934745244601, 48.8469372919973 ], [ 9.180463086460383, 48.848704270254508 ], [ 9.178244937758816, 48.843095819807559 ], [ 9.186650553891063, 48.840713959064942 ], [ 9.192721276653241, 48.829571493472905 ], [ 9.190736617288685, 48.822577370000182 ], [ 9.185132873200519, 48.819502721165854 ], [ 9.185366362537525, 48.816274136895792 ], [ 9.176844001736777, 48.815736019300331 ], [ 9.176785629402545, 48.819272114899924 ], [ 9.17351677868445, 48.821731860372907 ], [ 9.171415374651387, 48.825267533011335 ], [ 9.168613502607307, 48.825267533011335 ], [ 9.166512098574245, 48.823422865363924 ], [ 9.156005078408933, 48.82250050607805 ], [ 9.154370653049886, 48.820502002725327 ], [ 9.137559420785394, 48.816812248714925 ], [ 9.138901984473176, 48.8207326033329 ], [ 9.135049410412561, 48.835565679520172 ], [ 9.137851282456644, 48.836026741050119 ], [ 9.136800580440111, 48.839868755444279 ], [ 9.133064751048003, 48.840252940676287 ], [ 9.133298240385011, 48.844094630924324 ], [ 9.14112013317474, 48.843172652139145 ], [ 9.135866623092085, 48.851162571063824 ], [ 9.133298240385011, 48.85162348902891 ], [ 9.129795900329908, 48.862300234122316 ], [ 9.124542390247251, 48.862069824818619 ], [ 9.122791220219701, 48.866293826849237 ], [ 9.114502348755959, 48.868213709915089 ], [ 9.094305521104864, 48.868136916006726 ], [ 9.092787840414319, 48.865295458544416 ], [ 9.08706735165765, 48.864681068149139 ], [ 9.07550962947581, 48.858690366497434 ], [ 9.06360167328846, 48.85776865644506 ], [ 9.05204395110662, 48.857922275965748 ], [ 9.052160695775125, 48.861916218026856 ], [ 9.061266779918393, 48.867368970441035 ], [ 9.053211397791657, 48.870594262618155 ], [ 9.052744419117642, 48.875431811081697 ], [ 9.034532250831109, 48.881343735095911 ], [ 9.035115974173625, 48.883109498950361 ], [ 9.028695017405923, 48.882725642546021 ], [ 9.028774017557541, 48.883109498950361 ] ] ] ] } },
{ "type": "Feature", "properties": { "fid": 23, "amt": "Vaihingen" }, "geometry": { "type": "MultiPolygon", "coordinates": [ [ [ [ 8.875409267660933, 48.879347579147591 ], [ 8.880079054401056, 48.890171930961202 ], [ 8.885099075146703, 48.890632489706917 ], [ 8.888367925864801, 48.897003117106607 ], [ 8.891053053240377, 48.897693859243475 ], [ 8.891286542577385, 48.899228807596558 ], [ 8.883698139124661, 48.89761711058852 ], [ 8.875292522992416, 48.907516714214125 ], [ 8.875059033655408, 48.910585960467415 ], [ 8.86420177948459, 48.91050923160882 ], [ 8.861983630783024, 48.916263569023478 ], [ 8.868638076887718, 48.919792568052912 ], [ 8.881363245754594, 48.919869282654183 ], [ 8.889068393875821, 48.927540147763672 ], [ 8.882997671113642, 48.943798485232954 ], [ 8.873891586970375, 48.949625656468214 ], [ 8.873541352964864, 48.960588094479974 ], [ 8.875992991003434, 48.967486295814133 ], [ 8.885215819815206, 48.968865821578881 ], [ 8.892453989262419, 48.965416935603777 ], [ 8.891636776582896, 48.960971352920353 ], [ 8.896656797328543, 48.955222167078247 ], [ 8.896073073986026, 48.950852342651302 ], [ 8.903661477438748, 48.950162335384313 ], [ 8.901560073405687, 48.947785570644903 ], [ 8.909265221526914, 48.942111545505412 ], [ 8.927010411139435, 48.940117815947822 ], [ 8.939969069343316, 48.939120921302965 ], [ 8.944989090088963, 48.941881503851825 ], [ 8.944288622077941, 48.959514955179031 ], [ 8.93880162265828, 48.967256371142675 ], [ 8.923624815752836, 48.976452531060964 ], [ 8.918371305670179, 48.98143307610696 ], [ 8.933431367907124, 48.982352506926212 ], [ 8.933781601912633, 48.98334853783939 ], [ 8.946273281442501, 48.982046031871121 ], [ 8.947207238790527, 48.988864656307356 ], [ 8.959290311980633, 48.986106673400478 ], [ 8.964660566731791, 48.989937163989957 ], [ 8.963259630709748, 49.002728868356797 ], [ 8.948783291815326, 49.007094147276085 ], [ 8.953336333886959, 49.002345930897697 ], [ 8.942479079716138, 49.006481499634972 ], [ 8.940961399025595, 49.012071629937012 ], [ 8.951935397864917, 49.011995057049482 ], [ 8.978903416289208, 49.005792262028791 ], [ 8.988943457780506, 49.000124835569522 ], [ 8.99011090446554, 49.004260588748437 ], [ 9.009373774768603, 49.003724491970289 ], [ 9.005696317710745, 49.013526492423139 ], [ 9.012584253152449, 49.019039269706973 ], [ 9.025893145361838, 49.015364152687461 ], [ 9.031029910775992, 49.01482817545115 ], [ 9.035582952847623, 49.005792262028791 ], [ 9.043521590305858, 49.003188389420998 ], [ 9.056130014504227, 49.005562514040072 ], [ 9.070314491727395, 48.994763162872196 ], [ 9.082806171257262, 48.985646994741344 ], [ 9.087125723991891, 48.975839506505771 ], [ 9.085257809295836, 48.966030088322618 ], [ 9.081988958577739, 48.96465048410316 ], [ 9.0840903626108, 48.962964249335762 ], [ 9.088993638687944, 48.957445264179746 ], [ 9.092204117071789, 48.950239003329656 ], [ 9.091853883066277, 48.948628951737355 ], [ 9.080529650221447, 48.941421417363671 ], [ 9.081813841574984, 48.938200693189202 ], [ 9.085899904972603, 48.933369217249499 ], [ 9.085666415635597, 48.926773114273431 ], [ 9.073291480774234, 48.92569924759291 ], [ 9.068037970691579, 48.927079929083391 ], [ 9.060449567238855, 48.925315718181828 ], [ 9.05379512113416, 48.919332277970966 ], [ 9.052977908454638, 48.915956687759845 ], [ 9.050409525747561, 48.91434553019571 ], [ 9.039902505582251, 48.915496362329549 ], [ 9.030562932101978, 48.9125041436372 ], [ 9.031380144781499, 48.910509231608813 ], [ 9.035466208179121, 48.910969602992942 ], [ 9.037450867543679, 48.905598339566225 ], [ 9.036633654864158, 48.902528786944245 ], [ 9.032781080803543, 48.901991595851399 ], [ 9.032547591466535, 48.900303243398191 ], [ 9.022507549975241, 48.898614833911573 ], [ 9.030796421438986, 48.892935219800378 ], [ 9.028774017557541, 48.883109498950361 ], [ 9.025659656024848, 48.883109498950361 ], [ 9.025075932682329, 48.881266961340231 ], [ 9.006630275058789, 48.879270802327845 ], [ 9.006455158056033, 48.875662158864962 ], [ 9.000150945956847, 48.87520146223779 ], [ 8.995714648553717, 48.870747842774307 ], [ 8.991978819161609, 48.872053255068181 ], [ 8.985090883719902, 48.863913069547856 ], [ 8.968396396123914, 48.859074407343492 ], [ 8.96349312004677, 48.860303318250295 ], [ 8.96045775866568, 48.851853946420277 ], [ 8.957889375958604, 48.839791918044256 ], [ 8.964193588057791, 48.830493722620531 ], [ 8.956371695268061, 48.830032610168502 ], [ 8.951351674522414, 48.831339084427832 ], [ 8.934773931594926, 48.826650989188394 ], [ 8.931096474537068, 48.830647425828204 ], [ 8.933664857244143, 48.8352583028094 ], [ 8.923157837078836, 48.835104613746765 ], [ 8.914401986941078, 48.840022429890695 ], [ 8.898524712024612, 48.846399503629911 ], [ 8.896189818654545, 48.851239391019341 ], [ 8.899692158709646, 48.86145539482294 ], [ 8.894205159289985, 48.865372256813465 ], [ 8.889301883212839, 48.875047895752587 ], [ 8.875409267660933, 48.879347579147591 ] ] ] ] } },
{ "type": "Feature", "properties": { "fid": 24, "amt": "Maulbronn" }, "geometry": { "type": "MultiPolygon", "coordinates": [ [ [ [ 8.806238051572647, 48.86130178614544 ], [ 8.806296423906884, 48.863068257473834 ], [ 8.794972191062053, 48.867138584473132 ], [ 8.790886127664432, 48.875047895752587 ], [ 8.792287063686471, 48.888329653554671 ], [ 8.803261062525795, 48.884798432128889 ], [ 8.818671358768247, 48.887101430906817 ], [ 8.824508592193421, 48.896005361613391 ], [ 8.836650037717778, 48.902452045713062 ], [ 8.842954249816961, 48.907823647323411 ], [ 8.842604015811451, 48.911967059773026 ], [ 8.838517952413829, 48.911429970135131 ], [ 8.837350505728798, 48.917030763934527 ], [ 8.831279782966618, 48.918795267514227 ], [ 8.82077276280131, 48.919025415559794 ], [ 8.815986231392669, 48.923167899045175 ], [ 8.80921504061947, 48.932909052295471 ], [ 8.803144317857292, 48.927540147763665 ], [ 8.79929174379668, 48.928690675907347 ], [ 8.792637297691982, 48.926466297578301 ], [ 8.786333085592796, 48.925085599121289 ], [ 8.784231681559735, 48.926926521914055 ], [ 8.791586595675451, 48.930761559761265 ], [ 8.787267042940826, 48.931835317574723 ], [ 8.779795384156607, 48.928613974855864 ], [ 8.783064234874702, 48.933062441084758 ], [ 8.774191640068443, 48.937050384189213 ], [ 8.771740002029871, 48.940347865730594 ], [ 8.77214860836963, 48.945945416962608 ], [ 8.780087245827861, 48.948092256327854 ], [ 8.775884437761739, 48.951082342953057 ], [ 8.772732331712147, 48.949778993890412 ], [ 8.766895098286975, 48.956832005909476 ], [ 8.771915119032624, 48.957445264179739 ], [ 8.766194630275956, 48.964497192389409 ], [ 8.766661608949969, 48.968482623806025 ], [ 8.778102586463303, 48.968789182259904 ], [ 8.767303704626737, 48.976146019725704 ], [ 8.760299024516531, 48.974460173692577 ], [ 8.757263663135443, 48.972544370359167 ], [ 8.755979471781906, 48.969938759675657 ], [ 8.755045514433878, 48.967486295814133 ], [ 8.752126897721292, 48.966336661854818 ], [ 8.751076195704762, 48.968942460780049 ], [ 8.746873387638638, 48.972467736694483 ], [ 8.739751962859927, 48.977142174674292 ], [ 8.736249622804825, 48.981816174342995 ], [ 8.733331006092239, 48.986183286098061 ], [ 8.739868707528432, 48.992848139898548 ], [ 8.739868707528432, 48.99445676414333 ], [ 8.735549154793803, 48.994303564072204 ], [ 8.731112857390675, 48.998210018715717 ], [ 8.737183580152852, 49.002192755089581 ], [ 8.737650558826868, 49.004260588748437 ], [ 8.732397048744213, 49.010616724934557 ], [ 8.732747282749724, 49.021642313424522 ], [ 8.731463091396186, 49.026312138862089 ], [ 8.733097516755233, 49.02853206612324 ], [ 8.74056917553945, 49.030216082807307 ], [ 8.744188260263059, 49.034732027975252 ], [ 8.745005472942584, 49.03771691923167 ], [ 8.760707630856295, 49.046058357780602 ], [ 8.761758332872823, 49.054015857289912 ], [ 8.760357396850784, 49.056158043401133 ], [ 8.7643267155799, 49.0575351142963 ], [ 8.773316055054662, 49.067326518224739 ], [ 8.782071905192423, 49.076351259818871 ], [ 8.787558904612084, 49.078721894594096 ], [ 8.798883137456915, 49.080557147037609 ], [ 8.806938519583651, 49.079104244445539 ], [ 8.811725050992292, 49.078416012593713 ], [ 8.821648347815085, 49.070003519374808 ], [ 8.832155367980395, 49.068703279687675 ], [ 8.836066314375261, 49.061283614007344 ], [ 8.839451909761859, 49.060136144121024 ], [ 8.842954249816961, 49.061895587114165 ], [ 8.863034332799552, 49.061742594543929 ], [ 8.872840884953838, 49.060136144121024 ], [ 8.879728820395544, 49.05546949364718 ], [ 8.876693459014453, 49.054780934355598 ], [ 8.875292522992412, 49.049731208120114 ], [ 8.869105055561731, 49.049425147620703 ], [ 8.869572034235743, 49.036492370127576 ], [ 8.886266521831734, 49.030598805922828 ], [ 8.902318913750957, 49.021336080053295 ], [ 8.929753910849263, 49.01237792030939 ], [ 8.940961399025595, 49.012071629937012 ], [ 8.942479079716138, 49.006481499634965 ], [ 8.953336333886959, 49.002345930897697 ], [ 8.948783291815326, 49.007094147276085 ], [ 8.963259630709748, 49.002728868356797 ], [ 8.964660566731791, 48.989937163989957 ], [ 8.959290311980633, 48.986106673400478 ], [ 8.947207238790527, 48.988864656307356 ], [ 8.946273281442501, 48.982046031871121 ], [ 8.933781601912633, 48.98334853783939 ], [ 8.933431367907124, 48.982352506926212 ], [ 8.918371305670179, 48.98143307610696 ], [ 8.923624815752836, 48.976452531060964 ], [ 8.93880162265828, 48.967256371142675 ], [ 8.944288622077941, 48.959514955179031 ], [ 8.944989090088963, 48.941881503851825 ], [ 8.939969069343316, 48.939120921302965 ], [ 8.927010411139435, 48.940117815947822 ], [ 8.909265221526914, 48.942111545505412 ], [ 8.901560073405687, 48.947785570644903 ], [ 8.903661477438748, 48.950162335384313 ], [ 8.896073073986026, 48.950852342651302 ], [ 8.896656797328543, 48.955222167078247 ], [ 8.891636776582896, 48.960971352920353 ], [ 8.892453989262419, 48.965416935603777 ], [ 8.885215819815206, 48.968865821578881 ], [ 8.875992991003434, 48.967486295814133 ], [ 8.873541352964864, 48.960588094479974 ], [ 8.873891586970375, 48.949625656468214 ], [ 8.882997671113642, 48.943798485232954 ], [ 8.889068393875821, 48.927540147763672 ], [ 8.881363245754594, 48.919869282654183 ], [ 8.868638076887718, 48.919792568052912 ], [ 8.861983630783024, 48.916263569023478 ], [ 8.86420177948459, 48.910509231608813 ], [ 8.875059033655408, 48.910585960467415 ], [ 8.875292522992416, 48.907516714214125 ], [ 8.883698139124661, 48.89761711058852 ], [ 8.891286542577385, 48.899228807596558 ], [ 8.891053053240377, 48.897693859243475 ], [ 8.888367925864801, 48.897003117106607 ], [ 8.885099075146703, 48.890632489706917 ], [ 8.880079054401056, 48.890171930961202 ], [ 8.875409267660933, 48.879347579147591 ], [ 8.862917588131065, 48.880729541750775 ], [ 8.852644057302763, 48.878042357184377 ], [ 8.844296813504767, 48.873051488546771 ], [ 8.835073984692995, 48.868597677689067 ], [ 8.835774452704015, 48.866293826849237 ], [ 8.831571644637895, 48.865065063030109 ], [ 8.831688389306397, 48.864066670210967 ], [ 8.834723750687486, 48.863759468413285 ], [ 8.836124686709528, 48.86475786736105 ], [ 8.8419619201347, 48.86560265091348 ], [ 8.842312154140208, 48.861224981629888 ], [ 8.835774452704015, 48.860687346721008 ], [ 8.835073984692995, 48.862684247271325 ], [ 8.830520942621362, 48.862684247271325 ], [ 8.82935349593633, 48.864297070321726 ], [ 8.812075284997823, 48.861685806955258 ], [ 8.811608306323805, 48.86007289975354 ], [ 8.806238051572647, 48.86130178614544 ] ] ] ] } },
{ "type": "Feature", "properties": { "fid": 25, "amt": "Besigheim" }, "geometry": { "type": "MultiPolygon", "coordinates": [ [ [ [ 9.178945405769834, 49.076695391241707 ], [ 9.190152893946163, 49.067747199385757 ], [ 9.198791999415416, 49.071724372522411 ], [ 9.216653933696442, 49.070883073986145 ], [ 9.229495847231819, 49.076695391241707 ], [ 9.226810719856239, 49.084877369424937 ], [ 9.239746029126424, 49.085332309025063 ], [ 9.249108951540395, 49.085718430960533 ], [ 9.251046913037559, 49.088757602761042 ], [ 9.255996886982107, 49.089491563534381 ], [ 9.260199695048222, 49.093210895848777 ], [ 9.259359133435007, 49.097258650016833 ], [ 9.259849461042711, 49.101619458630964 ], [ 9.257584614473755, 49.104779945450908 ], [ 9.25342850427502, 49.107198900336137 ], [ 9.254502555225262, 49.109365541798034 ], [ 9.258448525020668, 49.110714390722272 ], [ 9.26732111982693, 49.110179440862282 ], [ 9.286408873127241, 49.115146610526409 ], [ 9.295514957270507, 49.112854132481651 ], [ 9.303570339397243, 49.115910746331963 ], [ 9.319214124976703, 49.113312636566022 ], [ 9.327036017766433, 49.113236219512892 ], [ 9.322482975694799, 49.105517490794334 ], [ 9.313376891551533, 49.101237282134065 ], [ 9.307656402794864, 49.094128262828789 ], [ 9.312209444866497, 49.091911263607564 ], [ 9.305088020087789, 49.087782794334018 ], [ 9.311508976855476, 49.075471802017638 ], [ 9.316645742269628, 49.077460119201049 ], [ 9.321467297078854, 49.076706862248813 ], [ 9.327036017766433, 49.077460119201049 ], [ 9.33334022986562, 49.083501056184268 ], [ 9.341045377986847, 49.077918950325362 ], [ 9.34186259066637, 49.069276919038231 ], [ 9.364102450016269, 49.0712654841778 ], [ 9.36404407768201, 49.068741522517051 ], [ 9.353303568179694, 49.062469305057839 ], [ 9.340578399312822, 49.068206120226591 ], [ 9.323767167048324, 49.064764110601715 ], [ 9.318863890971182, 49.065070076667688 ], [ 9.318478633565165, 49.067162069166976 ], [ 9.315303178581871, 49.065509899587802 ], [ 9.308111707002057, 49.065265129052207 ], [ 9.306710770980017, 49.066794925118963 ], [ 9.305029647753566, 49.066183012343885 ], [ 9.307072679452334, 49.063616721075945 ], [ 9.296624031621315, 49.061409834078191 ], [ 9.294942908394866, 49.062450181233849 ], [ 9.29189587254689, 49.061704346327716 ], [ 9.291674057676769, 49.064286034852962 ], [ 9.28652561779573, 49.064611126862268 ], [ 9.282241088461689, 49.06434722880558 ], [ 9.280279778030831, 49.062939748830281 ], [ 9.273917193597361, 49.063234252013501 ], [ 9.265803439136372, 49.059026898048025 ], [ 9.264752737119842, 49.057343856731059 ], [ 9.266924187954034, 49.056758604010945 ], [ 9.271313787489763, 49.057064619365079 ], [ 9.27257462990957, 49.056502314701461 ], [ 9.273975565931613, 49.053442041763311 ], [ 9.269632664263312, 49.054065587657718 ], [ 9.26942252385998, 49.053136004107579 ], [ 9.268722055848958, 49.045790535164109 ], [ 9.26617702207561, 49.045679579658334 ], [ 9.262254401213895, 49.04323084338818 ], [ 9.261133652396262, 49.040904432242719 ], [ 9.258915503694672, 49.03959195162421 ], [ 9.261133652396236, 49.036607172886676 ], [ 9.260012903578625, 49.034781777631309 ], [ 9.257304427269345, 49.033373460465242 ], [ 9.257631312341134, 49.032397565129976 ], [ 9.259359133435007, 49.031536465114208 ], [ 9.264776086053567, 49.032516204409262 ], [ 9.269305779191475, 49.031325971731377 ], [ 9.266970885821408, 49.029259262138076 ], [ 9.261974214009483, 49.02829094088851 ], [ 9.256930844330112, 49.028723434525958 ], [ 9.253568597877235, 49.027188639217158 ], [ 9.248758717534871, 49.023671061915984 ], [ 9.23883542071208, 49.021910266078599 ], [ 9.235216335988474, 49.023747616843515 ], [ 9.227861421872758, 49.02887652871825 ], [ 9.22003952908303, 49.032550648017015 ], [ 9.218078218652181, 49.031781401746784 ], [ 9.218825384530605, 49.030587324272894 ], [ 9.215136253005882, 49.02795795649871 ], [ 9.211120236409375, 49.028566512490755 ], [ 9.210186279061348, 49.02789289032409 ], [ 9.204068858431764, 49.030648559712304 ], [ 9.197717948465177, 49.031689550650867 ], [ 9.194215608410072, 49.031015970765999 ], [ 9.18676729855955, 49.032091397942764 ], [ 9.185576502940817, 49.029331981155757 ], [ 9.187397719769473, 49.027035539831431 ], [ 9.187351021902067, 49.020225968286823 ], [ 9.18744441763687, 49.015061709099939 ], [ 9.189592519537333, 49.012366434455124 ], [ 9.194005468006761, 49.011267608743907 ], [ 9.195756638034315, 49.007285598118052 ], [ 9.195639893365811, 49.002996922826142 ], [ 9.19753115699557, 48.998949146745296 ], [ 9.200309680105949, 48.995644048720088 ], [ 9.199866050365639, 48.991289256848546 ], [ 9.201243637453976, 48.988443307687085 ], [ 9.207337709149861, 48.985589534611464 ], [ 9.211633912950779, 48.982314197647341 ], [ 9.214552529663365, 48.976337589531063 ], [ 9.206590543271437, 48.972471568381174 ], [ 9.200659914111457, 48.966298340266327 ], [ 9.197391063393363, 48.960166506793925 ], [ 9.18875195792411, 48.956103751920928 ], [ 9.184665894526507, 48.945025314674176 ], [ 9.180112852454872, 48.944181872673184 ], [ 9.17801144842181, 48.946635482545723 ], [ 9.17159049165412, 48.947938913721998 ], [ 9.167154194250992, 48.946328787909131 ], [ 9.154312280715612, 48.945945416962616 ], [ 9.142871303202279, 48.937740572770252 ], [ 9.137034069777105, 48.937740572770252 ], [ 9.133298240384994, 48.948475610780832 ], [ 9.118705156822069, 48.950085667321147 ], [ 9.092204117071789, 48.950239003329656 ], [ 9.088993638687944, 48.957445264179746 ], [ 9.0840903626108, 48.962964249335762 ], [ 9.081988958577739, 48.96465048410316 ], [ 9.085257809295836, 48.966030088322618 ], [ 9.087125723991891, 48.975839506505771 ], [ 9.082806171257262, 48.985646994741344 ], [ 9.056130014504227, 49.005562514040072 ], [ 9.043521590305858, 49.003188389420998 ], [ 9.035582952847623, 49.005792262028791 ], [ 9.031029910775992, 49.01482817545115 ], [ 9.025893145361838, 49.015364152687461 ], [ 9.012584253152456, 49.019039269706973 ], [ 9.014218678511492, 49.022293053081953 ], [ 9.019472188594147, 49.024283498038912 ], [ 9.014685657185506, 49.029718538355695 ], [ 9.030329442764964, 49.027957956498724 ], [ 9.026126634698841, 49.023824171653338 ], [ 9.03523271884211, 49.023211729877602 ], [ 9.037450867543676, 49.024972479668023 ], [ 9.044689036990887, 49.024283498038912 ], [ 9.056830482515243, 49.026580066372986 ], [ 9.057063971852251, 49.027957956498724 ], [ 9.060099333233341, 49.028034504831389 ], [ 9.059048631216809, 49.038061318235535 ], [ 9.062200737266402, 49.045025319740176 ], [ 9.07095658740416, 49.047473967647448 ], [ 9.071890544752186, 49.046555738812678 ], [ 9.080412905552935, 49.047550485951618 ], [ 9.083039660594263, 49.048621729845891 ], [ 9.105104402941414, 49.051299738609131 ], [ 9.100434616201277, 49.055737264129256 ], [ 9.099033680179236, 49.06246930505786 ], [ 9.115844912443727, 49.061704346327737 ], [ 9.115728167775226, 49.064840602294851 ], [ 9.122499358548422, 49.06851206509905 ], [ 9.124834251918491, 49.073559883514889 ], [ 9.12448401791298, 49.076848337775466 ], [ 9.120047720509852, 49.076848337775466 ], [ 9.118997018493319, 49.087782794334018 ], [ 9.117129103797266, 49.098026883368426 ], [ 9.135224527415298, 49.099249916908299 ], [ 9.139894314155434, 49.098026883368426 ], [ 9.149233887635711, 49.108039583741188 ], [ 9.151977387345541, 49.107122473865729 ], [ 9.152094132014044, 49.100014297566744 ], [ 9.160032769472279, 49.093210895848777 ], [ 9.174275619029695, 49.090611597343226 ], [ 9.179645873780855, 49.083959831502838 ], [ 9.17404212969269, 49.07868365944703 ], [ 9.176260278394253, 49.075395326690369 ], [ 9.178945405769834, 49.076695391241707 ] ] ] ] } },
{ "type": "Feature", "properties": { "fid": 26, "amt": "Brackenheim" }, "geometry": { "type": "MultiPolygon", "coordinates": [ [ [ [ 8.872840884953836, 49.060136144121024 ], [ 8.877335554691207, 49.064649372841295 ], [ 8.871264831929029, 49.068550308075601 ], [ 8.860874556432226, 49.071762613026436 ], [ 8.862625726459777, 49.07398051189913 ], [ 8.870914597923518, 49.074821757982988 ], [ 8.872082044608554, 49.077039520280358 ], [ 8.865427598503857, 49.077727771205296 ], [ 8.868929938558962, 49.079257183561928 ], [ 8.875934618669167, 49.079410122207427 ], [ 8.876635086680189, 49.081780610991743 ], [ 8.888776532204542, 49.081245349220396 ], [ 8.907922657839105, 49.083692213082045 ], [ 8.91854642267292, 49.083998062588037 ], [ 8.933956718915374, 49.088662034152897 ], [ 8.938626505655508, 49.091949488570847 ], [ 8.942654196718877, 49.095695392202281 ], [ 8.939268601332278, 49.099441013176524 ], [ 8.946623515447994, 49.101122628611066 ], [ 8.944872345420443, 49.108001371168129 ], [ 8.949425387492077, 49.109529851134837 ], [ 8.947790962133027, 49.111516804697104 ], [ 8.950125855503098, 49.113503678683763 ], [ 8.946390026110988, 49.114344255261678 ], [ 8.947557472796023, 49.116331016007472 ], [ 8.955846344259765, 49.11579612671153 ], [ 8.958881705640854, 49.119387415620743 ], [ 8.958998450309357, 49.124659262304085 ], [ 8.959698918320379, 49.127944332593437 ], [ 8.968454768458136, 49.125805241774593 ], [ 8.967754300447115, 49.12924302128242 ], [ 8.981530171330519, 49.140547815069716 ], [ 9.003594913677668, 49.14215166478894 ], [ 9.008031211080798, 49.145053737104526 ], [ 9.012234019146922, 49.144824632311277 ], [ 9.010716338456378, 49.148871994379746 ], [ 9.015327752862262, 49.16398940364347 ], [ 9.014627284851242, 49.167119199664015 ], [ 9.01054122145362, 49.171088412500865 ], [ 9.009490519437092, 49.176888997331282 ], [ 9.01054122145362, 49.181238989901033 ], [ 9.015794731536277, 49.18215472909327 ], [ 9.018946837585867, 49.188717030768018 ], [ 9.023383134988999, 49.187267294830335 ], [ 9.024025230665767, 49.190090425630423 ], [ 9.020989869284676, 49.191997855248204 ], [ 9.019588933262638, 49.195431043234933 ], [ 9.024842443345291, 49.196956828079827 ], [ 9.026126634698828, 49.198558851512551 ], [ 9.032430846798015, 49.201076212069104 ], [ 9.042587632957812, 49.196041362820793 ], [ 9.05379512113414, 49.194362965839254 ], [ 9.053561631797136, 49.191921559475503 ], [ 9.073875204116732, 49.183986156643059 ], [ 9.07796126751435, 49.182002107071305 ], [ 9.078194756851358, 49.17803376928574 ], [ 9.086366883646599, 49.1726912736369 ], [ 9.089285500359184, 49.172920249562743 ], [ 9.091503649060749, 49.170172468551129 ], [ 9.089052011022178, 49.169867150135445 ], [ 9.091853883066261, 49.164752786767444 ], [ 9.081463607569454, 49.16398940364347 ], [ 9.080938256561188, 49.161699183660957 ], [ 9.077319171837583, 49.159790586100179 ], [ 9.07720242716908, 49.155591412555005 ], [ 9.072532640428943, 49.152842669823883 ], [ 9.084674085953299, 49.146504709530099 ], [ 9.088176426008403, 49.144824632311277 ], [ 9.08876014935092, 49.14306812703871 ], [ 9.076968937832072, 49.141082437409992 ], [ 9.076034980484046, 49.138943913445651 ], [ 9.075217767804521, 49.136347010291196 ], [ 9.082222447914726, 49.135048507690868 ], [ 9.081638724572208, 49.133138883250012 ], [ 9.076852193163568, 49.128861057552122 ], [ 9.073700087113977, 49.127027590685167 ], [ 9.078136384517105, 49.126034434490599 ], [ 9.073349853108466, 49.1184705155123 ], [ 9.084090362610782, 49.122749237666014 ], [ 9.100784850206772, 49.125194056019453 ], [ 9.099500658853234, 49.122672835150283 ], [ 9.108256508990991, 49.122596432516836 ], [ 9.109073721670516, 49.124353663305719 ], [ 9.137092442111339, 49.124048062424052 ], [ 9.140361292829436, 49.124964859419102 ], [ 9.14491433490107, 49.122672835150283 ], [ 9.153903674375831, 49.123971661909351 ], [ 9.154137163712839, 49.125499649838673 ], [ 9.161725567165563, 49.125805241774593 ], [ 9.163009758519101, 49.122902042344357 ], [ 9.169022108947026, 49.123207650288521 ], [ 9.173808640355668, 49.118776150765157 ], [ 9.160032769472263, 49.115414059397324 ], [ 9.157464386765186, 49.110064807998945 ], [ 9.151977387345541, 49.107122473865729 ], [ 9.149233887635711, 49.108039583741188 ], [ 9.139894314155434, 49.098026883368426 ], [ 9.135224527415298, 49.099249916908299 ], [ 9.117129103797264, 49.098026883368426 ], [ 9.118997018493319, 49.087782794334018 ], [ 9.120047720509852, 49.076848337775466 ], [ 9.12448401791298, 49.076848337775466 ], [ 9.124834251918491, 49.073559883514889 ], [ 9.122499358548422, 49.06851206509905 ], [ 9.115728167775226, 49.064840602294851 ], [ 9.115844912443727, 49.061704346327737 ], [ 9.099033680179236, 49.06246930505786 ], [ 9.100434616201277, 49.055737264129256 ], [ 9.105104402941414, 49.051299738609131 ], [ 9.083039660594263, 49.048621729845891 ], [ 9.080412905552935, 49.047550485951618 ], [ 9.071890544752186, 49.046555738812678 ], [ 9.07095658740416, 49.047473967647448 ], [ 9.062200737266402, 49.045025319740176 ], [ 9.059048631216809, 49.038061318235535 ], [ 9.060099333233341, 49.028034504831389 ], [ 9.057063971852251, 49.027957956498724 ], [ 9.056830482515243, 49.026580066372986 ], [ 9.044689036990887, 49.024283498038912 ], [ 9.037450867543676, 49.024972479668023 ], [ 9.03523271884211, 49.023211729877602 ], [ 9.026126634698841, 49.023824171653338 ], [ 9.030329442764964, 49.027957956498724 ], [ 9.014685657185506, 49.029718538355695 ], [ 9.019472188594147, 49.024283498038912 ], [ 9.014218678511492, 49.022293053081953 ], [ 9.012584253152449, 49.019039269706958 ], [ 9.005696317710745, 49.013526492423139 ], [ 9.009373774768603, 49.003724491970289 ], [ 8.99011090446554, 49.004260588748437 ], [ 8.988943457780506, 49.000124835569522 ], [ 8.978903416289208, 49.005792262028791 ], [ 8.951935397864917, 49.011995057049482 ], [ 8.929753910849263, 49.01237792030939 ], [ 8.886266521831734, 49.030598805922828 ], [ 8.869572034235743, 49.036492370127576 ], [ 8.869105055561731, 49.049425147620703 ], [ 8.875292522992412, 49.049731208120114 ], [ 8.876693459014453, 49.054780934355598 ], [ 8.879728820395544, 49.05546949364718 ], [ 8.872840884953836, 49.060136144121024 ] ] ] ] } },
{ "type": "Feature", "properties": { "fid": 27, "amt": "Heilbronn" }, "geometry": { "type": "MultiPolygon", "coordinates": [ [ [ [ 9.026126634698828, 49.198558851512551 ], [ 9.021777895797072, 49.200771084280568 ], [ 9.021777895797072, 49.204051109348178 ], [ 9.020376959775033, 49.210686773773546 ], [ 9.018450672744725, 49.213889879247404 ], [ 9.016407641045914, 49.216406459380032 ], [ 9.017341598393942, 49.219266054009161 ], [ 9.021894640465577, 49.223841061288809 ], [ 9.027673501556496, 49.225060991699777 ], [ 9.030008394926565, 49.220181089348152 ], [ 9.032168171293879, 49.213127253911708 ], [ 9.03526190500922, 49.212326484646681 ], [ 9.047461722867826, 49.213966141133881 ], [ 9.050438711914666, 49.214805014119932 ], [ 9.050497084248917, 49.217092777179843 ], [ 9.056392690008341, 49.222316105921877 ], [ 9.060186891734702, 49.221324859697745 ], [ 9.064739933806335, 49.224946624503154 ], [ 9.069351348212221, 49.230512187711739 ], [ 9.081784655407835, 49.22868248268157 ], [ 9.091649579896375, 49.231465132244082 ], [ 9.101105898045155, 49.227119555974248 ], [ 9.104608238100257, 49.22673834683841 ], [ 9.105542195448281, 49.22391730782185 ], [ 9.11009523751992, 49.224984746931433 ], [ 9.113364088238013, 49.223688567869779 ], [ 9.115465492271074, 49.217740957462638 ], [ 9.11488176892856, 49.211792631263634 ], [ 9.118267364315157, 49.207750411433537 ], [ 9.133677660557611, 49.208131767045742 ], [ 9.146169340087477, 49.20790295403139 ], [ 9.158894508954353, 49.20691141873278 ], [ 9.163797785031495, 49.205691040299357 ], [ 9.162630338346462, 49.210496106188856 ], [ 9.168817805777143, 49.213928010205336 ], [ 9.174655039202316, 49.216978391541673 ], [ 9.182126697986533, 49.217130905667069 ], [ 9.191699760803816, 49.214461840528138 ], [ 9.196544664546709, 49.217969724944723 ], [ 9.202965621314396, 49.216673361879039 ], [ 9.20518377001596, 49.218656021037788 ], [ 9.210670769435621, 49.21408053374298 ], [ 9.209386578082084, 49.209275816233792 ], [ 9.209853556756096, 49.207063963919126 ], [ 9.217558704877325, 49.207674139958108 ], [ 9.217033353869059, 49.203326471369948 ], [ 9.210729141769873, 49.201800883021725 ], [ 9.215865907184023, 49.195698058980341 ], [ 9.217967311217087, 49.189899678623767 ], [ 9.213064035139942, 49.189136683243028 ], [ 9.219601736576132, 49.172042502762089 ], [ 9.233844586133554, 49.169447334239464 ], [ 9.234311564807568, 49.171126576464324 ], [ 9.236646458177633, 49.165019968080522 ], [ 9.239448330221718, 49.16135564152826 ], [ 9.249605116381517, 49.165477989834741 ], [ 9.251473031077571, 49.162424431448294 ], [ 9.258944689861789, 49.164256589075492 ], [ 9.263847965938933, 49.155247828054847 ], [ 9.253107456436616, 49.151888209589551 ], [ 9.271553114060159, 49.145015553045852 ], [ 9.27902477284438, 49.138905724679098 ], [ 9.278324304833358, 49.131572936315017 ], [ 9.27668987947431, 49.124391863283499 ], [ 9.275522432789277, 49.120877342145064 ], [ 9.280192219529413, 49.118737946461522 ], [ 9.297703919804929, 49.11812667360158 ], [ 9.303570339397243, 49.115910746331963 ], [ 9.295514957270507, 49.112854132481651 ], [ 9.286408873127241, 49.115146610526409 ], [ 9.26732111982693, 49.110179440862282 ], [ 9.258448525020668, 49.110714390722272 ], [ 9.254502555225262, 49.109365541798034 ], [ 9.25342850427502, 49.107198900336137 ], [ 9.257584614473755, 49.104779945450908 ], [ 9.259849461042711, 49.101619458630964 ], [ 9.259359133435007, 49.097258650016833 ], [ 9.260199695048222, 49.093210895848777 ], [ 9.255996886982107, 49.089491563534381 ], [ 9.251046913037559, 49.088757602761042 ], [ 9.249108951540395, 49.085718430960533 ], [ 9.239746029126424, 49.085332309025063 ], [ 9.226810719856239, 49.084877369424937 ], [ 9.229495847231819, 49.076695391241707 ], [ 9.216653933696442, 49.070883073986145 ], [ 9.198791999415416, 49.071724372522411 ], [ 9.190152893946163, 49.067747199385757 ], [ 9.178945405769834, 49.076695391241707 ], [ 9.176260278394253, 49.075395326690369 ], [ 9.17404212969269, 49.07868365944703 ], [ 9.179645873780855, 49.083959831502838 ], [ 9.174275619029695, 49.090611597343226 ], [ 9.160032769472279, 49.093210895848777 ], [ 9.152094132014044, 49.100014297566744 ], [ 9.151977387345541, 49.107122473865729 ], [ 9.157464386765186, 49.110064807998945 ], [ 9.160032769472263, 49.115414059397324 ], [ 9.173808640355668, 49.118776150765157 ], [ 9.169022108947026, 49.123207650288521 ], [ 9.163009758519101, 49.122902042344357 ], [ 9.161725567165563, 49.125805241774593 ], [ 9.154137163712839, 49.125499649838673 ], [ 9.14491433490107, 49.122672835150283 ], [ 9.140361292829436, 49.124964859419102 ], [ 9.137092442111339, 49.124048062424052 ], [ 9.109073721670516, 49.124353663305712 ], [ 9.108256508990991, 49.122596432516829 ], [ 9.099500658853234, 49.122672835150283 ], [ 9.100784850206772, 49.125194056019453 ], [ 9.084090362610782, 49.122749237666007 ], [ 9.073349853108466, 49.1184705155123 ], [ 9.078136384517105, 49.126034434490599 ], [ 9.086746303819229, 49.130350699459783 ], [ 9.092116558570387, 49.133940934475227 ], [ 9.09737006865304, 49.134246474385741 ], [ 9.103207302078214, 49.132413206674016 ], [ 9.106009174122294, 49.133329849004461 ], [ 9.109044535503385, 49.141960733020291 ], [ 9.113714322243521, 49.14608469556579 ], [ 9.107993833486855, 49.149826512724424 ], [ 9.105658940116784, 49.153873466222201 ], [ 9.102857068072703, 49.155858643296327 ], [ 9.091883069233379, 49.158492697744776 ], [ 9.088614218515284, 49.161393812994028 ], [ 9.080938256561188, 49.161699183660957 ], [ 9.081463607569454, 49.16398940364347 ], [ 9.091853883066261, 49.164752786767444 ], [ 9.089052011022178, 49.169867150135445 ], [ 9.091503649060749, 49.170172468551129 ], [ 9.089285500359184, 49.172920249562743 ], [ 9.086366883646599, 49.1726912736369 ], [ 9.078194756851358, 49.17803376928574 ], [ 9.07796126751435, 49.182002107071305 ], [ 9.073875204116732, 49.183986156643059 ], [ 9.053561631797136, 49.191921559475503 ], [ 9.05379512113414, 49.194362965839254 ], [ 9.042587632957812, 49.196041362820793 ], [ 9.032430846798015, 49.201076212069104 ], [ 9.026126634698828, 49.198558851512551 ] ] ] ] } },
{ "type": "Feature", "properties": { "fid": 28, "amt": "Neckarsulm" }, "geometry": { "type": "MultiPolygon", "coordinates": [ [ [ [ 9.20518377001596, 49.218656021037788 ], [ 9.1947351221849, 49.230588423950778 ], [ 9.189364867433744, 49.234018932947016 ], [ 9.180609017295986, 49.234171394484335 ], [ 9.169985252462173, 49.230283478288754 ], [ 9.160412189644893, 49.233409082092088 ], [ 9.157727062269313, 49.238059004694371 ], [ 9.15924474295986, 49.247052694564061 ], [ 9.160879168318907, 49.253072978343447 ], [ 9.1572600835953, 49.262444870261717 ], [ 9.149671680142577, 49.271510291536003 ], [ 9.152356807518155, 49.277299100791254 ], [ 9.156676360252783, 49.28407723751674 ], [ 9.146052595418968, 49.288341655033058 ], [ 9.137180000612711, 49.286285642631796 ], [ 9.131226022519034, 49.289483847098239 ], [ 9.131926490530054, 49.294661452574481 ], [ 9.137646979286721, 49.296793249709623 ], [ 9.142550255363869, 49.294204626907067 ], [ 9.148153999452033, 49.292986404428866 ], [ 9.151889828844144, 49.295270546878527 ], [ 9.155742402904757, 49.295346683137325 ], [ 9.158194040943325, 49.301208821903337 ], [ 9.157960551606322, 49.308212021531624 ], [ 9.1572600835953, 49.31148491481634 ], [ 9.159127998291355, 49.319704246075347 ], [ 9.162513593677955, 49.324726495535636 ], [ 9.167533614423602, 49.328226548318902 ], [ 9.176055975224351, 49.321987150236168 ], [ 9.186796484726669, 49.32541130804934 ], [ 9.19742024956048, 49.326248288187287 ], [ 9.205475631687218, 49.323813397368241 ], [ 9.210145418427352, 49.319323751759562 ], [ 9.216099396521029, 49.314529271503318 ], [ 9.22333756596824, 49.311561026026581 ], [ 9.215165439173001, 49.299001085257935 ], [ 9.212947290471437, 49.293138683885118 ], [ 9.221819885277696, 49.294128488884205 ], [ 9.240615776906749, 49.304482180401749 ], [ 9.243651138287838, 49.294585315257244 ], [ 9.240265542901239, 49.287884770797667 ], [ 9.231626437431984, 49.280650206170961 ], [ 9.229641778067426, 49.273795428976619 ], [ 9.240499032238246, 49.26937740108513 ], [ 9.254158158453146, 49.264578060411779 ], [ 9.265132157292468, 49.268006208529322 ], [ 9.275639177457778, 49.257111491433456 ], [ 9.28929830367268, 49.258635372768815 ], [ 9.29373460107581, 49.251853739649029 ], [ 9.299922068506492, 49.248881719172118 ], [ 9.315332364748945, 49.25596854955473 ], [ 9.326306363588266, 49.265796984808517 ], [ 9.337513851764596, 49.272500530757029 ], [ 9.343351085189767, 49.27501412566177 ], [ 9.339031532455142, 49.277375264805848 ], [ 9.306926748616698, 49.278898520398975 ], [ 9.294785303092342, 49.276461288867942 ], [ 9.294668558423838, 49.281183315578275 ], [ 9.307160237953704, 49.285600286112007 ], [ 9.306109535937173, 49.293062544215779 ], [ 9.29747043046792, 49.289103119350024 ], [ 9.297587175136425, 49.301208821903323 ], [ 9.291633197042747, 49.30707026341782 ], [ 9.28591270828608, 49.313159334277529 ], [ 9.284978750938054, 49.319628147447354 ], [ 9.289882027015198, 49.331574192079081 ], [ 9.294201579749823, 49.346711828933586 ], [ 9.313989801061155, 49.355609673125677 ], [ 9.308502801641493, 49.363061329697921 ], [ 9.3087362909785, 49.375680947499745 ], [ 9.315857715757209, 49.38084949422241 ], [ 9.321928438519388, 49.38138151964548 ], [ 9.328699629292588, 49.386017497392594 ], [ 9.340841074816945, 49.382673557407067 ], [ 9.349363435617693, 49.373856624760478 ], [ 9.355901137053886, 49.369903693203092 ], [ 9.352749031004294, 49.365266195253291 ], [ 9.369093284594774, 49.364886053073242 ], [ 9.374521911680182, 49.360856365273342 ], [ 9.382810783143924, 49.364049729931828 ], [ 9.402657376789509, 49.365646334494329 ], [ 9.404175057480053, 49.361920843201659 ], [ 9.415382545656382, 49.358651301978377 ], [ 9.415732779661894, 49.343365214682628 ], [ 9.417016971015434, 49.341159367201868 ], [ 9.42408002345989, 49.348993480872501 ], [ 9.425947938155945, 49.345951254772977 ], [ 9.428866554868531, 49.34732027979689 ], [ 9.426881895503973, 49.350818726237982 ], [ 9.434120064951184, 49.361084469626334 ], [ 9.440657766387375, 49.363441485985255 ], [ 9.443809872436971, 49.359031492358916 ], [ 9.450464318541664, 49.357358632699977 ], [ 9.453733169259761, 49.358195069642093 ], [ 9.458519700668402, 49.350134267161877 ], [ 9.459453658016431, 49.34906953411479 ], [ 9.463656466082552, 49.351883421427722 ], [ 9.469610444176228, 49.349601903518789 ], [ 9.481051421689566, 49.353252281383398 ], [ 9.489807271827319, 49.352187615820888 ], [ 9.493776590556438, 49.355001324782528 ], [ 9.503933376716237, 49.355609673125677 ], [ 9.503699887379229, 49.354621103247155 ], [ 9.497745909285554, 49.351883421427722 ], [ 9.503583142710728, 49.349601903518789 ], [ 9.502415696025693, 49.343821584574719 ], [ 9.498563121965077, 49.340702972619113 ], [ 9.497979398622562, 49.332943617097669 ], [ 9.495527760583988, 49.332639303719127 ], [ 9.491908675860381, 49.338877351960768 ], [ 9.481868634369089, 49.340094439924542 ], [ 9.477665826302964, 49.337584163019017 ], [ 9.469960678181737, 49.336595230900656 ], [ 9.467392295474662, 49.339181626773545 ], [ 9.464823912767587, 49.338420936214305 ], [ 9.469260210170715, 49.321834959917901 ], [ 9.482919336385621, 49.315899170629287 ], [ 9.497979398622562, 49.311256580480027 ], [ 9.516775290251614, 49.312322131661325 ], [ 9.519343672958689, 49.309353753186322 ], [ 9.514790630887056, 49.304177691109473 ], [ 9.500086818928001, 49.298549881932999 ], [ 9.49867986663358, 49.298011378104825 ], [ 9.47614814561242, 49.295498955302065 ], [ 9.457819232657382, 49.28742788232838 ], [ 9.450697807878669, 49.291159014260948 ], [ 9.438906596359823, 49.289940716515012 ], [ 9.444510340447991, 49.285524134799545 ], [ 9.442058702409419, 49.281030999192801 ], [ 9.429567022879551, 49.281564104483664 ], [ 9.433361224605912, 49.274633286182102 ], [ 9.422970949109105, 49.262901990199886 ], [ 9.429275161208293, 49.258482986752576 ], [ 9.423321183114615, 49.251853739649015 ], [ 9.417834183694955, 49.251701332694871 ], [ 9.41456533297686, 49.245147388546698 ], [ 9.420986289744549, 49.24087923627107 ], [ 9.420402566402029, 49.235162383006823 ], [ 9.424722119136657, 49.231808187775869 ], [ 9.424955608473667, 49.227233918141458 ], [ 9.401840164109988, 49.224412907418937 ], [ 9.392850824635223, 49.213203516974687 ], [ 9.394251760657264, 49.206110548783222 ], [ 9.39004895259114, 49.204661322567311 ], [ 9.392617335298214, 49.200160823055782 ], [ 9.391566633281686, 49.197033116086544 ], [ 9.373587954332153, 49.193981504037353 ], [ 9.366875135893208, 49.183604614826251 ], [ 9.356484860396405, 49.184291387978348 ], [ 9.350180648297219, 49.19123489222612 ], [ 9.337922458104359, 49.195202171448734 ], [ 9.315273992414692, 49.199855689619483 ], [ 9.294143207415573, 49.196117652239494 ], [ 9.294143207415573, 49.192074150903196 ], [ 9.283052463907747, 49.183223070067683 ], [ 9.284336655261285, 49.173607170985591 ], [ 9.285153867940808, 49.170554113922876 ], [ 9.291574824708498, 49.169256507655376 ], [ 9.291925058714007, 49.16322600875106 ], [ 9.284803633935297, 49.16200455244487 ], [ 9.285270612609311, 49.160477689695419 ], [ 9.262622146919645, 49.159103472972248 ], [ 9.258944689861789, 49.164256589075492 ], [ 9.251473031077571, 49.162424431448294 ], [ 9.249605116381517, 49.165477989834741 ], [ 9.239448330221718, 49.16135564152826 ], [ 9.234311564807568, 49.171126576464324 ], [ 9.233844586133554, 49.169447334239464 ], [ 9.219601736576132, 49.172042502762089 ], [ 9.213064035139942, 49.189136683243021 ], [ 9.217967311217087, 49.189899678623767 ], [ 9.210729141769873, 49.201800883021725 ], [ 9.217033353869059, 49.203326471369948 ], [ 9.217558704877325, 49.207674139958108 ], [ 9.209853556756096, 49.207063963919126 ], [ 9.209386578082084, 49.209275816233792 ], [ 9.210670769435621, 49.21408053374298 ], [ 9.20518377001596, 49.218656021037788 ] ], [ [ 9.37084445462232, 49.335007192561477 ], [ 9.37084445462232, 49.335159342166563 ], [ 9.373529581997902, 49.331811942210969 ], [ 9.368976539926267, 49.327779544567285 ], [ 9.375164007356949, 49.324583825063094 ], [ 9.36839281658375, 49.322148851933939 ], [ 9.368859795257764, 49.317126339576475 ], [ 9.372945858655385, 49.316821928425647 ], [ 9.374346794677425, 49.310048293665851 ], [ 9.378899836749058, 49.304796183013686 ], [ 9.382752410809672, 49.29901060157637 ], [ 9.393726409648997, 49.296498229710259 ], [ 9.390340814262395, 49.309515496364376 ], [ 9.395360835008043, 49.318800567275325 ], [ 9.396294792356072, 49.32572517726836 ], [ 9.393843154317498, 49.329605576871785 ], [ 9.399096664400151, 49.33280097043572 ], [ 9.394076643654506, 49.335083267422817 ], [ 9.391274771610423, 49.331735862293691 ], [ 9.38135147478763, 49.334018208664439 ], [ 9.374230050008922, 49.336832956781748 ], [ 9.37084445462232, 49.335007192561477 ] ] ] ] } },
{ "type": "Feature", "properties": { "fid": 29, "amt": "Waiblingen" }, "geometry": { "type": "MultiPolygon", "coordinates": [ [ [ [ 9.26650390714741, 48.865833043952783 ], [ 9.26650390714741, 48.86898164251668 ], [ 9.268722055848977, 48.871438947643213 ], [ 9.274792778611156, 48.871208580414269 ], [ 9.278878842008774, 48.872667554950539 ], [ 9.280630012036324, 48.87811913588974 ], [ 9.276193714633195, 48.881881148085867 ], [ 9.26556994979938, 48.891476836389067 ], [ 9.268021587837955, 48.893856282141577 ], [ 9.271407183224554, 48.892551438816625 ], [ 9.278878842008774, 48.890402210864345 ], [ 9.282264437395373, 48.895775107517579 ], [ 9.281447224715849, 48.899075314882339 ], [ 9.291954244881158, 48.906749373192511 ], [ 9.308998966482658, 48.912734320668676 ], [ 9.301848355536787, 48.905761404275097 ], [ 9.308853035646994, 48.902384897038999 ], [ 9.314923758409172, 48.900543069664998 ], [ 9.314690269072164, 48.903919701335923 ], [ 9.331734990673665, 48.907142636937976 ], [ 9.333602905369718, 48.909598067405121 ], [ 9.344343414872037, 48.908677295119894 ], [ 9.351581584319248, 48.903919701335923 ], [ 9.352282052330269, 48.899468639018764 ], [ 9.352282052330267, 48.899468639018764 ], [ 9.349480180286188, 48.897933698030599 ], [ 9.352282052330269, 48.893482102611927 ], [ 9.356484860396392, 48.895017180294246 ], [ 9.357652307081429, 48.893942630865958 ], [ 9.355083924374354, 48.892561033376992 ], [ 9.356484860396392, 48.891179397707241 ], [ 9.372595624649867, 48.896398709906848 ], [ 9.385904516859258, 48.902077930523475 ], [ 9.396411537024566, 48.907296104877155 ], [ 9.398746430394635, 48.906068348166201 ], [ 9.401787629009242, 48.909316082696087 ], [ 9.402015281112732, 48.912974087281981 ], [ 9.411354854593007, 48.911439561072044 ], [ 9.41322276928906, 48.909904987729554 ], [ 9.414857194648109, 48.906989168527438 ], [ 9.422095364095323, 48.905914876456315 ], [ 9.426531661498451, 48.902538379589735 ], [ 9.438673107022808, 48.903459264995966 ], [ 9.45478387127628, 48.898394185276267 ], [ 9.456651785972339, 48.892714546094574 ], [ 9.480934677021052, 48.893789121919298 ], [ 9.481401655695064, 48.88933715742143 ], [ 9.488172846468261, 48.888723062242178 ], [ 9.501715228014659, 48.891332914667139 ], [ 9.498118953548547, 48.882633513934081 ], [ 9.49517752657847, 48.875518191624607 ], [ 9.490741229175336, 48.873982515282009 ], [ 9.489807271827312, 48.871064600357435 ], [ 9.493776590556429, 48.870603861391608 ], [ 9.492609143871395, 48.867071388365929 ], [ 9.480934677021052, 48.866917796925122 ], [ 9.484437017076152, 48.861234582200673 ], [ 9.492609143871395, 48.862463440070563 ], [ 9.492375654534387, 48.858930392371398 ], [ 9.485837953098194, 48.856626096467387 ], [ 9.469260210170708, 48.857240585746943 ], [ 9.484437017076152, 48.849712572295424 ], [ 9.477899315639959, 48.846485934292637 ], [ 9.469960678181728, 48.849405282395864 ], [ 9.465407636110093, 48.84679324210795 ], [ 9.476148145612411, 48.840800399540299 ], [ 9.471011380198261, 48.838648947801765 ], [ 9.442058702409405, 48.836036346453419 ], [ 9.440424277050361, 48.833423608843269 ], [ 9.424547002133895, 48.832808827249707 ], [ 9.408903216554435, 48.83081073496961 ], [ 9.407268791195387, 48.823432473183658 ], [ 9.413339513957565, 48.811594242352903 ], [ 9.404466919151304, 48.808518919806566 ], [ 9.392792452300961, 48.811594242352903 ], [ 9.37411330534041, 48.811901764233433 ], [ 9.373879816003406, 48.799753215712919 ], [ 9.383452878820687, 48.789140050292055 ], [ 9.386488240201775, 48.78006324403929 ], [ 9.389990580256878, 48.769907583145191 ], [ 9.382851643777986, 48.77020958981975 ], [ 9.380470052540515, 48.7712560192751 ], [ 9.373605466032512, 48.771194465204957 ], [ 9.36827607191524, 48.769599803774355 ], [ 9.36550338603837, 48.771102133958237 ], [ 9.362654816126884, 48.774056649637977 ], [ 9.360273224889415, 48.774949125389575 ], [ 9.354967179705849, 48.774985670393932 ], [ 9.353595429851016, 48.778149597614117 ], [ 9.352614774635585, 48.782272982161672 ], [ 9.35742465497793, 48.787503654204428 ], [ 9.356630791232105, 48.791841621529834 ], [ 9.359870455782991, 48.793447112747771 ], [ 9.357191165640922, 48.795225590944895 ], [ 9.357704842182338, 48.798209447322918 ], [ 9.355510042414471, 48.800824020923237 ], [ 9.354249199994635, 48.800331876304945 ], [ 9.351698328987753, 48.799138021052215 ], [ 9.349486017519693, 48.800331876304945 ], [ 9.348411966569461, 48.802146635657358 ], [ 9.346403958271202, 48.803469215514241 ], [ 9.342358755507478, 48.804828283769673 ], [ 9.337251176260528, 48.810850416006595 ], [ 9.334402606349043, 48.813987097222778 ], [ 9.33230120231598, 48.814171601771335 ], [ 9.330684288657135, 48.815745628593646 ], [ 9.327257832636631, 48.815370864785798 ], [ 9.323195118172711, 48.816201106990128 ], [ 9.314415919101251, 48.816016609910776 ], [ 9.307224447521437, 48.815124864455008 ], [ 9.297231103897539, 48.816354854037556 ], [ 9.290646704593943, 48.815739863018592 ], [ 9.288778789897888, 48.815186364650877 ], [ 9.287658041080254, 48.818169033586834 ], [ 9.288638696295683, 48.818384270871292 ], [ 9.28784483254986, 48.822135400838569 ], [ 9.287658041080253, 48.823703451121858 ], [ 9.287004270936634, 48.824810215487723 ], [ 9.288965581367492, 48.824840959653812 ], [ 9.289105674969695, 48.825763275866287 ], [ 9.287050968804035, 48.825916993584713 ], [ 9.286303802925612, 48.827238946499079 ], [ 9.288638696295681, 48.827546372411341 ], [ 9.288311811223872, 48.835292882784188 ], [ 9.286788293299846, 48.839109980953836 ], [ 9.294259952084067, 48.844027403878137 ], [ 9.292158548051002, 48.853399903994038 ], [ 9.276281273134535, 48.85985208103201 ], [ 9.268342635676303, 48.858930392371398 ], [ 9.261950865075777, 48.862377036987837 ], [ 9.26650390714741, 48.865833043952783 ] ] ] ] } },
{ "type": "Feature", "properties": { "fid": 30, "amt": "Marbach" }, "geometry": { "type": "MultiPolygon", "coordinates": [ [ [ [ 9.396411537024566, 48.907296104877155 ], [ 9.385904516859258, 48.902077930523475 ], [ 9.372595624649867, 48.896398709906848 ], [ 9.356484860396392, 48.891179397707241 ], [ 9.355083924374354, 48.892561033376992 ], [ 9.357652307081429, 48.893942630865958 ], [ 9.356484860396392, 48.895017180294246 ], [ 9.352282052330269, 48.893482102611927 ], [ 9.349480180286188, 48.897933698030599 ], [ 9.352282052330269, 48.899468639018757 ], [ 9.352282052330267, 48.899468639018764 ], [ 9.352282052330269, 48.899468639018764 ], [ 9.351581584319248, 48.903919701335923 ], [ 9.344343414872037, 48.908677295119894 ], [ 9.333602905369718, 48.909598067405121 ], [ 9.331734990673665, 48.907142636937976 ], [ 9.314690269072164, 48.903919701335923 ], [ 9.314923758409172, 48.900543069664998 ], [ 9.308853035646994, 48.902384897038999 ], [ 9.301848355536787, 48.905761404275097 ], [ 9.308998966482658, 48.912734320668676 ], [ 9.313785497891301, 48.914882588490734 ], [ 9.308531987808646, 48.920099425751019 ], [ 9.272749746912343, 48.919562423542168 ], [ 9.265616647666796, 48.920517516331188 ], [ 9.258623642023428, 48.919869282654183 ], [ 9.254420833957305, 48.926312888523817 ], [ 9.251980870385594, 48.930489281789015 ], [ 9.25150221724472, 48.935133143614102 ], [ 9.248583600532132, 48.941114690681935 ], [ 9.247532898515601, 48.950162335384313 ], [ 9.238777048377846, 48.95330562454037 ], [ 9.232647953281415, 48.954455558898601 ], [ 9.213501827646853, 48.949012302066969 ], [ 9.208248317564195, 48.944718610141372 ], [ 9.195289659360316, 48.943491773160133 ], [ 9.188985447261134, 48.944028518050516 ], [ 9.195523148697326, 48.937433823467963 ], [ 9.192954765990249, 48.936283496795468 ], [ 9.184665894526507, 48.945025314674176 ], [ 9.18875195792411, 48.956103751920928 ], [ 9.197391063393363, 48.960166506793925 ], [ 9.200659914111457, 48.966298340266327 ], [ 9.206590543271437, 48.972471568381174 ], [ 9.214552529663365, 48.976337589531063 ], [ 9.211633912950779, 48.982314197647341 ], [ 9.207337709149861, 48.985589534611464 ], [ 9.201243637453976, 48.988443307687085 ], [ 9.199866050365639, 48.991289256848546 ], [ 9.200309680105949, 48.995644048720088 ], [ 9.19753115699557, 48.998949146745296 ], [ 9.195639893365811, 49.002996922826142 ], [ 9.195756638034315, 49.007285598118052 ], [ 9.194005468006761, 49.011267608743907 ], [ 9.189592519537333, 49.012366434455124 ], [ 9.18744441763687, 49.015061709099939 ], [ 9.187351021902067, 49.020225968286823 ], [ 9.187397719769473, 49.027035539831431 ], [ 9.185576502940817, 49.029331981155757 ], [ 9.18676729855955, 49.032091397942764 ], [ 9.194215608410072, 49.031015970765999 ], [ 9.197717948465177, 49.031689550650867 ], [ 9.204068858431764, 49.030648559712304 ], [ 9.210186279061348, 49.02789289032409 ], [ 9.211120236409375, 49.028566512490755 ], [ 9.215136253005882, 49.02795795649871 ], [ 9.218825384530605, 49.030587324272894 ], [ 9.218078218652181, 49.031781401746784 ], [ 9.22003952908303, 49.032550648017015 ], [ 9.227861421872758, 49.02887652871825 ], [ 9.235216335988474, 49.023747616843515 ], [ 9.23883542071208, 49.021910266078599 ], [ 9.248758717534871, 49.023671061915984 ], [ 9.253568597877235, 49.027188639217158 ], [ 9.256930844330112, 49.028723434525958 ], [ 9.261974214009483, 49.02829094088851 ], [ 9.266970885821408, 49.029259262138076 ], [ 9.269305779191475, 49.031325971731377 ], [ 9.264776086053567, 49.032516204409262 ], [ 9.259359133435007, 49.031536465114208 ], [ 9.257631312341134, 49.032397565129976 ], [ 9.257304427269345, 49.033373460465242 ], [ 9.260012903578625, 49.034781777631309 ], [ 9.261133652396236, 49.036607172886676 ], [ 9.258915503694672, 49.03959195162421 ], [ 9.261133652396262, 49.040904432242719 ], [ 9.262254401213895, 49.04323084338818 ], [ 9.26617702207561, 49.045679579658334 ], [ 9.268722055848958, 49.045790535164109 ], [ 9.26942252385998, 49.053136004107579 ], [ 9.269632664263312, 49.054065587657718 ], [ 9.273975565931613, 49.053442041763311 ], [ 9.27257462990957, 49.056502314701461 ], [ 9.271313787489763, 49.057064619365079 ], [ 9.266924187954034, 49.056758604010945 ], [ 9.264752737119842, 49.057343856731059 ], [ 9.265803439136372, 49.059026898048025 ], [ 9.273917193597361, 49.063234252013501 ], [ 9.280279778030831, 49.062939748830281 ], [ 9.282241088461689, 49.06434722880558 ], [ 9.28652561779573, 49.06461112686226 ], [ 9.291674057676769, 49.064286034852962 ], [ 9.29189587254689, 49.061704346327716 ], [ 9.294942908394866, 49.062450181233849 ], [ 9.296624031621315, 49.061409834078191 ], [ 9.307072679452334, 49.063616721075945 ], [ 9.305029647753566, 49.066183012343885 ], [ 9.306710770980017, 49.066794925118963 ], [ 9.308111707002057, 49.065265129052207 ], [ 9.315303178581871, 49.065509899587802 ], [ 9.318478633565165, 49.067162069166976 ], [ 9.318863890971182, 49.065070076667688 ], [ 9.323767167048324, 49.064764110601715 ], [ 9.340578399312822, 49.068206120226591 ], [ 9.353303568179694, 49.062469305057839 ], [ 9.36404407768201, 49.068741522517051 ], [ 9.364102450016269, 49.0712654841778 ], [ 9.370348289781168, 49.073072332521896 ], [ 9.380972054614981, 49.079343211607885 ], [ 9.395448393509405, 49.077278497376653 ], [ 9.391012096106277, 49.072995853500608 ], [ 9.399651201575528, 49.07268993623812 ], [ 9.414244285138459, 49.07781380190027 ], [ 9.424829203243036, 49.070060564642951 ], [ 9.429070858038394, 49.066953638763408 ], [ 9.4190308165471, 49.063435048638233 ], [ 9.419964773895128, 49.058615705714345 ], [ 9.415995455166009, 49.055708574503619 ], [ 9.415178242486487, 49.049587742495483 ], [ 9.420315007900641, 49.048822585506578 ], [ 9.427786666684858, 49.046450524009138 ], [ 9.431405751408466, 49.044843579346463 ], [ 9.432222964087989, 49.040711197473904 ], [ 9.423700603287239, 49.035200820829758 ], [ 9.43082202806595, 49.021192532511762 ], [ 9.421447431185225, 49.023146657496738 ], [ 9.421494129052627, 49.019288095947822 ], [ 9.423502137350885, 49.01705244326309 ], [ 9.424062511759704, 49.014234910596223 ], [ 9.424401071298261, 49.01254063630315 ], [ 9.420279984500191, 49.011937627307255 ], [ 9.415423406290447, 49.011906998083937 ], [ 9.409399381395668, 49.012305176517295 ], [ 9.40502145632669, 49.011162319292751 ], [ 9.405254945663698, 49.006414490841784 ], [ 9.401752605608594, 48.999904635377199 ], [ 9.403854009641657, 48.995462127919005 ], [ 9.400818648260568, 48.993010919713903 ], [ 9.396615840194444, 48.984890431048733 ], [ 9.386108820029134, 48.985196888611988 ], [ 9.385291607349611, 48.9809829319166 ], [ 9.384229230866321, 48.979950458184113 ], [ 9.370873640789522, 48.979460073557583 ], [ 9.36999805577566, 48.978684259898806 ], [ 9.370465034449676, 48.975925713539247 ], [ 9.378753905913419, 48.97431649099623 ], [ 9.377819948565392, 48.964353480979717 ], [ 9.381987733231053, 48.959350149599004 ], [ 9.38424090533308, 48.954235156866481 ], [ 9.37606877853784, 48.951475257682304 ], [ 9.380972054614983, 48.939897350577532 ], [ 9.390311628095258, 48.941124275919151 ], [ 9.404087498978662, 48.938210278986027 ], [ 9.417046157182545, 48.923637742374495 ], [ 9.417104529516898, 48.921898341084315 ], [ 9.413975772401004, 48.920916425181119 ], [ 9.414115866003209, 48.917878500608374 ], [ 9.416871040179892, 48.9179705616435 ], [ 9.417046157182545, 48.916733477304653 ], [ 9.413975772401004, 48.915454165620218 ], [ 9.413882376666201, 48.914779013412463 ], [ 9.411407389693929, 48.914779013412463 ], [ 9.411734274765738, 48.9135821302552 ], [ 9.413322002257384, 48.913643509576204 ], [ 9.413275304389984, 48.911648643042362 ], [ 9.411354854593007, 48.911439561072044 ], [ 9.402015281112732, 48.912974087281981 ], [ 9.401787629009242, 48.909316082696087 ], [ 9.398746430394635, 48.906068348166201 ], [ 9.396411537024566, 48.907296104877155 ] ] ] ] } },
{ "type": "Feature", "properties": { "fid": 31, "amt": "Canstatt" }, "geometry": { "type": "MultiPolygon", "coordinates": [ [ [ [ 9.393872340484583, 48.763251433529362 ], [ 9.390778606769242, 48.751899316907618 ], [ 9.383598809656283, 48.746857384922357 ], [ 9.369414332433113, 48.749821024554265 ], [ 9.362409652322906, 48.756132609497229 ], [ 9.350676813138312, 48.76182774943581 ], [ 9.345890281729671, 48.769253549727111 ], [ 9.338360250611201, 48.765560024655912 ], [ 9.334390931882085, 48.769215076907805 ], [ 9.327707299610264, 48.767772324904911 ], [ 9.323854725549648, 48.76808011547724 ], [ 9.32011889615754, 48.770465428446251 ], [ 9.311363046019782, 48.769695985030367 ], [ 9.307510471959169, 48.772927568142066 ], [ 9.302373706545019, 48.775235714452194 ], [ 9.296536473119845, 48.773004508062058 ], [ 9.289064814335626, 48.768695690962147 ], [ 9.284161538258484, 48.768234010055934 ], [ 9.278441049501813, 48.768926529823467 ], [ 9.278674538838823, 48.771388744981259 ], [ 9.276689879474263, 48.771388744981259 ], [ 9.274471730772699, 48.765232980698357 ], [ 9.266649837982969, 48.763232194824134 ], [ 9.268284263342018, 48.759923027876326 ], [ 9.264431689281404, 48.750763964145719 ], [ 9.260812604557795, 48.747069079264094 ], [ 9.25608444548341, 48.746761159926777 ], [ 9.25515048813538, 48.744451704756209 ], [ 9.257018402831436, 48.742758036845501 ], [ 9.251998382085787, 48.741834193928526 ], [ 9.251648148080276, 48.747761890874628 ], [ 9.255033743466878, 48.750379092980403 ], [ 9.255033743466878, 48.751610670332461 ], [ 9.252582105428305, 48.752380390847918 ], [ 9.249896978052726, 48.750379092980403 ], [ 9.247999877189635, 48.750119303277437 ], [ 9.247999877189631, 48.750119303277437 ], [ 9.247999877189635, 48.750119303277444 ], [ 9.243096601112491, 48.753660025107116 ], [ 9.247065919841608, 48.758277982947497 ], [ 9.247065919841603, 48.758277982947497 ], [ 9.247065919841608, 48.758277982947504 ], [ 9.234457495643241, 48.756969604658167 ], [ 9.220681624759836, 48.745577577410117 ], [ 9.223250007466911, 48.740650495374538 ], [ 9.220915114096844, 48.738494745096247 ], [ 9.21671230603072, 48.738648730325075 ], [ 9.203169924484321, 48.737570823817414 ], [ 9.19943409509221, 48.740804473999503 ], [ 9.197566180396157, 48.747117191490318 ], [ 9.193129882993018, 48.756046022995193 ], [ 9.201535499125265, 48.753967902169919 ], [ 9.21192577462207, 48.759894167903433 ], [ 9.207489477218939, 48.764203740228218 ], [ 9.210291349263024, 48.76766652146015 ], [ 9.22009790141731, 48.773206474791266 ], [ 9.228270028212551, 48.779668981144873 ], [ 9.217296029373228, 48.785976815840975 ], [ 9.207022498544926, 48.78397685652655 ], [ 9.205855051859892, 48.789668839029659 ], [ 9.210991817274042, 48.793514407665143 ], [ 9.208890413240983, 48.797359681558177 ], [ 9.199317350423701, 48.797821094618897 ], [ 9.184140543518252, 48.799051508698071 ], [ 9.173400034015938, 48.796590650358723 ], [ 9.17480097003798, 48.801204660714028 ], [ 9.166745587911251, 48.800051197914378 ], [ 9.169313970618326, 48.805433797370334 ], [ 9.173750268021458, 48.806664024708262 ], [ 9.176785629402545, 48.808663079764642 ], [ 9.176785629402545, 48.819272114899924 ], [ 9.176844001736777, 48.815736019300331 ], [ 9.185366362537525, 48.816274136895792 ], [ 9.185132873200519, 48.819502721165854 ], [ 9.190736617288685, 48.822577370000182 ], [ 9.192721276653241, 48.829571493472905 ], [ 9.186650553891063, 48.840713959064942 ], [ 9.178244937758816, 48.843095819807559 ], [ 9.180463086460383, 48.848704270254508 ], [ 9.187934745244601, 48.8469372919973 ], [ 9.20217759480202, 48.858997599409996 ], [ 9.208131572895695, 48.859381637898842 ], [ 9.218288359055494, 48.865909841396835 ], [ 9.227861421872774, 48.864220270402662 ], [ 9.226226996513725, 48.858152704362809 ], [ 9.228211655878285, 48.855387493588296 ], [ 9.232180974607402, 48.848781093981714 ], [ 9.236383782673526, 48.845938537575314 ], [ 9.247708015518356, 48.847628725697476 ], [ 9.255062929634073, 48.859228022856882 ], [ 9.257514567672645, 48.858997599409996 ], [ 9.260549929053733, 48.863298662181059 ], [ 9.261950865075777, 48.862377036987837 ], [ 9.268342635676303, 48.858930392371398 ], [ 9.276281273134535, 48.85985208103201 ], [ 9.292158548051002, 48.853399903994038 ], [ 9.294259952084067, 48.844027403878137 ], [ 9.286788293299846, 48.839109980953836 ], [ 9.288311811223872, 48.835292882784188 ], [ 9.288638696295681, 48.827546372411341 ], [ 9.286303802925612, 48.827238946499079 ], [ 9.287050968804035, 48.825916993584713 ], [ 9.289105674969695, 48.825763275866287 ], [ 9.288965581367492, 48.824840959653812 ], [ 9.287004270936634, 48.824810215487723 ], [ 9.287658041080253, 48.823703451121858 ], [ 9.28784483254986, 48.822135400838569 ], [ 9.288638696295683, 48.818384270871292 ], [ 9.287658041080254, 48.818169033586834 ], [ 9.288778789897888, 48.815186364650877 ], [ 9.290646704593943, 48.815739863018592 ], [ 9.297231103897539, 48.816354854037556 ], [ 9.307224447521437, 48.815124864455008 ], [ 9.314415919101251, 48.816016609910776 ], [ 9.323195118172711, 48.816201106990128 ], [ 9.327257832636631, 48.815370864785798 ], [ 9.330684288657135, 48.815745628593646 ], [ 9.33230120231598, 48.814171601771335 ], [ 9.334402606349043, 48.813987097222778 ], [ 9.337251176260528, 48.810850416006595 ], [ 9.342358755507478, 48.804828283769673 ], [ 9.346403958271202, 48.803469215514241 ], [ 9.348411966569461, 48.802146635657358 ], [ 9.349486017519693, 48.800331876304945 ], [ 9.351698328987753, 48.799138021052215 ], [ 9.354249199994635, 48.800331876304945 ], [ 9.355510042414471, 48.800824020923237 ], [ 9.357704842182338, 48.798209447322918 ], [ 9.357191165640922, 48.795225590944895 ], [ 9.359870455782991, 48.793447112747771 ], [ 9.356630791232105, 48.791841621529834 ], [ 9.35742465497793, 48.787503654204428 ], [ 9.352614774635585, 48.782272982161672 ], [ 9.353595429851016, 48.778149597614117 ], [ 9.354967179705849, 48.774985670393932 ], [ 9.360273224889415, 48.774949125389575 ], [ 9.362654816126884, 48.774056649637977 ], [ 9.36550338603837, 48.771102133958237 ], [ 9.36827607191524, 48.769599803774355 ], [ 9.373605466032512, 48.771194465204957 ], [ 9.380470052540515, 48.7712560192751 ], [ 9.382851643777986, 48.77020958981975 ], [ 9.389990580256878, 48.769907583145191 ], [ 9.390836979103494, 48.765636975865817 ], [ 9.393872340484583, 48.763251433529362 ] ] ], [ [ [ 9.159273929127034, 48.79543708145416 ], [ 9.159974397138054, 48.799128408575925 ], [ 9.166745587911251, 48.800051197914378 ], [ 9.159974397138054, 48.799128408575918 ], [ 9.159273929127034, 48.79543708145416 ] ] ] ] } },
{ "type": "Feature", "properties": { "fid": 32, "amt": "Eßlingen" }, "geometry": { "type": "MultiPolygon", "coordinates": [ [ [ [ 9.389932207922593, 48.744259245368028 ], [ 9.402890866126471, 48.743720355160164 ], [ 9.413981609634297, 48.74633776775724 ], [ 9.419001630379949, 48.741949675221818 ], [ 9.423554672451578, 48.739101059206583 ], [ 9.428107714523216, 48.73093926549808 ], [ 9.430792841898793, 48.727242923043086 ], [ 9.439782181373559, 48.725779712423893 ], [ 9.448654776179819, 48.71954133688569 ], [ 9.443518010765668, 48.714226554807091 ], [ 9.444685457450701, 48.711915604850219 ], [ 9.448654776179819, 48.710606019423871 ], [ 9.45379154159397, 48.710143804664824 ], [ 9.455776200958525, 48.708526019571494 ], [ 9.450639435544375, 48.703518259868169 ], [ 9.45110641421839, 48.69881821672751 ], [ 9.446086393472743, 48.694888335602563 ], [ 9.447720818831788, 48.688029572923156 ], [ 9.453324562919956, 48.684175925574493 ], [ 9.44970547819635, 48.684098849619659 ], [ 9.446436627478255, 48.685332050742325 ], [ 9.446436627478255, 48.683328083583703 ], [ 9.449238499522336, 48.682711462262077 ], [ 9.448538031511315, 48.682017754251554 ], [ 9.444218478776689, 48.67993657289265 ], [ 9.442000330075123, 48.679088659537626 ], [ 9.444218478776689, 48.677315703673379 ], [ 9.442467308749137, 48.675465596242248 ], [ 9.442584053417638, 48.673846696503617 ], [ 9.438381245351517, 48.675234328035963 ], [ 9.4411831173956, 48.672459026751724 ], [ 9.437797522008998, 48.66906678423495 ], [ 9.434995649964918, 48.669991963933938 ], [ 9.432310522589336, 48.668758387227101 ], [ 9.426239799827162, 48.671842272371705 ], [ 9.423204438446072, 48.6656743133397 ], [ 9.421219779081511, 48.663977992249045 ], [ 9.416549992341375, 48.663900885388315 ], [ 9.418534651705933, 48.661973175530619 ], [ 9.408728099551647, 48.660508066728234 ], [ 9.406743440187086, 48.662281614062486 ], [ 9.404758780822526, 48.661664735111266 ], [ 9.406509950850079, 48.659968279065929 ], [ 9.404992270159536, 48.65873445698859 ], [ 9.406393206181574, 48.657500604711068 ], [ 9.404875525491033, 48.656266722233177 ], [ 9.406626695518582, 48.649017052760662 ], [ 9.40262819062246, 48.649508752125087 ], [ 9.402628190622458, 48.649508752125094 ], [ 9.395390021175247, 48.655215970376915 ], [ 9.393522106479193, 48.659071833213027 ], [ 9.39142070244613, 48.665009285171152 ], [ 9.387217894380006, 48.670560555529555 ], [ 9.376243895540684, 48.674954877537147 ], [ 9.366612460389153, 48.674646516566895 ], [ 9.355521716881325, 48.670714748754612 ], [ 9.344664462710506, 48.671871182902152 ], [ 9.330304868484586, 48.669712484357426 ], [ 9.315653412587402, 48.67287340436085 ], [ 9.311567349189785, 48.670791845190188 ], [ 9.315303178581892, 48.670020875526063 ], [ 9.316704114603935, 48.662156311136791 ], [ 9.303628711731552, 48.663621372029496 ], [ 9.298608690985899, 48.66161654112549 ], [ 9.296273797615836, 48.666782674120007 ], [ 9.269772757865555, 48.665549018848623 ], [ 9.269714385531271, 48.669307718084255 ], [ 9.260608301388006, 48.673470873053191 ], [ 9.260725046056507, 48.677556598079171 ], [ 9.256522237990383, 48.681256591413799 ], [ 9.248933834537663, 48.683800179180736 ], [ 9.248583600532152, 48.68780799619131 ], [ 9.249400813211675, 48.698981955116913 ], [ 9.254537578625825, 48.696362076976143 ], [ 9.278937214343044, 48.700368894226898 ], [ 9.276485576304472, 48.706224438052587 ], [ 9.27333347025488, 48.709074916772508 ], [ 9.265511577465148, 48.718472648636215 ], [ 9.269013917520251, 48.71993607184865 ], [ 9.26084179072501, 48.721168395215699 ], [ 9.263176684095081, 48.723555935822958 ], [ 9.261297094932171, 48.727410419438506 ], [ 9.261530584269178, 48.730921939527484 ], [ 9.260608301388006, 48.733181965837503 ], [ 9.259709367440523, 48.733694019012034 ], [ 9.26087681412556, 48.734464013967212 ], [ 9.259102295164306, 48.735541987092368 ], [ 9.260409835451544, 48.73637355056735 ], [ 9.258355129285883, 48.738344609044603 ], [ 9.261063605595165, 48.739514888448603 ], [ 9.260141322713991, 48.740496516277886 ], [ 9.254385810556766, 48.740438773995649 ], [ 9.248116621858138, 48.741728335843469 ], [ 9.243330090449497, 48.745038701338331 ], [ 9.247999877189635, 48.750119303277444 ], [ 9.247999877189631, 48.750119303277437 ], [ 9.247999877189635, 48.750119303277437 ], [ 9.249896978052726, 48.750379092980403 ], [ 9.252582105428305, 48.752380390847918 ], [ 9.255033743466878, 48.751610670332461 ], [ 9.255033743466878, 48.750379092980403 ], [ 9.251648148080276, 48.747761890874628 ], [ 9.251998382085787, 48.741834193928526 ], [ 9.257018402831436, 48.742758036845501 ], [ 9.25515048813538, 48.744451704756209 ], [ 9.25608444548341, 48.746761159926777 ], [ 9.260812604557795, 48.747069079264094 ], [ 9.264431689281404, 48.750763964145719 ], [ 9.268284263342018, 48.759923027876326 ], [ 9.266649837982969, 48.763232194824134 ], [ 9.274471730772699, 48.765232980698357 ], [ 9.276689879474263, 48.771388744981259 ], [ 9.278674538838823, 48.771388744981259 ], [ 9.278441049501813, 48.768926529823467 ], [ 9.284161538258484, 48.768234010055934 ], [ 9.289064814335626, 48.768695690962147 ], [ 9.296536473119845, 48.773004508062058 ], [ 9.302373706545019, 48.775235714452194 ], [ 9.307510471959169, 48.772927568142066 ], [ 9.311363046019782, 48.769695985030367 ], [ 9.32011889615754, 48.770465428446251 ], [ 9.323854725549648, 48.76808011547724 ], [ 9.327707299610264, 48.767772324904911 ], [ 9.334390931882085, 48.769215076907805 ], [ 9.338360250611201, 48.765560024655912 ], [ 9.345890281729671, 48.769253549727111 ], [ 9.350676813138312, 48.76182774943581 ], [ 9.362409652322906, 48.756132609497229 ], [ 9.369414332433113, 48.749821024554265 ], [ 9.383598809656283, 48.746857384922357 ], [ 9.389932207922593, 48.744259245368028 ] ] ], [ [ [ 9.220915114096844, 48.738494745096247 ], [ 9.223250007466911, 48.740650495374538 ], [ 9.220681624759836, 48.745577577410117 ], [ 9.223250007466913, 48.740650495374538 ], [ 9.220915114096844, 48.738494745096247 ] ] ], [ [ [ 9.247065919841603, 48.758277982947497 ], [ 9.247065919841608, 48.758277982947497 ], [ 9.243096601112491, 48.753660025107116 ], [ 9.247065919841603, 48.758277982947497 ] ] ] ] } },
{ "type": "Feature", "properties": { "fid": 33, "amt": "Schorndorf" }, "geometry": { "type": "MultiPolygon", "coordinates": [ [ [ [ 9.502474068359895, 48.883176673518044 ], [ 9.504692217061461, 48.881564458986851 ], [ 9.503524770376426, 48.878800541735231 ], [ 9.499788940984317, 48.876727503565441 ], [ 9.499205217641798, 48.874654379482372 ], [ 9.500722898332342, 48.871736503743932 ], [ 9.504225238387447, 48.870123920457225 ], [ 9.512747599188197, 48.867282575827211 ], [ 9.522203917336974, 48.863826668967519 ], [ 9.524538810707041, 48.863749868326579 ], [ 9.534228618192827, 48.863749868326579 ], [ 9.538664915595957, 48.859448844331283 ], [ 9.540182596286503, 48.855147450725369 ], [ 9.542400744988067, 48.855147450725369 ], [ 9.546370063717184, 48.860140105257834 ], [ 9.545786340374665, 48.861906617586548 ], [ 9.544385404352628, 48.869739964395102 ], [ 9.546019829711673, 48.870354292680254 ], [ 9.550105893109293, 48.874654379482372 ], [ 9.550806361120314, 48.877955980999836 ], [ 9.552207297142356, 48.879337982051396 ], [ 9.553958467169908, 48.878800541735231 ], [ 9.554191956506914, 48.875038297831438 ], [ 9.555359403191947, 48.874807947175555 ], [ 9.559912445263583, 48.876650722724065 ], [ 9.562714317307666, 48.876573941764832 ], [ 9.563181295981678, 48.875729343435111 ], [ 9.559678955926575, 48.875038297831438 ], [ 9.557460807225009, 48.873732963423684 ], [ 9.557927785899022, 48.871736503743932 ], [ 9.568901784738344, 48.872197232279682 ], [ 9.570536210097396, 48.869509589343551 ], [ 9.576373443522566, 48.869432797424018 ], [ 9.577424145539098, 48.871813292127847 ], [ 9.584312080980796, 48.871429349029682 ], [ 9.587814421035903, 48.867666550746208 ], [ 9.593243048121309, 48.864825066574618 ], [ 9.593126303452809, 48.862597844569528 ], [ 9.590674665414234, 48.863673067567774 ], [ 9.589623963397703, 48.862905053497627 ], [ 9.592192346104778, 48.861599402529784 ], [ 9.591024899419745, 48.85852714824545 ], [ 9.591958856767775, 48.85814310320059 ], [ 9.593593282126822, 48.857835865043207 ], [ 9.595811430828384, 48.85653008183602 ], [ 9.591958856767775, 48.856376458042867 ], [ 9.589740708066209, 48.85468656520235 ], [ 9.591258388756755, 48.852458892025425 ], [ 9.593476537458319, 48.853457516397064 ], [ 9.59452723947485, 48.852305255738749 ], [ 9.597445856187436, 48.853841597389966 ], [ 9.59896353687798, 48.849386076714488 ], [ 9.600130983563012, 48.845467963684307 ], [ 9.601765408922063, 48.843700871227846 ], [ 9.601064940911042, 48.838015020288957 ], [ 9.604684025634649, 48.837553977058811 ], [ 9.605267748977164, 48.835479230010733 ], [ 9.6030496002756, 48.833711785118261 ], [ 9.606902174336213, 48.832943311367877 ], [ 9.612856152429888, 48.837016087927104 ], [ 9.614023599114923, 48.83309700706095 ], [ 9.619393853866081, 48.835248697256624 ], [ 9.620911534556624, 48.833634938273654 ], [ 9.619160364529073, 48.831406328504478 ], [ 9.623479917263699, 48.825257925543049 ], [ 9.636321830799078, 48.826487666488944 ], [ 9.6268655126503, 48.819877454085109 ], [ 9.620561300551115, 48.819031898911149 ], [ 9.620211066545604, 48.817263873818767 ], [ 9.61460732245744, 48.815572661030053 ], [ 9.604684025634649, 48.814496405002991 ], [ 9.609003578369277, 48.812881977639478 ], [ 9.604158674626383, 48.807577064548738 ], [ 9.601473547250801, 48.807577064548738 ], [ 9.597504228521684, 48.805731745823032 ], [ 9.59692050517917, 48.80849969844747 ], [ 9.590149314405968, 48.806500636877686 ], [ 9.589799080400457, 48.805654856069154 ], [ 9.586530229682362, 48.805731745823032 ], [ 9.583378123632773, 48.804885952046575 ], [ 9.576606932859571, 48.801348841698712 ], [ 9.574388784158005, 48.803194321699252 ], [ 9.567967827390319, 48.801733322298702 ], [ 9.565632934020252, 48.801502634292383 ], [ 9.564115253329703, 48.799887788539131 ], [ 9.562130593965149, 48.79950329379195 ], [ 9.562480827970658, 48.796504133610824 ], [ 9.556059871202967, 48.792274243979961 ], [ 9.556643594545486, 48.78804399770867 ], [ 9.561196636617117, 48.786967150803285 ], [ 9.570769699434402, 48.785736440329558 ], [ 9.578708336892634, 48.784505699673119 ], [ 9.586530229682362, 48.784428777379937 ], [ 9.59213397377053, 48.784582621848429 ], [ 9.600889823908286, 48.778582338113146 ], [ 9.607077291338969, 48.778351543644142 ], [ 9.616650354156249, 48.773273796853537 ], [ 9.6166692722189, 48.773209378528172 ], [ 9.617350822167269, 48.770888617299079 ], [ 9.620502928216862, 48.771965809193532 ], [ 9.620386183548359, 48.769811402294415 ], [ 9.616416864819243, 48.767426058256007 ], [ 9.618168034846795, 48.759114942362743 ], [ 9.621903864238904, 48.757421768655554 ], [ 9.624939225619991, 48.750802451100114 ], [ 9.62213735357591, 48.748647136254696 ], [ 9.618751758189308, 48.752110990008838 ], [ 9.61536616280271, 48.752110990008838 ], [ 9.608594972029513, 48.751495211238073 ], [ 9.603458206615363, 48.751110345673965 ], [ 9.600189355897266, 48.748801090381036 ], [ 9.595169335151617, 48.749032020686116 ], [ 9.596687015842162, 48.746337767757218 ], [ 9.594235377803589, 48.745567954673589 ], [ 9.589565591063455, 48.749724805233647 ], [ 9.585829761671345, 48.74602984393885 ], [ 9.580342762251684, 48.752187961824546 ], [ 9.575556230843043, 48.753650403918293 ], [ 9.570302720760386, 48.755728537876699 ], [ 9.566450146699776, 48.755959436343552 ], [ 9.557577551893514, 48.754497061463333 ], [ 9.553841722501401, 48.749955731293582 ], [ 9.555359403191947, 48.742719543729656 ], [ 9.554425445843922, 48.741487748456684 ], [ 9.55302450982188, 48.74372035516015 ], [ 9.549638914435281, 48.741179794921429 ], [ 9.553257999158888, 48.737484205326695 ], [ 9.556760339213987, 48.736868247311939 ], [ 9.55816127523603, 48.737792181503806 ], [ 9.558628253910042, 48.742257624040036 ], [ 9.559912445263583, 48.743566385468014 ], [ 9.561780359959638, 48.74348940044505 ], [ 9.560145934600591, 48.740332912970636 ], [ 9.558861743247052, 48.736098289179999 ], [ 9.556643594545486, 48.734481338717217 ], [ 9.547537510402218, 48.738562113691707 ], [ 9.545903085043172, 48.734866331639793 ], [ 9.544618893689632, 48.734404339778919 ], [ 9.537847702916435, 48.738331135273569 ], [ 9.53562955421487, 48.742565570971493 ], [ 9.51461551388425, 48.751110345673965 ], [ 9.51111317382915, 48.748416204180778 ], [ 9.509362003801598, 48.745106061163099 ], [ 9.505976408415, 48.740717861080789 ], [ 9.500139174989828, 48.738639106261886 ], [ 9.500022430321325, 48.736637261110609 ], [ 9.498504749630778, 48.734635336240039 ], [ 9.49044936750404, 48.733326342260114 ], [ 9.48624655943792, 48.732479327994312 ], [ 9.486480048774927, 48.729938199579337 ], [ 9.483327942725333, 48.729091128234998 ], [ 9.484845623415877, 48.727704980709412 ], [ 9.490566112172546, 48.728321050993635 ], [ 9.489398665487512, 48.725779712423872 ], [ 9.481460028029279, 48.725317637067533 ], [ 9.479942347338735, 48.728167034130188 ], [ 9.470135795184445, 48.728013016794982 ], [ 9.468384625156894, 48.730015205357596 ], [ 9.461730179052198, 48.72855207540433 ], [ 9.461263200378186, 48.724932571027395 ], [ 9.459278541013624, 48.723623324437163 ], [ 9.452507350240428, 48.725163611005279 ], [ 9.446319882809746, 48.723546308870453 ], [ 9.443051032091649, 48.730092211017933 ], [ 9.441416606732599, 48.730169216560327 ], [ 9.439782181373559, 48.725779712423893 ], [ 9.430792841898793, 48.727242923043086 ], [ 9.428107714523216, 48.73093926549808 ], [ 9.423554672451578, 48.739101059206583 ], [ 9.419001630379949, 48.741949675221818 ], [ 9.413981609634297, 48.74633776775724 ], [ 9.402890866126471, 48.743720355160164 ], [ 9.389932207922593, 48.744259245368028 ], [ 9.383598809656283, 48.746857384922357 ], [ 9.390778606769242, 48.751899316907618 ], [ 9.393872340484583, 48.763251433529362 ], [ 9.390836979103494, 48.765636975865817 ], [ 9.389990580256878, 48.769907583145191 ], [ 9.386488240201775, 48.78006324403929 ], [ 9.383452878820687, 48.789140050292055 ], [ 9.373879816003406, 48.799753215712919 ], [ 9.37411330534041, 48.811901764233433 ], [ 9.392792452300961, 48.811594242352903 ], [ 9.404466919151304, 48.808518919806566 ], [ 9.413339513957565, 48.811594242352903 ], [ 9.407268791195387, 48.823432473183658 ], [ 9.408903216554435, 48.83081073496961 ], [ 9.424547002133895, 48.832808827249707 ], [ 9.440424277050361, 48.833423608843269 ], [ 9.442058702409405, 48.836036346453419 ], [ 9.471011380198261, 48.838648947801765 ], [ 9.476148145612411, 48.840800399540299 ], [ 9.465407636110093, 48.84679324210795 ], [ 9.469960678181728, 48.849405282395864 ], [ 9.477899315639959, 48.846485934292637 ], [ 9.484437017076152, 48.849712572295424 ], [ 9.469260210170708, 48.857240585746943 ], [ 9.485837953098194, 48.856626096467387 ], [ 9.492375654534387, 48.858930392371398 ], [ 9.492609143871395, 48.862463440070563 ], [ 9.484437017076152, 48.861234582200673 ], [ 9.480934677021052, 48.866917796925122 ], [ 9.492609143871395, 48.867071388365929 ], [ 9.493776590556429, 48.870603861391608 ], [ 9.489807271827312, 48.871064600357435 ], [ 9.490741229175336, 48.873982515282009 ], [ 9.49517752657847, 48.875518191624607 ], [ 9.498118953548547, 48.882633513934081 ], [ 9.502474068359895, 48.883176673518044 ] ] ] ] } },
{ "type": "Feature", "properties": { "fid": 34, "amt": "Backnang" }, "geometry": { "type": "MultiPolygon", "coordinates": [ [ [ [ 9.431785171581064, 49.066819783915257 ], [ 9.433769830945623, 49.066131381857851 ], [ 9.432952618266096, 49.063989625577548 ], [ 9.434587043625148, 49.062842218169472 ], [ 9.436454958321203, 49.063530665793394 ], [ 9.442525681083382, 49.067967099484079 ], [ 9.449647105862089, 49.071714812391619 ], [ 9.453149445917189, 49.074085668438563 ], [ 9.458986679342367, 49.074009190977314 ], [ 9.46494065743604, 49.07270905612215 ], [ 9.469260210170669, 49.072862014930017 ], [ 9.478366294313933, 49.07507986472072 ], [ 9.486188187103664, 49.075691667927508 ], [ 9.494593803235912, 49.076150515387681 ], [ 9.496461717931966, 49.075538717832238 ], [ 9.499847313318565, 49.07278553558497 ], [ 9.502999419368159, 49.071332405658552 ], [ 9.503816632047682, 49.069343843197565 ], [ 9.507902695445301, 49.064678057306104 ], [ 9.512338992848431, 49.062765723400318 ], [ 9.51607482224054, 49.061159306049035 ], [ 9.520861353649179, 49.060088332300666 ], [ 9.525180906383808, 49.061235803290835 ], [ 9.528099523096394, 49.063683652859091 ], [ 9.530551161134968, 49.063683652859091 ], [ 9.531952097157008, 49.062459743146242 ], [ 9.531952097157008, 49.060164831190889 ], [ 9.532068841825513, 49.057640305643275 ], [ 9.533936756521566, 49.056951776421606 ], [ 9.53778933058218, 49.057181287221894 ], [ 9.543159585333337, 49.057716808301407 ], [ 9.545260989366399, 49.057104783739547 ], [ 9.548179606078985, 49.055421677337684 ], [ 9.552032180139598, 49.053968039582145 ], [ 9.555768009531709, 49.055115651868995 ], [ 9.556001498868714, 49.056951776421606 ], [ 9.555301030857697, 49.059935334166951 ], [ 9.561021519614362, 49.056569256066183 ], [ 9.561838732293886, 49.054809624516317 ], [ 9.563940136326949, 49.054197564159011 ], [ 9.567325731713549, 49.05320295000562 ], [ 9.569310391078107, 49.050601557368246 ], [ 9.57106156110566, 49.046469653989902 ], [ 9.575264369171782, 49.049530356129701 ], [ 9.579000198563891, 49.052055293562702 ], [ 9.583669985304027, 49.053279459493147 ], [ 9.587172325359132, 49.055039145207445 ], [ 9.591024899419743, 49.056186732767053 ], [ 9.595694686159883, 49.055498183410499 ], [ 9.601882153590564, 49.054886131531113 ], [ 9.602640993935834, 49.053815022608852 ], [ 9.603691695952365, 49.05090761062592 ], [ 9.605909844653931, 49.051137149332789 ], [ 9.610462886725566, 49.050601557368246 ], [ 9.613148014101146, 49.050142473949201 ], [ 9.613965226780667, 49.048841714574742 ], [ 9.614548950123186, 49.04738788441432 ], [ 9.613031269432641, 49.047081809490251 ], [ 9.607894504018491, 49.046393134022459 ], [ 9.601940525924814, 49.046316613937279 ], [ 9.597153994516173, 49.046010532418983 ], [ 9.596103292499642, 49.043944432890321 ], [ 9.596220037168148, 49.042873088227914 ], [ 9.599138653880734, 49.041266027959018 ], [ 9.601473547250801, 49.041419083555326 ], [ 9.604625653300396, 49.041266027959018 ], [ 9.608945206035019, 49.038970137490814 ], [ 9.612564290758627, 49.037592552338488 ], [ 9.612564290758627, 49.035755712784841 ], [ 9.604508908631891, 49.033229947645161 ], [ 9.60754427001298, 49.030168242210678 ], [ 9.610696376062572, 49.027412546219601 ], [ 9.613731737443659, 49.025881538054151 ], [ 9.614548950123186, 49.02465669760528 ], [ 9.612914524764136, 49.02243659744898 ], [ 9.608594972029508, 49.019680473259676 ], [ 9.603107972609846, 49.015469433252001 ], [ 9.604275419294884, 49.012942638243238 ], [ 9.60240750459883, 49.010185988322903 ], [ 9.598321441201206, 49.009649955335561 ], [ 9.59727073918468, 49.008654450191152 ], [ 9.601590291919303, 49.007276025593292 ], [ 9.601590291919303, 49.004136138224808 ], [ 9.605092631974408, 49.003906382595254 ], [ 9.612447546090124, 49.004059553132748 ], [ 9.617117332830261, 49.005744397951688 ], [ 9.621553630233391, 49.005591232596423 ], [ 9.627624352995568, 49.004672230571558 ], [ 9.63416205443176, 49.005208317147179 ], [ 9.638014628492375, 49.006280472985104 ], [ 9.641400223878975, 48.999081269511144 ], [ 9.64817141465217, 48.99502168533359 ], [ 9.651090031364756, 48.997166412538014 ], [ 9.656693775452924, 48.992034232842904 ], [ 9.664282178905648, 48.987284580609256 ], [ 9.666150093601699, 48.982917565368062 ], [ 9.677707815783542, 48.974105755625921 ], [ 9.675956645755988, 48.972956274288485 ], [ 9.668368242303263, 48.97096377718475 ], [ 9.659378902828502, 48.969814223402238 ], [ 9.653057766136831, 48.968752692258192 ], [ 9.649338861337208, 48.96812816324401 ], [ 9.640699755867955, 48.966518688997596 ], [ 9.637430905149857, 48.968204803578985 ], [ 9.636730437138835, 48.967515036323341 ], [ 9.6388318411719, 48.964679226246837 ], [ 9.636730437138835, 48.962533100611715 ], [ 9.637197415812853, 48.961076748474959 ], [ 9.637664394486867, 48.958393883214626 ], [ 9.636963926475847, 48.951647755854275 ], [ 9.633344841752239, 48.948121008013814 ], [ 9.631243437719174, 48.945360770598384 ], [ 9.62219572591016, 48.943367170841924 ], [ 9.613790109777913, 48.941220128191212 ], [ 9.609704046380294, 48.940760035606168 ], [ 9.596628643507911, 48.936542322607828 ], [ 9.593009558784303, 48.930713623605946 ], [ 9.589273729392193, 48.927492208515531 ], [ 9.585888134005595, 48.92580471766437 ], [ 9.584603942652057, 48.92342679285494 ], [ 9.585537900000084, 48.9215090290799 ], [ 9.591842112099268, 48.922813116459032 ], [ 9.590674665414234, 48.924500708402825 ], [ 9.592075601436276, 48.925344482989644 ], [ 9.593826771463828, 48.923810336773094 ], [ 9.596511898839406, 48.924040461710085 ], [ 9.591958856767773, 48.91644577888156 ], [ 9.592659324778795, 48.912609641574733 ], [ 9.590207686740222, 48.911458742940496 ], [ 9.587639304033146, 48.907238554455134 ], [ 9.585771389337092, 48.907008352104469 ], [ 9.586588602016615, 48.90271104689586 ], [ 9.58402021930954, 48.902327340960881 ], [ 9.574447156492258, 48.907238554455134 ], [ 9.571995518453685, 48.910231088508453 ], [ 9.570361093094638, 48.913300168029579 ], [ 9.566158285028514, 48.91529496861974 ], [ 9.548646584752998, 48.911995832269085 ], [ 9.54759588273647, 48.907698955974965 ], [ 9.543509819338848, 48.90777568914919 ], [ 9.543393074670345, 48.903785407841582 ], [ 9.536972117902659, 48.90493648322559 ], [ 9.532769309836533, 48.903094749884929 ], [ 9.515841332903536, 48.907085086339187 ], [ 9.503641515044928, 48.902327340960873 ], [ 9.496578462600468, 48.903209860207184 ], [ 9.493484728885127, 48.899334333563964 ], [ 9.488581452807985, 48.899641316930229 ], [ 9.487530750791455, 48.894921239319984 ], [ 9.480934677021052, 48.893789121919298 ], [ 9.456651785972339, 48.892714546094574 ], [ 9.45478387127628, 48.898394185276267 ], [ 9.438673107022808, 48.903459264995966 ], [ 9.426531661498451, 48.902538379589735 ], [ 9.422095364095323, 48.905914876456315 ], [ 9.414857194648109, 48.906989168527438 ], [ 9.41322276928906, 48.909904987729554 ], [ 9.411354854593007, 48.911439561072044 ], [ 9.413275304389984, 48.911648643042362 ], [ 9.413322002257384, 48.913643509576204 ], [ 9.411734274765738, 48.9135821302552 ], [ 9.411407389693929, 48.914779013412463 ], [ 9.413882376666201, 48.914779013412463 ], [ 9.413975772401004, 48.915454165620218 ], [ 9.417046157182545, 48.916733477304653 ], [ 9.416871040179892, 48.9179705616435 ], [ 9.414115866003209, 48.917878500608374 ], [ 9.413975772401004, 48.920916425181119 ], [ 9.417104529516898, 48.921898341084315 ], [ 9.417046157182545, 48.923637742374495 ], [ 9.404087498978662, 48.938210278986027 ], [ 9.390311628095258, 48.941124275919151 ], [ 9.380972054614983, 48.939897350577532 ], [ 9.37606877853784, 48.951475257682304 ], [ 9.38424090533308, 48.954235156866481 ], [ 9.381987733231053, 48.959350149599004 ], [ 9.377819948565392, 48.964353480979717 ], [ 9.378753905913419, 48.97431649099623 ], [ 9.370465034449676, 48.975925713539247 ], [ 9.36999805577566, 48.978684259898806 ], [ 9.370873640789522, 48.979460073557583 ], [ 9.384229230866321, 48.979950458184113 ], [ 9.385291607349611, 48.9809829319166 ], [ 9.386108820029134, 48.985196888611988 ], [ 9.396615840194444, 48.984890431048733 ], [ 9.400818648260568, 48.993010919713903 ], [ 9.403854009641657, 48.995462127919005 ], [ 9.401752605608594, 48.999904635377199 ], [ 9.405254945663698, 49.006414490841784 ], [ 9.40502145632669, 49.011162319292751 ], [ 9.409399381395668, 49.012305176517295 ], [ 9.415423406290447, 49.011906998083937 ], [ 9.420279984500191, 49.011937627307255 ], [ 9.424401071298261, 49.01254063630315 ], [ 9.424062511759704, 49.014234910596223 ], [ 9.423502137350885, 49.01705244326309 ], [ 9.421494129052627, 49.019288095947822 ], [ 9.421447431185225, 49.023146657496738 ], [ 9.43082202806595, 49.021192532511762 ], [ 9.423700603287239, 49.035200820829758 ], [ 9.432222964087989, 49.040711197473904 ], [ 9.431405751408466, 49.044843579346463 ], [ 9.427786666684858, 49.046450524009138 ], [ 9.420315007900641, 49.048822585506578 ], [ 9.415178242486487, 49.049587742495483 ], [ 9.415995455166009, 49.055708574503619 ], [ 9.419964773895128, 49.058615705714345 ], [ 9.4190308165471, 49.063435048638233 ], [ 9.429070858038394, 49.066953638763408 ], [ 9.424829203243048, 49.070060564642951 ], [ 9.427465618846435, 49.069726265236781 ], [ 9.429216788873989, 49.068196559418837 ], [ 9.431785171581064, 49.066819783915257 ] ] ] ] } },
{ "type": "Feature", "properties": { "fid": 35, "amt": "Welzheim" }, "geometry": { "type": "MultiPolygon", "coordinates": [ [ [ [ 9.65406702041159, 48.966825259525905 ], [ 9.662239147206833, 48.968128163243996 ], [ 9.665274508587922, 48.968204803578985 ], [ 9.67064476333908, 48.962073204531237 ], [ 9.67403035872568, 48.964295996299839 ], [ 9.675781528753232, 48.966901901863473 ], [ 9.678583400797315, 48.967055186185227 ], [ 9.680568060161871, 48.969584309465176 ], [ 9.687689484940579, 48.969584309465176 ], [ 9.694227186376773, 48.965982186037735 ], [ 9.694227186376773, 48.965752254430797 ], [ 9.693059739691739, 48.964295996299839 ], [ 9.68967414430514, 48.963222936780753 ], [ 9.690841590990173, 48.961383352458867 ], [ 9.689207165631128, 48.958087260853276 ], [ 9.688156463614597, 48.956554120773383 ], [ 9.694110441708272, 48.954714290476062 ], [ 9.699830930464939, 48.953257710033334 ], [ 9.698313249774392, 48.950727758711608 ], [ 9.697262547757864, 48.948581032738851 ], [ 9.689323910299631, 48.948504362245863 ], [ 9.690141122979153, 48.946127518529245 ], [ 9.682786208863437, 48.945437445921598 ], [ 9.677882932786295, 48.946127518529245 ], [ 9.677882932786295, 48.944057272077956 ], [ 9.67508106074221, 48.942753739509655 ], [ 9.674964316073709, 48.940913400272414 ], [ 9.676481996764254, 48.939226363024098 ], [ 9.680217826156362, 48.938076077661002 ], [ 9.683136442868948, 48.934931829081698 ], [ 9.686755527592554, 48.932707728794149 ], [ 9.696328590409834, 48.933858137865563 ], [ 9.703450015188542, 48.935161902766502 ], [ 9.703566759857049, 48.932247557742976 ], [ 9.701465355823986, 48.929486442364016 ], [ 9.700998377149974, 48.926264948097433 ], [ 9.701698845160994, 48.923887045203223 ], [ 9.700881632481467, 48.921892587726141 ], [ 9.701115121818475, 48.919898050599073 ], [ 9.702165823835008, 48.916292339045071 ], [ 9.696678824415345, 48.915908737391902 ], [ 9.692359271680719, 48.914681192306496 ], [ 9.688273208283098, 48.912686367207698 ], [ 9.685704825576023, 48.91061473375882 ], [ 9.686872272261057, 48.908619746288593 ], [ 9.682902953531938, 48.905243432183575 ], [ 9.687455995603576, 48.902711046895831 ], [ 9.691075080327183, 48.904552794376784 ], [ 9.697729526431878, 48.908236085719992 ], [ 9.704500717205075, 48.907698955974944 ], [ 9.70461746187358, 48.906471209162021 ], [ 9.70368350452555, 48.902250599420348 ], [ 9.703333270520041, 48.899871553217608 ], [ 9.697029058420856, 48.899871553217608 ], [ 9.694810909719292, 48.898720361175194 ], [ 9.695628122398814, 48.896187645353564 ], [ 9.70263280250902, 48.893654801204235 ], [ 9.704734206542083, 48.889893674662979 ], [ 9.706777238240893, 48.886362563687342 ], [ 9.715766577715653, 48.887897859968504 ], [ 9.720086130450282, 48.88766756853137 ], [ 9.721720555809332, 48.882524116754134 ], [ 9.721487066472326, 48.877610474770769 ], [ 9.721720555809332, 48.873848141359062 ], [ 9.720903343129809, 48.868933647074151 ], [ 9.726156853212462, 48.868165713735984 ], [ 9.734095490670692, 48.866399422331902 ], [ 9.736313639372261, 48.865938640407762 ], [ 9.740633192106884, 48.867858537100751 ], [ 9.744719255504505, 48.868396094974905 ], [ 9.746820659537567, 48.869164024777412 ], [ 9.747054148874577, 48.872773136982993 ], [ 9.746937404206072, 48.874308850449076 ], [ 9.749505786913149, 48.874769555296417 ], [ 9.75154881861196, 48.871467743472046 ], [ 9.752774637631246, 48.868012125654076 ], [ 9.758874546560547, 48.864469869708451 ], [ 9.759108035897553, 48.862473040403785 ], [ 9.761676418604628, 48.862473040403785 ], [ 9.762610375952656, 48.859861681866136 ], [ 9.764478290648711, 48.8574806185729 ], [ 9.765412247996736, 48.855560323736547 ], [ 9.769498311394356, 48.855329883405979 ], [ 9.773701119460481, 48.854868999562527 ], [ 9.777320204184088, 48.852948604542732 ], [ 9.783390926946268, 48.850567212412031 ], [ 9.782807203603749, 48.848953946936774 ], [ 9.783624416283272, 48.846649191804232 ], [ 9.785959309653343, 48.845804088343208 ], [ 9.785258841642321, 48.844267500056723 ], [ 9.783741160951779, 48.843729683017855 ], [ 9.782106735592729, 48.835969108590717 ], [ 9.778837884874633, 48.836968061830838 ], [ 9.776969970178579, 48.836891219981155 ], [ 9.777203459515585, 48.833663755854147 ], [ 9.782106735592729, 48.833817449337062 ], [ 9.782573714266741, 48.830282379939902 ], [ 9.78852769236042, 48.830128675612407 ], [ 9.790162117719465, 48.829821265542897 ], [ 9.787943969017901, 48.828514751706386 ], [ 9.783507671614769, 48.828284186904789 ], [ 9.784675118299804, 48.826362772300854 ], [ 9.783390926946268, 48.825594185830518 ], [ 9.787010011669874, 48.820290617902735 ], [ 9.784441628962799, 48.818445767067644 ], [ 9.780705799570686, 48.817369572723578 ], [ 9.776152757499053, 48.817753930498824 ], [ 9.7777871828581, 48.812295773886227 ], [ 9.775218800151025, 48.809912448705624 ], [ 9.77463507680851, 48.807067686477204 ], [ 9.770315524073883, 48.803223156785407 ], [ 9.767396907361297, 48.802377320700742 ], [ 9.765178758659731, 48.805760579450272 ], [ 9.761909907941636, 48.805145458472118 ], [ 9.760859205925104, 48.803453836878219 ], [ 9.762493631284149, 48.799301432869775 ], [ 9.760859205925104, 48.797378907186868 ], [ 9.759224780566058, 48.797455809628929 ], [ 9.75864105722354, 48.800224219025104 ], [ 9.755605695842451, 48.800070422511482 ], [ 9.754438249157413, 48.797917221805434 ], [ 9.751519632444831, 48.799070733678334 ], [ 9.746266122362174, 48.799685929164298 ], [ 9.744631697003129, 48.800454912911327 ], [ 9.742413548301563, 48.798916933627893 ], [ 9.749768462417279, 48.797378907186868 ], [ 9.75011869642279, 48.796148452080345 ], [ 9.746733101036186, 48.795687023634294 ], [ 9.746849845704693, 48.794379619988504 ], [ 9.75011869642279, 48.793226000241184 ], [ 9.748601015732245, 48.791226329839915 ], [ 9.747433569047207, 48.790841768702563 ], [ 9.743230760981087, 48.792379995567195 ], [ 9.740662378274012, 48.791072505738668 ], [ 9.731673038799245, 48.793841267407544 ], [ 9.729921868771694, 48.791995443272221 ], [ 9.74089586761102, 48.789303494678556 ], [ 9.742997271644079, 48.788380507627508 ], [ 9.741362846285032, 48.783149926981977 ], [ 9.747550313715713, 48.782919153514598 ], [ 9.748951249737756, 48.785534524010281 ], [ 9.751986611118845, 48.785842205696291 ], [ 9.756189419184967, 48.782842228789676 ], [ 9.756422908521975, 48.779303563989338 ], [ 9.755955929847961, 48.774533664512575 ], [ 9.752920568466868, 48.774148975450572 ], [ 9.748134037058229, 48.78122678233057 ], [ 9.745098675677141, 48.779919001876031 ], [ 9.743230760981087, 48.778918911478264 ], [ 9.747900547721224, 48.775456906234815 ], [ 9.75081916443381, 48.772148544811351 ], [ 9.750468930428299, 48.768301338785733 ], [ 9.74988520708578, 48.765146409882433 ], [ 9.749534973080271, 48.759528606809212 ], [ 9.744514952334622, 48.758682034061323 ], [ 9.741479590953535, 48.759143802783456 ], [ 9.738444229572446, 48.761144751526508 ], [ 9.738444229572446, 48.763068665531925 ], [ 9.735642357528363, 48.763607348247092 ], [ 9.732723740815777, 48.765531167921743 ], [ 9.730155358108702, 48.768301338785733 ], [ 9.730155358108702, 48.770994413954924 ], [ 9.732023272804755, 48.773610405811667 ], [ 9.732256762141764, 48.774302851429098 ], [ 9.72945489009768, 48.775149160880574 ], [ 9.722450209987475, 48.776995604708382 ], [ 9.716729721230809, 48.777841868765861 ], [ 9.717897167915844, 48.774841413639841 ], [ 9.715679019214278, 48.772764070420507 ], [ 9.715912508551282, 48.770455810476271 ], [ 9.715212040540262, 48.769147749403047 ], [ 9.713344125844205, 48.767147119496791 ], [ 9.712059934490672, 48.765223361726122 ], [ 9.709608296452098, 48.763299530260177 ], [ 9.709024573109582, 48.761144751526508 ], [ 9.710658998468629, 48.759682527594101 ], [ 9.714861806534755, 48.758297223550187 ], [ 9.715095295871759, 48.754525924537184 ], [ 9.712643657833185, 48.753448358531728 ], [ 9.711242721811148, 48.753833206186847 ], [ 9.708440849767063, 48.752293797878544 ], [ 9.705755722391487, 48.752524712131716 ], [ 9.702370127004883, 48.753833206186847 ], [ 9.700735701645838, 48.751754993827262 ], [ 9.699218020955293, 48.750677368390491 ], [ 9.696883127585226, 48.749984596976397 ], [ 9.692213340845088, 48.750523420012804 ], [ 9.689878447475017, 48.749060886899578 ], [ 9.685442150071887, 48.747521332370063 ], [ 9.681823065348281, 48.747136436367562 ], [ 9.678787703967194, 48.747598311216784 ], [ 9.674584895901067, 48.753294418644252 ], [ 9.673767683221545, 48.754756828531427 ], [ 9.676803044602634, 48.758912918953015 ], [ 9.673650938553042, 48.758605072194932 ], [ 9.673067215210526, 48.762453021068346 ], [ 9.677970491287669, 48.764069071690045 ], [ 9.671783023856987, 48.765069457920845 ], [ 9.669214641149912, 48.766377625231918 ], [ 9.667113237116851, 48.765531167921743 ], [ 9.665829045763312, 48.768378285795052 ], [ 9.664077875735762, 48.76683932320578 ], [ 9.663027173719231, 48.767685758466477 ], [ 9.66232670570821, 48.766608474749461 ], [ 9.65824064231059, 48.768839965374767 ], [ 9.655322025598004, 48.770532754184082 ], [ 9.656314355280282, 48.772225485925169 ], [ 9.656431099948783, 48.773995099000423 ], [ 9.658532503981847, 48.774764476534884 ], [ 9.660517163346407, 48.775303033793513 ], [ 9.658999482655858, 48.776457065607374 ], [ 9.656431099948783, 48.775841585274705 ], [ 9.653278993899194, 48.776534000118389 ], [ 9.6501268878496, 48.778380393010742 ], [ 9.644756633098444, 48.777688003634736 ], [ 9.639269633678783, 48.777457205053778 ], [ 9.636351016966197, 48.777226405411653 ], [ 9.632498442905582, 48.777380271957647 ], [ 9.628762613513475, 48.7773033387436 ], [ 9.625727252132386, 48.7773033387436 ], [ 9.623392358762313, 48.776841736983336 ], [ 9.620006763375715, 48.776687868786681 ], [ 9.61837233801667, 48.775687714012463 ], [ 9.618839316690682, 48.774533664512575 ], [ 9.618839316690682, 48.773302649138323 ], [ 9.6166692722189, 48.773209378528172 ], [ 9.616650354156249, 48.773273796853537 ], [ 9.607077291338969, 48.778351543644142 ], [ 9.600889823908286, 48.778582338113146 ], [ 9.59213397377053, 48.784582621848429 ], [ 9.586530229682362, 48.784428777379937 ], [ 9.578708336892634, 48.784505699673119 ], [ 9.570769699434402, 48.785736440329558 ], [ 9.561196636617117, 48.786967150803285 ], [ 9.556643594545486, 48.78804399770867 ], [ 9.556059871202967, 48.792274243979961 ], [ 9.562480827970658, 48.796504133610824 ], [ 9.562130593965149, 48.79950329379195 ], [ 9.564115253329703, 48.799887788539131 ], [ 9.565632934020252, 48.801502634292383 ], [ 9.567967827390319, 48.801733322298702 ], [ 9.574388784158005, 48.803194321699252 ], [ 9.576606932859571, 48.801348841698712 ], [ 9.583378123632773, 48.804885952046575 ], [ 9.586530229682362, 48.805731745823032 ], [ 9.589799080400457, 48.805654856069154 ], [ 9.590149314405968, 48.806500636877686 ], [ 9.59692050517917, 48.80849969844747 ], [ 9.597504228521684, 48.805731745823032 ], [ 9.601473547250801, 48.807577064548738 ], [ 9.604158674626383, 48.807577064548738 ], [ 9.609003578369277, 48.812881977639478 ], [ 9.604684025634649, 48.814496405002991 ], [ 9.61460732245744, 48.815572661030053 ], [ 9.620211066545604, 48.817263873818767 ], [ 9.620561300551115, 48.819031898911149 ], [ 9.6268655126503, 48.819877454085109 ], [ 9.636321830799078, 48.826487666488944 ], [ 9.623479917263699, 48.825257925543049 ], [ 9.619160364529073, 48.831406328504478 ], [ 9.620911534556624, 48.833634938273654 ], [ 9.619393853866081, 48.835248697256624 ], [ 9.614023599114923, 48.83309700706095 ], [ 9.612856152429888, 48.837016087927104 ], [ 9.606902174336213, 48.832943311367877 ], [ 9.6030496002756, 48.833711785118261 ], [ 9.605267748977164, 48.835479230010733 ], [ 9.604684025634649, 48.837553977058811 ], [ 9.601064940911042, 48.838015020288957 ], [ 9.601765408922063, 48.843700871227846 ], [ 9.600130983563012, 48.845467963684307 ], [ 9.59896353687798, 48.849386076714488 ], [ 9.597445856187436, 48.853841597389966 ], [ 9.59452723947485, 48.852305255738749 ], [ 9.593476537458319, 48.853457516397064 ], [ 9.591258388756755, 48.852458892025425 ], [ 9.589740708066209, 48.85468656520235 ], [ 9.591958856767775, 48.856376458042867 ], [ 9.595811430828384, 48.85653008183602 ], [ 9.593593282126822, 48.857835865043207 ], [ 9.591958856767775, 48.85814310320059 ], [ 9.591024899419745, 48.85852714824545 ], [ 9.592192346104778, 48.861599402529784 ], [ 9.589623963397703, 48.862905053497627 ], [ 9.590674665414234, 48.863673067567774 ], [ 9.593126303452809, 48.862597844569528 ], [ 9.593243048121309, 48.864825066574618 ], [ 9.587814421035903, 48.867666550746208 ], [ 9.584312080980796, 48.871429349029682 ], [ 9.577424145539098, 48.871813292127847 ], [ 9.576373443522566, 48.869432797424018 ], [ 9.570536210097396, 48.869509589343551 ], [ 9.568901784738344, 48.872197232279682 ], [ 9.557927785899022, 48.871736503743932 ], [ 9.557460807225009, 48.873732963423684 ], [ 9.559678955926575, 48.875038297831438 ], [ 9.563181295981678, 48.875729343435111 ], [ 9.562714317307666, 48.876573941764832 ], [ 9.559912445263583, 48.876650722724065 ], [ 9.555359403191947, 48.874807947175555 ], [ 9.554191956506914, 48.875038297831438 ], [ 9.553958467169908, 48.878800541735231 ], [ 9.552207297142356, 48.879337982051396 ], [ 9.550806361120314, 48.877955980999836 ], [ 9.550105893109293, 48.874654379482372 ], [ 9.546019829711673, 48.870354292680254 ], [ 9.544385404352628, 48.869739964395102 ], [ 9.545786340374665, 48.861906617586548 ], [ 9.546370063717184, 48.860140105257834 ], [ 9.542400744988067, 48.855147450725369 ], [ 9.540182596286503, 48.855147450725369 ], [ 9.538664915595957, 48.859448844331283 ], [ 9.534228618192827, 48.863749868326579 ], [ 9.524538810707041, 48.863749868326579 ], [ 9.522203917336974, 48.863826668967519 ], [ 9.512747599188197, 48.867282575827211 ], [ 9.504225238387447, 48.870123920457225 ], [ 9.500722898332342, 48.871736503743932 ], [ 9.499205217641798, 48.874654379482372 ], [ 9.499788940984317, 48.876727503565441 ], [ 9.503524770376426, 48.878800541735231 ], [ 9.504692217061461, 48.881564458986851 ], [ 9.502474068359895, 48.883176673518044 ], [ 9.498118953548547, 48.882633513934081 ], [ 9.501715228014659, 48.891332914667139 ], [ 9.488172846468261, 48.888723062242178 ], [ 9.481401655695064, 48.88933715742143 ], [ 9.480934677021052, 48.893789121919298 ], [ 9.487530750791455, 48.894921239319984 ], [ 9.488581452807985, 48.899641316930229 ], [ 9.493484728885127, 48.899334333563964 ], [ 9.496578462600468, 48.903209860207184 ], [ 9.503641515044928, 48.902327340960873 ], [ 9.515841332903536, 48.907085086339187 ], [ 9.532769309836533, 48.903094749884929 ], [ 9.536972117902659, 48.90493648322559 ], [ 9.543393074670345, 48.903785407841582 ], [ 9.543509819338848, 48.90777568914919 ], [ 9.54759588273647, 48.907698955974965 ], [ 9.548646584752998, 48.911995832269085 ], [ 9.566158285028514, 48.91529496861974 ], [ 9.570361093094638, 48.913300168029579 ], [ 9.571995518453685, 48.910231088508453 ], [ 9.574447156492258, 48.907238554455134 ], [ 9.58402021930954, 48.902327340960881 ], [ 9.586588602016615, 48.90271104689586 ], [ 9.585771389337092, 48.907008352104469 ], [ 9.587639304033146, 48.907238554455134 ], [ 9.590207686740222, 48.911458742940496 ], [ 9.592659324778795, 48.912609641574733 ], [ 9.591958856767773, 48.91644577888156 ], [ 9.596511898839406, 48.924040461710085 ], [ 9.593826771463828, 48.923810336773094 ], [ 9.592075601436276, 48.925344482989644 ], [ 9.590674665414234, 48.924500708402825 ], [ 9.591842112099268, 48.922813116459032 ], [ 9.585537900000084, 48.9215090290799 ], [ 9.584603942652057, 48.92342679285494 ], [ 9.585888134005595, 48.92580471766437 ], [ 9.589273729392193, 48.927492208515531 ], [ 9.593009558784303, 48.930713623605946 ], [ 9.596628643507911, 48.936542322607828 ], [ 9.609704046380294, 48.940760035606168 ], [ 9.613790109777913, 48.941220128191212 ], [ 9.62219572591016, 48.943367170841924 ], [ 9.631243437719174, 48.945360770598384 ], [ 9.633344841752239, 48.948121008013814 ], [ 9.636963926475847, 48.951647755854275 ], [ 9.637664394486867, 48.958393883214626 ], [ 9.637197415812853, 48.961076748474959 ], [ 9.636730437138835, 48.962533100611715 ], [ 9.6388318411719, 48.964679226246837 ], [ 9.636730437138835, 48.967515036323341 ], [ 9.637430905149857, 48.968204803578985 ], [ 9.640699755867955, 48.966518688997596 ], [ 9.649338861337208, 48.96812816324401 ], [ 9.653057766136831, 48.968752692258192 ], [ 9.65406702041159, 48.966825259525905 ] ] ] ] } },
{ "type": "Feature", "properties": { "fid": 37, "amt": "Oehringen" }, "geometry": { "type": "MultiPolygon", "coordinates": [ [ [ [ 9.517037965756, 49.301715064814999 ], [ 9.519466254860999, 49.301836866843999 ], [ 9.526564330706, 49.295746396566003 ], [ 9.530767138771999, 49.297451804112001 ], [ 9.536931257269, 49.296477292740001 ], [ 9.542535001357001, 49.296294569712998 ], [ 9.547858558241, 49.297086364605001 ], [ 9.555610404229, 49.300375222619003 ], [ 9.560466982438999, 49.304760025238998 ], [ 9.561774522725999, 49.303602962443001 ], [ 9.563082063013001, 49.299522576801003 ], [ 9.567938641223, 49.294650031983998 ], [ 9.571861262084999, 49.293675465216999 ], [ 9.579986691013, 49.297269084697 ], [ 9.583815916140001, 49.291848100593 ], [ 9.586897975388, 49.289898836995 ], [ 9.585030060692, 49.287949496322 ], [ 9.586057413775, 49.283502274440004 ], [ 9.577838589112, 49.283867814655999 ], [ 9.575316904273, 49.282344712548003 ], [ 9.574102759720001, 49.275276903188001 ], [ 9.579426316604, 49.274911299292 ], [ 9.5791461294, 49.272595745018997 ], [ 9.571300887675999, 49.271864494771002 ], [ 9.569806555919, 49.274119148220002 ], [ 9.567565058284, 49.273022302657999 ], [ 9.569713160184, 49.267903367551 ], [ 9.571674470614999, 49.26997538146 ], [ 9.575223508538, 49.270219142080997 ], [ 9.577745193377, 49.267172047747998 ], [ 9.581294231299999, 49.268329965764003 ], [ 9.585917320172999, 49.265526538556998 ], [ 9.590400315443, 49.263027697440002 ], [ 9.595163497918, 49.260041111577998 ], [ 9.600206867598001, 49.263149595065002 ], [ 9.603288926846, 49.258639182412999 ], [ 9.608238900790999, 49.258639182412999 ], [ 9.610200211221001, 49.255896162345003 ], [ 9.621314303663, 49.254676993380997 ], [ 9.620006763376001, 49.256993388665002 ], [ 9.622061469541, 49.257359125351996 ], [ 9.623742592768, 49.256749562701998 ], [ 9.624489758646, 49.257481036979001 ], [ 9.626544464812, 49.257237213423998 ], [ 9.629719919795001, 49.257724859329002 ], [ 9.629346336856001, 49.258822044996997 ], [ 9.631587834491, 49.259553488559 ], [ 9.6321482089, 49.258456319151001 ], [ 9.633829332127, 49.258212500414999 ], [ 9.633829332127, 49.260163016580002 ], [ 9.636257621231, 49.261260148047 ], [ 9.640927407972001, 49.261869654988999 ], [ 9.640180242093001, 49.263210543764004 ], [ 9.644289654424, 49.262113455658998 ], [ 9.644850028833, 49.263454337809002 ], [ 9.651387730269001, 49.264063817651 ], [ 9.650080189982001, 49.265648430009001 ], [ 9.654936768192, 49.266135992804003 ], [ 9.65568393407, 49.270036321728 ], [ 9.657551848765999, 49.268695618438997 ], [ 9.665023507551, 49.269061268404002 ], [ 9.665583881959, 49.265648430009001 ], [ 9.666704630777, 49.265404646804001 ], [ 9.667638588125, 49.262722952061999 ], [ 9.670814043108001, 49.263576234379002 ], [ 9.671934791926001, 49.260894440267997 ], [ 9.674176289561, 49.261016343161998 ], [ 9.673989498092, 49.262966748514998 ], [ 9.679593242179999, 49.260163016580002 ], [ 9.680340408057999, 49.261991555474999 ], [ 9.683889445981, 49.262235355541002 ], [ 9.685010194798, 49.266257882749997 ], [ 9.686504526555, 49.266379772394998 ], [ 9.690987521826001, 49.266745439524001 ], [ 9.694162976809, 49.266989216104001 ], [ 9.701821427063001, 49.267232991478998 ], [ 9.707238379682, 49.264429501941997 ], [ 9.708732711438, 49.266135992804003 ], [ 9.712468540830001, 49.264063817651 ], [ 9.715643995814, 49.264429501941997 ], [ 9.716204370223, 49.261382050038002 ], [ 9.723489237537001, 49.259065860722998 ], [ 9.724609986355, 49.260528729778997 ], [ 9.728719398686, 49.258822044996997 ], [ 9.733015602487001, 49.263454337809002 ], [ 9.737872180697, 49.261747754203 ], [ 9.739740095393, 49.257602948303997 ], [ 9.741047635679999, 49.256261907161999 ], [ 9.745157048011, 49.256749562701998 ], [ 9.744596673603001, 49.260528729778997 ], [ 9.741981593027999, 49.260528729778997 ], [ 9.741421218618999, 49.262479154403998 ], [ 9.747585337116, 49.261991555474999 ], [ 9.749453251812, 49.256383821497998 ], [ 9.751134375038999, 49.253213950875001 ], [ 9.748519294464, 49.250409664867 ], [ 9.744596673603001, 49.249190360393001 ], [ 9.744970256542, 49.247605219557002 ], [ 9.747958920056, 49.246995536452999 ], [ 9.755056995901001, 49.246385845821003 ], [ 9.758792825293, 49.246020027828003 ], [ 9.761407905866999, 49.244556728752997 ], [ 9.764022986442001, 49.242361698830003 ], [ 9.764583360850001, 49.240044616947003 ], [ 9.763462612033001, 49.237483505223999 ], [ 9.763275820563001, 49.231568049153999 ], [ 9.764116382176001, 49.229067488744001 ], [ 9.764933594855973, 49.225529894438424 ], [ 9.764904907556614, 49.22553380923582 ], [ 9.758886221027, 49.226200836959997 ], [ 9.755617370309, 49.225773874590999 ], [ 9.752535311060999, 49.224309975604001 ], [ 9.750293813426, 49.225285913081002 ], [ 9.746838171238, 49.224858942806001 ], [ 9.741608010088999, 49.226566801768001 ], [ 9.740954239944999, 49.225468899211997 ], [ 9.735910870266, 49.225773874590999 ], [ 9.736284453205, 49.224248978871998 ], [ 9.738432555106, 49.223578009847003 ], [ 9.743382529050001, 49.223151024815003 ], [ 9.746931566973, 49.221748048018 ], [ 9.749266460343, 49.220345031390003 ], [ 9.748799481669, 49.218453945956 ], [ 9.749546647547, 49.212353177163997 ], [ 9.756924910597, 49.211621034308997 ], [ 9.752535311060999, 49.209729615078999 ], [ 9.751601353712999, 49.207655072070999 ], [ 9.751601353712999, 49.204237987946001 ], [ 9.750480604894999, 49.201919117800998 ], [ 9.747118358442, 49.198989863244002 ], [ 9.746744775503, 49.196426623181999 ], [ 9.745624026685, 49.194107386756997 ], [ 9.737218410553, 49.193863250280998 ], [ 9.729746751769, 49.194351522028001 ], [ 9.726384505316, 49.196060435185998 ], [ 9.72470338209, 49.199233974416998 ], [ 9.723209050333001, 49.200576564332998 ], [ 9.721714718575999, 49.196792808467002 ], [ 9.717418514775, 49.198135464650001 ], [ 9.715550600079, 49.196792808467002 ], [ 9.716671348897, 49.195938371918999 ], [ 9.715924183018, 49.193863250280998 ], [ 9.713309102444001, 49.193863250280998 ], [ 9.709386481581999, 49.195572180307998 ], [ 9.706397818068, 49.195328051061999 ], [ 9.706024235129, 49.192764621229998 ], [ 9.707892149825, 49.190811442670999 ], [ 9.704343111903, 49.190811442670999 ], [ 9.699673325162999, 49.191788041590002 ], [ 9.699112950753999, 49.190201058557001 ], [ 9.698178993406, 49.188491942973997 ], [ 9.697058244588, 49.185928158895003 ], [ 9.697992201936, 49.184585171359998 ], [ 9.697992201936, 49.182753765980003 ], [ 9.697805410466, 49.179701273058001 ], [ 9.694816746953, 49.178724435558998 ], [ 9.693509206666, 49.177381252516 ], [ 9.691641291969001, 49.175793807380003 ], [ 9.689586585803999, 49.175915920351997 ], [ 9.687158296699, 49.174572661093002 ], [ 9.689773377272999, 49.173107245783001 ], [ 9.690707334621001, 49.172252400151997 ], [ 9.690707334621001, 49.167733685160997 ], [ 9.689026211394999, 49.164435984199002 ], [ 9.685103590533, 49.164924546347997 ], [ 9.681928135550001, 49.164924546347997 ], [ 9.675203642644, 49.163458845439997 ], [ 9.671281021782001, 49.162237394877003 ], [ 9.669226315616999, 49.158939327870002 ], [ 9.669973481494999, 49.158084237609003 ], [ 9.671654604722001, 49.155518878248003 ], [ 9.672588562070001, 49.152953386020997 ], [ 9.672028187661001, 49.150876461663998 ], [ 9.669226315616999, 49.149410344986997 ], [ 9.669599898555999, 49.148310729007001 ], [ 9.669413107085999, 49.146111423832998 ], [ 9.66791877533, 49.144522976051 ], [ 9.665677277694, 49.143912021037998 ], [ 9.666050860634, 49.142934477349002 ], [ 9.664743320346, 49.141590323290998 ], [ 9.663435780059, 49.140246132774998 ], [ 9.661754656833001, 49.138413086953001 ], [ 9.660447116545001, 49.137191018739998 ], [ 9.656337704214, 49.133891284062003 ], [ 9.655964121275, 49.131691338909 ], [ 9.658392410379999, 49.128880155807998 ], [ 9.658205618909999, 49.125946577408001 ], [ 9.656150912744, 49.123257311400998 ], [ 9.652601874822, 49.122768338276003 ], [ 9.645877381916, 49.124846440760003 ], [ 9.636537808436, 49.126313284200002 ], [ 9.629066149651999, 49.126068813305999 ], [ 9.622341656746, 49.124846440760003 ], [ 9.619726576171001, 49.123990762048997 ], [ 9.611694542978, 49.124357483304998 ], [ 9.610573794161001, 49.123746279705003 ], [ 9.61076058563, 49.121668131116998 ], [ 9.609079462404001, 49.120201150269999 ], [ 9.603489668463036, 49.11852876755885 ], [ 9.603102135376, 49.118367363189002 ], [ 9.598992723045001, 49.118978633083003 ], [ 9.592455021609, 49.121545884370001 ], [ 9.589466358095001, 49.117144800801 ], [ 9.593015396018, 49.113599199466996 ], [ 9.591521064261, 49.112376519553997 ], [ 9.586290903111999, 49.115922208279002 ], [ 9.582181490781, 49.117633829372998 ], [ 9.577138121100999, 49.120690148706998 ], [ 9.569292879378001, 49.119100886158002 ], [ 9.56368913529, 49.117022542904998 ], [ 9.559206140019, 49.117633829372998 ], [ 9.560700471776, 49.122157115089998 ], [ 9.562381595002, 49.122890582010001 ], [ 9.570040045256, 49.123135068571997 ], [ 9.570226836726, 49.124601962634998 ], [ 9.562568386472, 49.131202448951001 ], [ 9.559392931489, 49.131813560646002 ], [ 9.559392931489, 49.130469104973002 ], [ 9.553462302328786, 49.133738513247387 ], [ 9.545990643544565, 49.132119113668409 ], [ 9.546691111555583, 49.130560773563694 ], [ 9.543538709680178, 49.129415788242305 ], [ 9.541460950407, 49.128757926840002 ], [ 9.541647741876, 49.127291155720002 ], [ 9.543328865103, 49.125090917679998 ], [ 9.542581699224, 49.123746279705003 ], [ 9.539406244241, 49.124235243187002 ], [ 9.537351538075001, 49.123624038080997 ], [ 9.536043997787999, 49.121301389972999 ], [ 9.533242125744, 49.123746279705003 ], [ 9.527638381656001, 49.125824341208002 ], [ 9.524649718141999, 49.127780084248002 ], [ 9.521474263159, 49.124968679371001 ], [ 9.517271455093001, 49.132546884736001 ], [ 9.511294128065, 49.132546884736001 ], [ 9.512975251292, 49.134135716385998 ], [ 9.512228085413, 49.135480072622997 ], [ 9.509799796308, 49.136091131587001 ], [ 9.509613004839, 49.138779701540997 ], [ 9.507184715734001, 49.141956914376998 ], [ 9.508118673082, 49.145989237350001 ], [ 9.495043270209999, 49.150387760925 ], [ 9.487758402895, 49.152464705770001 ], [ 9.481033909989, 49.154663728934999 ], [ 9.474496208552999, 49.147088904851003 ], [ 9.470200004752, 49.147455455261998 ], [ 9.466650966830001, 49.150387760925 ], [ 9.467211341238, 49.153075555329998 ], [ 9.462915137436999, 49.154297231853 ], [ 9.459739682454, 49.151365157580997 ], [ 9.458805725106, 49.147211088623003 ], [ 9.454696312775001, 49.144889545443 ], [ 9.455069895714001, 49.148432909766001 ], [ 9.455630270123001, 49.152464705770001 ], [ 9.459739682454, 49.154663728934999 ], [ 9.452828398078999, 49.157839923394 ], [ 9.440873744024, 49.162848123925002 ], [ 9.445917113703, 49.168466477772 ], [ 9.451334066322, 49.168588608819 ], [ 9.453015189547999, 49.169565646351998 ], [ 9.454883104244001, 49.170664790529997 ], [ 9.462728345967999, 49.167733685160997 ], [ 9.463288720376999, 49.172130278141999 ], [ 9.467211341238, 49.173351484681 ], [ 9.467211341238, 49.174694777078003 ], [ 9.46160759715, 49.173595722373001 ], [ 9.45693781041, 49.177014923542004 ], [ 9.456564227471, 49.179090751879997 ], [ 9.455817061592001, 49.182021184850001 ], [ 9.45675101894, 49.182143282458 ], [ 9.456190644532001, 49.183608430259 ], [ 9.455069895714001, 49.184829353623002 ], [ 9.457684976289, 49.184829353623002 ], [ 9.457684976289, 49.185928158895003 ], [ 9.455256687184001, 49.187026939767001 ], [ 9.454696312775001, 49.191177669524997 ], [ 9.454883104244001, 49.194961854932998 ], [ 9.453575563956999, 49.196792808467002 ], [ 9.458805725106, 49.197891348055002 ], [ 9.458432142167, 49.199722193149 ], [ 9.454696312775001, 49.202651404331 ], [ 9.450960483383, 49.198501637283002 ], [ 9.447785028399, 49.196548685244998 ], [ 9.445356739295001, 49.201797068992001 ], [ 9.447037862521, 49.203139589327002 ], [ 9.446851071051, 49.204604115397998 ], [ 9.447971819869, 49.206434711992003 ], [ 9.443488824598001, 49.206190636362003 ], [ 9.440873744024, 49.20411594486 ], [ 9.439192620798, 49.205214321793001 ], [ 9.443115241658999, 49.209363525579001 ], [ 9.441994492841999, 49.213146319688001 ], [ 9.433028502300999, 49.211682046627999 ], [ 9.426864383804, 49.205092281116002 ], [ 9.423502137351001, 49.198013406503001 ], [ 9.414349355340001, 49.193252903820998 ], [ 9.405196573329, 49.196792808467002 ], [ 9.391566633282, 49.197033116086999 ], [ 9.392617335298, 49.200160823056002 ], [ 9.390048952591, 49.204661322566999 ], [ 9.394251760656999, 49.206110548783002 ], [ 9.392850824635, 49.213203516975 ], [ 9.40184016411, 49.224412907419001 ], [ 9.424955608474001, 49.227233918141003 ], [ 9.424722119137, 49.231808187775997 ], [ 9.420402566402, 49.235162383007001 ], [ 9.420986289745001, 49.240879236270999 ], [ 9.414565332977, 49.245147388546997 ], [ 9.417834183695, 49.251701332694999 ], [ 9.423321183115, 49.251853739649 ], [ 9.429275161208, 49.258482986753002 ], [ 9.422970949109001, 49.2629019902 ], [ 9.433361224605999, 49.274633286182002 ], [ 9.429567022880001, 49.281564104483998 ], [ 9.442058702409, 49.281030999193 ], [ 9.444510340448, 49.285524134799999 ], [ 9.438906596360001, 49.289940716514998 ], [ 9.450697807878999, 49.291159014260998 ], [ 9.457819232657, 49.287427882327997 ], [ 9.476148145611999, 49.295498955302001 ], [ 9.498679866633999, 49.298011378105002 ], [ 9.500086818928001, 49.298549881932999 ], [ 9.514790630886999, 49.304177691108997 ], [ 9.517037965756, 49.301715064814999 ] ] ] ] } },
{ "type": "Feature", "properties": { "fid": 38, "amt": "Weinsberg" }, "geometry": { "type": "MultiPolygon", "coordinates": [ [ [ [ 9.609079462404001, 49.120201150269999 ], [ 9.611414355773892, 49.1178172138438 ], [ 9.609359649608226, 49.116594637895545 ], [ 9.609453045343029, 49.112682192357283 ], [ 9.611974730182707, 49.108524880858397 ], [ 9.612535104591524, 49.106812945456603 ], [ 9.611134168569482, 49.106079240774342 ], [ 9.608986066669017, 49.105528955143029 ], [ 9.609266253873427, 49.103694625631249 ], [ 9.612721896061126, 49.103450043239846 ], [ 9.612628500326327, 49.101921375982442 ], [ 9.604876654337694, 49.10057610984439 ], [ 9.602168178028414, 49.095255836516465 ], [ 9.60394269698967, 49.092993018699609 ], [ 9.602261573763219, 49.091769830987225 ], [ 9.603008739641639, 49.089568017156715 ], [ 9.597591787023077, 49.088650565907479 ], [ 9.595070102183403, 49.093176494257051 ], [ 9.587972026338393, 49.098313534558095 ], [ 9.57751170404048, 49.096417783960952 ], [ 9.570974002604288, 49.09715163149091 ], [ 9.571254189808696, 49.091525189828161 ], [ 9.569666462317048, 49.088100087020507 ], [ 9.564996675576909, 49.084430071805549 ], [ 9.566771194538164, 49.08131034560018 ], [ 9.561167450449997, 49.080148044553795 ], [ 9.563156116203638, 49.075789173367511 ], [ 9.563595739554868, 49.074825581796134 ], [ 9.565370258516122, 49.068951857552527 ], [ 9.558925952814727, 49.06485207603847 ], [ 9.568825900703821, 49.061057947022249 ], [ 9.573402291709161, 49.056529091258035 ], [ 9.561021519614362, 49.056569256066183 ], [ 9.555301030857697, 49.059935334166951 ], [ 9.556001498868714, 49.056951776421606 ], [ 9.555768009531709, 49.055115651868995 ], [ 9.552032180139598, 49.053968039582145 ], [ 9.548179606078985, 49.055421677337684 ], [ 9.545260989366399, 49.057104783739547 ], [ 9.543159585333337, 49.057716808301407 ], [ 9.53778933058218, 49.057181287221894 ], [ 9.533936756521566, 49.056951776421606 ], [ 9.532068841825513, 49.057640305643275 ], [ 9.531952097157008, 49.060164831190889 ], [ 9.531952097157008, 49.062459743146242 ], [ 9.530551161134968, 49.063683652859091 ], [ 9.528099523096394, 49.063683652859091 ], [ 9.525180906383808, 49.061235803290835 ], [ 9.520861353649179, 49.060088332300666 ], [ 9.51607482224054, 49.061159306049035 ], [ 9.512338992848431, 49.062765723400318 ], [ 9.507902695445301, 49.064678057306104 ], [ 9.503816632047682, 49.069343843197565 ], [ 9.502999419368159, 49.071332405658552 ], [ 9.499847313318565, 49.07278553558497 ], [ 9.496461717931966, 49.075538717832238 ], [ 9.494593803235912, 49.076150515387681 ], [ 9.486188187103664, 49.075691667927508 ], [ 9.478366294313933, 49.07507986472072 ], [ 9.469260210170669, 49.072862014930017 ], [ 9.46494065743604, 49.07270905612215 ], [ 9.458986679342367, 49.074009190977314 ], [ 9.453149445917189, 49.074085668438563 ], [ 9.449647105862089, 49.071714812391619 ], [ 9.442525681083382, 49.067967099484079 ], [ 9.436454958321203, 49.063530665793394 ], [ 9.434587043625148, 49.062842218169472 ], [ 9.432952618266096, 49.063989625577548 ], [ 9.433769830945623, 49.066131381857851 ], [ 9.427465618846435, 49.069726265236781 ], [ 9.424829203243036, 49.070060564642951 ], [ 9.414244285138459, 49.07781380190027 ], [ 9.399651201575528, 49.07268993623812 ], [ 9.391012096106277, 49.072995853500608 ], [ 9.395448393509405, 49.077278497376653 ], [ 9.380972054614981, 49.079343211607885 ], [ 9.370348289781168, 49.073072332521896 ], [ 9.364102450016269, 49.0712654841778 ], [ 9.34186259066637, 49.069276919038231 ], [ 9.341045377986847, 49.077918950325362 ], [ 9.33334022986562, 49.083501056184268 ], [ 9.327036017766433, 49.077460119201049 ], [ 9.321467297078854, 49.076706862248813 ], [ 9.316645742269628, 49.077460119201049 ], [ 9.311508976855476, 49.075471802017638 ], [ 9.305088020087789, 49.087782794334018 ], [ 9.312209444866497, 49.091911263607564 ], [ 9.307656402794864, 49.094128262828789 ], [ 9.313376891551533, 49.101237282134065 ], [ 9.322482975694799, 49.105517490794327 ], [ 9.327036017766433, 49.113236219512892 ], [ 9.319214124976703, 49.113312636566022 ], [ 9.303570339397243, 49.115910746331963 ], [ 9.297703919804929, 49.11812667360158 ], [ 9.280192219529413, 49.118737946461522 ], [ 9.275522432789277, 49.120877342145057 ], [ 9.278324304833358, 49.131572936315017 ], [ 9.27902477284438, 49.138905724679098 ], [ 9.271553114060159, 49.145015553045852 ], [ 9.253107456436616, 49.151888209589551 ], [ 9.263847965938933, 49.155247828054847 ], [ 9.258944689861789, 49.164256589075492 ], [ 9.262622146919645, 49.159103472972248 ], [ 9.285270612609311, 49.160477689695419 ], [ 9.284803633935297, 49.16200455244487 ], [ 9.291925058714007, 49.163226008751053 ], [ 9.291574824708498, 49.169256507655376 ], [ 9.285153867940808, 49.170554113922876 ], [ 9.284336655261285, 49.173607170985584 ], [ 9.283052463907747, 49.183223070067683 ], [ 9.294143207415573, 49.192074150903196 ], [ 9.294143207415573, 49.196117652239487 ], [ 9.315273992414692, 49.199855689619483 ], [ 9.337922458104359, 49.195202171448734 ], [ 9.350180648297219, 49.191234892226106 ], [ 9.356484860396405, 49.184291387978348 ], [ 9.366875135893208, 49.183604614826251 ], [ 9.373587954332152, 49.193981504037353 ], [ 9.391566633281686, 49.197033116086537 ], [ 9.405196573329, 49.196792808467002 ], [ 9.414349355339999, 49.193252903820991 ], [ 9.423502137350999, 49.198013406502994 ], [ 9.426864383803998, 49.205092281115995 ], [ 9.433028502300997, 49.211682046627999 ], [ 9.441994492841999, 49.213146319688001 ], [ 9.443115241658999, 49.209363525579001 ], [ 9.439192620798, 49.205214321793001 ], [ 9.440873744024, 49.20411594486 ], [ 9.443488824598001, 49.206190636362003 ], [ 9.447971819868998, 49.206434711992003 ], [ 9.446851071050999, 49.204604115397998 ], [ 9.447037862521, 49.203139589327002 ], [ 9.445356739294999, 49.201797068991993 ], [ 9.447785028399, 49.196548685244991 ], [ 9.450960483382998, 49.198501637283002 ], [ 9.454696312774999, 49.202651404331 ], [ 9.458432142167, 49.199722193149 ], [ 9.458805725105998, 49.197891348054995 ], [ 9.453575563956997, 49.196792808467002 ], [ 9.454883104244001, 49.194961854932998 ], [ 9.454696312774999, 49.191177669524997 ], [ 9.455256687184001, 49.187026939767001 ], [ 9.457684976288999, 49.185928158895003 ], [ 9.457684976288997, 49.184829353623002 ], [ 9.456190644531999, 49.183608430259 ], [ 9.456751018939999, 49.182143282457993 ], [ 9.455817061592001, 49.182021184850001 ], [ 9.45693781041, 49.177014923541996 ], [ 9.461607597149998, 49.173595722372994 ], [ 9.467211341238, 49.174694777078003 ], [ 9.467211341238, 49.173351484681 ], [ 9.463288720376999, 49.172130278141992 ], [ 9.462728345967998, 49.167733685160997 ], [ 9.454883104244001, 49.17066479052999 ], [ 9.451334066322, 49.168588608818993 ], [ 9.445917113703, 49.168466477771993 ], [ 9.440873744024, 49.162848123925002 ], [ 9.452828398078998, 49.157839923394 ], [ 9.459739682454, 49.154663728934992 ], [ 9.455630270123001, 49.152464705769994 ], [ 9.455069895714001, 49.148432909766008 ], [ 9.454696312774999, 49.144889545443 ], [ 9.458805725105998, 49.147211088623003 ], [ 9.459739682454, 49.151365157580997 ], [ 9.462915137436998, 49.154297231852993 ], [ 9.467211341238, 49.153075555329991 ], [ 9.466650966829999, 49.150387760924993 ], [ 9.470200004751998, 49.147455455261998 ], [ 9.474496208552999, 49.147088904850996 ], [ 9.481033909989, 49.154663728934992 ], [ 9.495043270209999, 49.150387760924993 ], [ 9.508118673082, 49.145989237349994 ], [ 9.507184715733999, 49.141956914376991 ], [ 9.509613004839, 49.138779701540997 ], [ 9.509799796307998, 49.136091131587001 ], [ 9.512228085413, 49.13548007262299 ], [ 9.512975251292, 49.134135716385991 ], [ 9.511294128064998, 49.132546884735987 ], [ 9.517271455092999, 49.132546884735987 ], [ 9.521474263159, 49.124968679371001 ], [ 9.524649718141999, 49.127780084247995 ], [ 9.527638381655999, 49.125824341208002 ], [ 9.533242125744, 49.123746279705003 ], [ 9.536043997787999, 49.121301389972999 ], [ 9.537351538075001, 49.12362403808099 ], [ 9.539406244240999, 49.124235243187002 ], [ 9.542581699224, 49.123746279705003 ], [ 9.543328865103, 49.125090917680005 ], [ 9.541647741875998, 49.127291155720002 ], [ 9.541460950407, 49.128757926839995 ], [ 9.543538709680178, 49.129415788242305 ], [ 9.546691111555583, 49.130560773563694 ], [ 9.545990643544565, 49.132119113668395 ], [ 9.553462302328786, 49.133738513247387 ], [ 9.559392931488999, 49.130469104973002 ], [ 9.559392931488999, 49.131813560646002 ], [ 9.562568386472, 49.131202448951001 ], [ 9.570226836726, 49.124601962634998 ], [ 9.570040045255999, 49.12313506857199 ], [ 9.562381595002, 49.122890582010001 ], [ 9.560700471775998, 49.12215711508999 ], [ 9.559206140019, 49.117633829372998 ], [ 9.56368913529, 49.117022542904998 ], [ 9.569292879377999, 49.119100886158002 ], [ 9.577138121100999, 49.120690148706998 ], [ 9.582181490780998, 49.117633829372998 ], [ 9.586290903111999, 49.115922208279002 ], [ 9.591521064260998, 49.11237651955399 ], [ 9.593015396018, 49.113599199466996 ], [ 9.589466358095001, 49.117144800801 ], [ 9.592455021609, 49.121545884369993 ], [ 9.598992723045001, 49.118978633083003 ], [ 9.603102135375998, 49.118367363189002 ], [ 9.603489668463036, 49.11852876755885 ], [ 9.609079462404001, 49.120201150269999 ] ] ] ] } },
{ "type": "Feature", "properties": { "fid": 39, "amt": "Künzelsau" }, "geometry": { "type": "MultiPolygon", "coordinates": [ [ [ [ 9.440657766387375, 49.363441485985255 ], [ 9.441901097106856, 49.370546066211361 ], [ 9.449559547360682, 49.374438134985311 ], [ 9.448065215603837, 49.377235369072245 ], [ 9.443021845924489, 49.381248513829703 ], [ 9.445636926498967, 49.388544301077111 ], [ 9.450867087647923, 49.391219151639127 ], [ 9.457591580553721, 49.391340732295077 ], [ 9.463568907581099, 49.394744868492339 ], [ 9.466183988155578, 49.391219151639127 ], [ 9.471600940774138, 49.389395405690287 ], [ 9.473095272530983, 49.384531752151929 ], [ 9.480940514254415, 49.382221348054799 ], [ 9.4904668792043, 49.379424397747478 ], [ 9.49532345741404, 49.378329895597638 ], [ 9.498312120927732, 49.379181177154045 ], [ 9.50186115885024, 49.3752894839512 ], [ 9.508772443225642, 49.37468137905168 ], [ 9.514002604374598, 49.376627288247647 ], [ 9.516617684949074, 49.379424397747478 ], [ 9.522221429037243, 49.378816344006871 ], [ 9.531000628108705, 49.38088369602999 ], [ 9.535483623379237, 49.378086669587418 ], [ 9.543702448041882, 49.377843442373461 ], [ 9.552108064174131, 49.375897581327273 ], [ 9.555843893566244, 49.375654343279649 ], [ 9.559579722958354, 49.377600213955766 ], [ 9.563502343820071, 49.374316512500712 ], [ 9.568732504969025, 49.375775962453929 ], [ 9.574336249057193, 49.372735392815414 ], [ 9.575643789344431, 49.370302801680907 ], [ 9.572841917300348, 49.368721552890733 ], [ 9.573402291709163, 49.367140253240279 ], [ 9.563689135289676, 49.366775330713516 ], [ 9.559206140019139, 49.364829031492739 ], [ 9.556591059444662, 49.360084604366676 ], [ 9.560326888836775, 49.35862468854166 ], [ 9.560140097367169, 49.356313066517856 ], [ 9.557338225323086, 49.355218049742554 ], [ 9.556777850914269, 49.353392967609032 ], [ 9.559392931488748, 49.351202779659751 ], [ 9.564809884107309, 49.351324459326335 ], [ 9.569666462317054, 49.353514641858062 ], [ 9.575456997874825, 49.353149618208022 ], [ 9.580313576084571, 49.350716057983661 ], [ 9.58404940547668, 49.349864283462836 ], [ 9.589466358095242, 49.349985966440173 ], [ 9.58834560927761, 49.354609696555663 ], [ 9.585917320172735, 49.357529723231778 ], [ 9.581247533432595, 49.363855852990746 ], [ 9.580500367554173, 49.367261893480617 ], [ 9.590587106912874, 49.366045477534314 ], [ 9.59282860454814, 49.364464091811662 ], [ 9.593388978956957, 49.361666130937401 ], [ 9.601047429210787, 49.361057857506331 ], [ 9.606651173298951, 49.361544476853105 ], [ 9.613936040613567, 49.363977501356842 ], [ 9.626451069077138, 49.367870090168111 ], [ 9.626451069077138, 49.370910960749939 ], [ 9.627758609364381, 49.372735392815414 ], [ 9.628132192303591, 49.375654343279649 ], [ 9.626264277607536, 49.378816344006871 ], [ 9.628692566712408, 49.378937955356854 ], [ 9.630186898469253, 49.381978141304089 ], [ 9.633922727861362, 49.379302787601219 ], [ 9.63952647194953, 49.381491724191534 ], [ 9.644569841628877, 49.385018139172004 ], [ 9.651107543065072, 49.385139735174718 ], [ 9.656524495683634, 49.386963639104884 ], [ 9.665490486224702, 49.385261330876517 ], [ 9.676137599992218, 49.382221348054799 ], [ 9.683235675837228, 49.381370119161076 ], [ 9.683235675837228, 49.384653349358338 ], [ 9.686971505229341, 49.384410154644613 ], [ 9.683982841715652, 49.387206821179937 ], [ 9.686037547881313, 49.390975989424497 ], [ 9.683422467306835, 49.393893856559792 ], [ 9.680060220853935, 49.400823096366061 ], [ 9.679313054975511, 49.405928226447337 ], [ 9.681367761141173, 49.409331351630385 ], [ 9.679126263505905, 49.412734240921594 ], [ 9.687531879638158, 49.408845205332405 ], [ 9.692762040787112, 49.412005070217212 ], [ 9.698178993405673, 49.414800165762706 ], [ 9.696497870179222, 49.416866003651371 ], [ 9.699673325162518, 49.417716617508852 ], [ 9.706958192477131, 49.417230554252654 ], [ 9.709573273051612, 49.414314073622847 ], [ 9.709760064521214, 49.411275888681224 ], [ 9.711627979217269, 49.408845205332405 ], [ 9.710507230399639, 49.401795543017272 ], [ 9.711067604808454, 49.398756583291643 ], [ 9.718352472123071, 49.396689983257211 ], [ 9.723582633272029, 49.397662511752927 ], [ 9.733482581161123, 49.398513458389338 ], [ 9.7394599081885, 49.39936439028164 ], [ 9.743382529050214, 49.395717435503727 ], [ 9.747865524320749, 49.394501723730436 ], [ 9.752908894000097, 49.394988012050611 ], [ 9.751227770773649, 49.398027204973928 ], [ 9.758325846618659, 49.402889522481452 ], [ 9.762248467480379, 49.401917097494646 ], [ 9.758139055149051, 49.400336865818943 ], [ 9.755337183104972, 49.397540946744122 ], [ 9.756457931922604, 49.396203711787706 ], [ 9.760567344253927, 49.395960574247525 ], [ 9.765237130994066, 49.39741938143441 ], [ 9.767852211568544, 49.395717435503727 ], [ 9.772895581247891, 49.393407557406945 ], [ 9.782048363258566, 49.39741938143441 ], [ 9.787091732937915, 49.401917097494646 ], [ 9.78858606469476, 49.4067790298582 ], [ 9.797178472296615, 49.40702211383902 ], [ 9.804276548141624, 49.406535944673813 ], [ 9.804650131080834, 49.403618828584037 ], [ 9.801287884627936, 49.401187766116976 ], [ 9.803902965202415, 49.395839005026083 ], [ 9.807078420185707, 49.391219151639127 ], [ 9.809506709290579, 49.391219151639127 ], [ 9.812682164273872, 49.388179537443428 ], [ 9.821087780406124, 49.390003328529424 ], [ 9.827251898903109, 49.393164406025079 ], [ 9.828933022129558, 49.396933117186563 ], [ 9.837338638261805, 49.396933117186563 ], [ 9.837712221201018, 49.394380150898115 ], [ 9.830987728295218, 49.392556522304503 ], [ 9.832668851521666, 49.390368078621918 ], [ 9.835657515035356, 49.389152234448254 ], [ 9.839393344427465, 49.382950961084696 ], [ 9.842195216471552, 49.38258615592391 ], [ 9.847238586150898, 49.375167863573175 ], [ 9.84256879941076, 49.372127256317157 ], [ 9.841261259123522, 49.370910960749939 ], [ 9.84350275675879, 49.369937902628145 ], [ 9.849106500846958, 49.370546066211361 ], [ 9.851721581421435, 49.368721552890733 ], [ 9.856391368161573, 49.369694635088244 ], [ 9.858632865796837, 49.364707385233324 ], [ 9.863302652536976, 49.364464091811662 ], [ 9.865730941641852, 49.366167120483233 ], [ 9.867225273398697, 49.36276100415288 ], [ 9.871334685730016, 49.360814546027186 ], [ 9.875070515122129, 49.360327919457355 ], [ 9.878432761575029, 49.364585738672972 ], [ 9.881608216558323, 49.362639352777215 ], [ 9.876751638348578, 49.359354651871506 ], [ 9.876004472470154, 49.356069731563458 ], [ 9.884410088602408, 49.355218049742554 ], [ 9.887585543585701, 49.35594806363482 ], [ 9.886838377707278, 49.3543663531741 ], [ 9.884410088602408, 49.353149618208022 ], [ 9.88459688007201, 49.35059437681219 ], [ 9.886464794768068, 49.34889080880891 ], [ 9.887025169176884, 49.346943801712726 ], [ 9.88459688007201, 49.343292955728216 ], [ 9.883102548315165, 49.339641838853375 ], [ 9.883289339784774, 49.337451038698937 ], [ 9.885344045950431, 49.337207610439599 ], [ 9.885157254480829, 49.335016701925575 ], [ 9.875817681000552, 49.332460518731935 ], [ 9.868346022216329, 49.337694465754261 ], [ 9.862181903719344, 49.339885255072836 ], [ 9.858259282857629, 49.339641838853375 ], [ 9.856204576691969, 49.341954244327766 ], [ 9.848732917907745, 49.343049556364328 ], [ 9.846678211742082, 49.343049556364328 ], [ 9.845744254394058, 49.339885255072836 ], [ 9.850040458194982, 49.338181316252978 ], [ 9.848732917907745, 49.336112168373113 ], [ 9.857512116979207, 49.333556042069169 ], [ 9.858819657266444, 49.324912917663362 ], [ 9.862742278128161, 49.324060696460464 ], [ 9.865357358702639, 49.324425935924957 ], [ 9.869093188094752, 49.320164640266853 ], [ 9.858819657266444, 49.312980478550145 ], [ 9.851161207012618, 49.312006274250308 ], [ 9.851161207012618, 49.310666711879414 ], [ 9.845183879985241, 49.31030137036548 ], [ 9.841634842062735, 49.30847462215511 ], [ 9.855457410813544, 49.306160643851015 ], [ 9.862181903719344, 49.305429891281683 ], [ 9.861434737840922, 49.302750372470427 ], [ 9.855270619343937, 49.303359366813169 ], [ 9.851908372891042, 49.302993971110681 ], [ 9.85358949611749, 49.294223661394355 ], [ 9.856764951100782, 49.293370909150134 ], [ 9.858259282857629, 49.291665360404487 ], [ 9.859753614614474, 49.291178049924312 ], [ 9.859193240205657, 49.289350592720766 ], [ 9.857512116979207, 49.289594257595198 ], [ 9.85695174257039, 49.287035716348861 ], [ 9.844249922637212, 49.286548360105179 ], [ 9.842755590880367, 49.285573633165988 ], [ 9.838272595609835, 49.28532994842039 ], [ 9.83640468091378, 49.286548360105179 ], [ 9.832482060052063, 49.284233352161586 ], [ 9.829119813599164, 49.27814070662194 ], [ 9.814830266174342, 49.282283787484758 ], [ 9.823049090836983, 49.277470469658688 ], [ 9.826411337289883, 49.273144175591412 ], [ 9.8269717116987, 49.269000326931241 ], [ 9.830427353886403, 49.265648430008909 ], [ 9.814456683235129, 49.261199196938868 ], [ 9.815390640583159, 49.257846770051863 ], [ 9.812308581334664, 49.257176257347503 ], [ 9.812868955743479, 49.25595712000225 ], [ 9.818752887036057, 49.257176257347503 ], [ 9.820153823058099, 49.256810519305745 ], [ 9.819686844384085, 49.254798911632292 ], [ 9.819033074240464, 49.251324123459902 ], [ 9.815110453378749, 49.251811827783499 ], [ 9.814456683235129, 49.250958342055299 ], [ 9.803529382263202, 49.252482413361271 ], [ 9.806424650042089, 49.250043876686547 ], [ 9.810907645312621, 49.247117473676226 ], [ 9.814083100295917, 49.250165806381084 ], [ 9.818472699831648, 49.249007462124631 ], [ 9.819033074240464, 49.242666569932133 ], [ 9.826224545820276, 49.235897988553482 ], [ 9.830427353886403, 49.232421870062339 ], [ 9.827905669046729, 49.227542694670731 ], [ 9.828466043455546, 49.220589037143078 ], [ 9.817165159544411, 49.219918018423314 ], [ 9.810534062373412, 49.219185987610878 ], [ 9.811281228251836, 49.217660888593691 ], [ 9.812682164273877, 49.217416868383715 ], [ 9.80875954341216, 49.214366514107532 ], [ 9.801474676097545, 49.208753370388756 ], [ 9.805770879898471, 49.207349984874917 ], [ 9.802128446241165, 49.19960013891798 ], [ 9.802782216384783, 49.192703585567436 ], [ 9.800820905953922, 49.190567289929376 ], [ 9.808385960472947, 49.186721725305809 ], [ 9.80474352681564, 49.184707262642448 ], [ 9.793816225843715, 49.18794257185462 ], [ 9.790827562330028, 49.188614024616335 ], [ 9.782328550462976, 49.18806465485271 ], [ 9.782048363258566, 49.195144953336658 ], [ 9.772802185513092, 49.198623694225411 ], [ 9.767011649955316, 49.204848198859445 ], [ 9.769533334794991, 49.209546570667563 ], [ 9.769533334794991, 49.215098616301709 ], [ 9.759539991171097, 49.218697961045557 ], [ 9.755243787370169, 49.218392941995077 ], [ 9.756924910597, 49.211621034308997 ], [ 9.749546647546998, 49.21235317716399 ], [ 9.748799481668998, 49.218453945955993 ], [ 9.749266460342998, 49.220345031390003 ], [ 9.746931566972998, 49.221748048017993 ], [ 9.743382529049999, 49.223151024814996 ], [ 9.738432555106, 49.223578009846996 ], [ 9.736284453204998, 49.224248978871991 ], [ 9.735910870266, 49.225773874590999 ], [ 9.740954239944999, 49.225468899211997 ], [ 9.741608010088999, 49.226566801768001 ], [ 9.746838171238, 49.224858942806001 ], [ 9.750293813425998, 49.225285913080995 ], [ 9.752535311060999, 49.224309975604001 ], [ 9.755617370308999, 49.225773874590999 ], [ 9.758886221026998, 49.226200836959997 ], [ 9.764904907556614, 49.22553380923582 ], [ 9.764933594855972, 49.225529894438417 ], [ 9.764116382175999, 49.229067488743993 ], [ 9.763275820563001, 49.231568049153999 ], [ 9.763462612033001, 49.237483505223999 ], [ 9.764583360850001, 49.240044616946996 ], [ 9.764022986442001, 49.242361698829995 ], [ 9.761407905866999, 49.24455672875299 ], [ 9.758792825293, 49.246020027827988 ], [ 9.755056995901001, 49.246385845821003 ], [ 9.747958920055998, 49.246995536452992 ], [ 9.744970256542, 49.247605219556995 ], [ 9.744596673602999, 49.249190360392994 ], [ 9.748519294463998, 49.250409664866993 ], [ 9.751134375038998, 49.253213950874994 ], [ 9.749453251812, 49.256383821497991 ], [ 9.747585337116, 49.261991555474999 ], [ 9.741421218618999, 49.262479154403998 ], [ 9.741981593027997, 49.260528729778997 ], [ 9.744596673602999, 49.260528729778997 ], [ 9.745157048010999, 49.256749562701998 ], [ 9.741047635679999, 49.256261907161992 ], [ 9.739740095393, 49.25760294830399 ], [ 9.737872180696998, 49.261747754203 ], [ 9.733015602487001, 49.263454337808994 ], [ 9.728719398685998, 49.258822044996997 ], [ 9.724609986354999, 49.260528729778997 ], [ 9.723489237537001, 49.259065860723005 ], [ 9.716204370222998, 49.261382050038002 ], [ 9.715643995814, 49.26442950194199 ], [ 9.712468540829999, 49.264063817650992 ], [ 9.708732711437998, 49.266135992804003 ], [ 9.707238379682, 49.26442950194199 ], [ 9.701821427062999, 49.267232991479005 ], [ 9.694162976809, 49.266989216104001 ], [ 9.690987521826001, 49.266745439524009 ], [ 9.686504526555, 49.266379772394991 ], [ 9.685010194798, 49.26625788274999 ], [ 9.683889445981, 49.262235355541002 ], [ 9.680340408057999, 49.261991555474999 ], [ 9.679593242179998, 49.260163016580002 ], [ 9.673989498092, 49.262966748514991 ], [ 9.674176289561, 49.261016343161991 ], [ 9.671934791925999, 49.260894440267997 ], [ 9.670814043107999, 49.263576234379002 ], [ 9.667638588125, 49.262722952061992 ], [ 9.666704630777, 49.265404646803994 ], [ 9.665583881959, 49.265648430009001 ], [ 9.665023507550998, 49.269061268403995 ], [ 9.657551848765998, 49.26869561843899 ], [ 9.65568393407, 49.270036321728007 ], [ 9.654936768191998, 49.266135992804003 ], [ 9.650080189981999, 49.265648430009001 ], [ 9.651387730268999, 49.264063817650992 ], [ 9.644850028832998, 49.263454337808994 ], [ 9.644289654424, 49.262113455658998 ], [ 9.640180242092999, 49.263210543763996 ], [ 9.640927407971999, 49.261869654988999 ], [ 9.636257621230998, 49.261260148046993 ], [ 9.633829332126998, 49.260163016580002 ], [ 9.633829332126998, 49.258212500414992 ], [ 9.632148208899999, 49.258456319151001 ], [ 9.631587834490999, 49.259553488558993 ], [ 9.629346336856001, 49.258822044996997 ], [ 9.629719919795001, 49.257724859329002 ], [ 9.626544464812, 49.257237213424006 ], [ 9.624489758646, 49.257481036978994 ], [ 9.623742592767998, 49.256749562701998 ], [ 9.622061469540999, 49.257359125351996 ], [ 9.620006763376001, 49.256993388664995 ], [ 9.621314303663, 49.25467699338099 ], [ 9.610200211221001, 49.255896162344996 ], [ 9.608238900790999, 49.258639182412999 ], [ 9.603288926845998, 49.258639182412999 ], [ 9.600206867597999, 49.263149595065002 ], [ 9.595163497917998, 49.260041111577991 ], [ 9.590400315443, 49.263027697440002 ], [ 9.585917320172999, 49.26552653855699 ], [ 9.581294231299998, 49.268329965764003 ], [ 9.577745193376998, 49.267172047747998 ], [ 9.575223508538, 49.27021914208099 ], [ 9.571674470614999, 49.26997538146 ], [ 9.569713160184, 49.267903367551 ], [ 9.567565058283998, 49.273022302657992 ], [ 9.569806555919, 49.274119148220002 ], [ 9.571300887675999, 49.271864494771002 ], [ 9.5791461294, 49.272595745018997 ], [ 9.579426316603998, 49.274911299292 ], [ 9.574102759719999, 49.275276903188001 ], [ 9.575316904272999, 49.282344712548003 ], [ 9.577838589112, 49.283867814655991 ], [ 9.586057413774999, 49.283502274439996 ], [ 9.585030060691999, 49.287949496321993 ], [ 9.586897975388, 49.289898836994993 ], [ 9.583815916140001, 49.291848100593 ], [ 9.579986691012998, 49.297269084696993 ], [ 9.571861262084999, 49.293675465216999 ], [ 9.567938641223, 49.294650031983991 ], [ 9.563082063013001, 49.299522576801003 ], [ 9.561774522725999, 49.303602962442994 ], [ 9.560466982438998, 49.304760025238998 ], [ 9.555610404228998, 49.300375222618996 ], [ 9.547858558241, 49.297086364604993 ], [ 9.542535001357001, 49.296294569712998 ], [ 9.536931257269, 49.296477292739993 ], [ 9.530767138771999, 49.297451804112001 ], [ 9.526564330706, 49.295746396565995 ], [ 9.519466254860998, 49.301836866843999 ], [ 9.517037965756, 49.301715064814999 ], [ 9.514790630886999, 49.304177691108997 ], [ 9.519343672958689, 49.309353753186322 ], [ 9.516775290251614, 49.312322131661325 ], [ 9.497979398622562, 49.311256580480027 ], [ 9.482919336385621, 49.315899170629287 ], [ 9.469260210170715, 49.321834959917901 ], [ 9.464823912767587, 49.338420936214305 ], [ 9.467392295474662, 49.339181626773545 ], [ 9.469960678181737, 49.336595230900656 ], [ 9.477665826302964, 49.337584163019017 ], [ 9.481868634369089, 49.340094439924542 ], [ 9.491908675860381, 49.338877351960761 ], [ 9.495527760583988, 49.332639303719127 ], [ 9.497979398622562, 49.332943617097669 ], [ 9.498563121965077, 49.340702972619113 ], [ 9.502415696025693, 49.343821584574719 ], [ 9.503583142710728, 49.349601903518789 ], [ 9.497745909285554, 49.351883421427722 ], [ 9.503699887379229, 49.354621103247155 ], [ 9.503933376716237, 49.355609673125677 ], [ 9.493776590556438, 49.355001324782528 ], [ 9.489807271827319, 49.352187615820888 ], [ 9.481051421689566, 49.353252281383398 ], [ 9.469610444176228, 49.349601903518789 ], [ 9.463656466082552, 49.351883421427722 ], [ 9.459453658016431, 49.34906953411479 ], [ 9.458519700668402, 49.350134267161877 ], [ 9.453733169259761, 49.358195069642093 ], [ 9.450464318541664, 49.357358632699977 ], [ 9.443809872436971, 49.359031492358916 ], [ 9.440657766387375, 49.363441485985255 ] ] ] ] } },
{ "type": "Feature", "properties": { "fid": 40, "amt": "Mergentheim" }, "geometry": { "type": "MultiPolygon", "coordinates": [ [ [ [ 9.715550600078997, 49.430474056300845 ], [ 9.711441187747674, 49.434482852022484 ], [ 9.711441187747674, 49.43715520049409 ], [ 9.708452524233982, 49.441284907190585 ], [ 9.707892149825168, 49.443713983974988 ], [ 9.710507230399644, 49.449421840770349 ], [ 9.709573273051619, 49.45136478934328 ], [ 9.703035571615422, 49.449300403927602 ], [ 9.699112950753705, 49.458407332380105 ], [ 9.706397818068321, 49.463263669038064 ], [ 9.702101614267397, 49.464234878616793 ], [ 9.704343111902663, 49.469212025563976 ], [ 9.702661988676212, 49.47091142335308 ], [ 9.694443164013567, 49.470183117233681 ], [ 9.691641291969482, 49.47443141695107 ], [ 9.695750704300805, 49.476494743870454 ], [ 9.713682685382938, 49.479650252204095 ], [ 9.7224618844544, 49.481834715792679 ], [ 9.730120334708229, 49.480742496179367 ], [ 9.726571296785723, 49.484625833012785 ], [ 9.727878837072961, 49.487416791131523 ], [ 9.7325486238131, 49.490086254371803 ], [ 9.732175040873891, 49.493847523690469 ], [ 9.7291863773602, 49.496273995677818 ], [ 9.73385616410034, 49.497123232453447 ], [ 9.734229747039548, 49.502824869170944 ], [ 9.728626002951385, 49.500883961040309 ], [ 9.72489017355927, 49.501975731336792 ], [ 9.724516590620063, 49.513862320091711 ], [ 9.72825242001217, 49.516530341031356 ], [ 9.732175040873891, 49.518470628481893 ], [ 9.73161466646507, 49.52125965682724 ], [ 9.735350495857183, 49.523442263705114 ], [ 9.740767448475745, 49.521017138937985 ], [ 9.741327822884562, 49.51895568831641 ], [ 9.750107021956021, 49.519562006343762 ], [ 9.756644723392217, 49.51895568831641 ], [ 9.763742799237226, 49.519440743339693 ], [ 9.768039003038156, 49.521623431405892 ], [ 9.773829538595928, 49.521138398032967 ], [ 9.779059699744881, 49.521017138937985 ], [ 9.78410306942423, 49.522108459967654 ], [ 9.783916277954628, 49.528898354668485 ], [ 9.786157775589896, 49.529383311064485 ], [ 9.788772856164369, 49.523442263705114 ], [ 9.796804889357407, 49.52441227993414 ], [ 9.799233178462282, 49.523078502657789 ], [ 9.804276548141631, 49.523199756640928 ], [ 9.807825586064137, 49.526352254659322 ], [ 9.811001041047431, 49.53192925321423 ], [ 9.81529724484836, 49.537748051633578 ], [ 9.815484036317967, 49.540414769391731 ], [ 9.820900988936527, 49.542596521135906 ], [ 9.822955695102186, 49.545141775049757 ], [ 9.824076443919818, 49.549625947436219 ], [ 9.816791576605207, 49.546717341979509 ], [ 9.819033074240471, 49.548898812307264 ], [ 9.81193499839546, 49.548535240683989 ], [ 9.818285908362048, 49.551080185223931 ], [ 9.812495372804277, 49.551080185223931 ], [ 9.812682164273884, 49.552292016975763 ], [ 9.807638794594531, 49.553746175392732 ], [ 9.813616121621909, 49.55483676579464 ], [ 9.819033074240471, 49.556896703445517 ], [ 9.821834946284554, 49.553624997178183 ], [ 9.829306605068776, 49.551928470606995 ], [ 9.835844306504972, 49.549383570262499 ], [ 9.841448050593135, 49.549868323407317 ], [ 9.848732917907755, 49.546474950374453 ], [ 9.84966687525578, 49.543808563345472 ], [ 9.862181903719351, 49.544778175465588 ], [ 9.860500780492904, 49.55023188510912 ], [ 9.864983775763436, 49.554715590285888 ], [ 9.863863026945804, 49.557260212835317 ], [ 9.866104524581068, 49.558471891259934 ], [ 9.863115861067381, 49.560168190547721 ], [ 9.866478107520281, 49.561258637545791 ], [ 9.865917733111466, 49.563318304325129 ], [ 9.865544150172251, 49.566710507272887 ], [ 9.866664898989885, 49.569375644246954 ], [ 9.875444098061346, 49.569739060742961 ], [ 9.874136557774108, 49.573494206111206 ], [ 9.879460114657865, 49.578218010919976 ], [ 9.886931773442086, 49.578096893431244 ], [ 9.889920436955776, 49.581366960116348 ], [ 9.89720530427039, 49.583425778568753 ], [ 9.898326053088025, 49.585726708153885 ], [ 9.89477701516552, 49.587179870929532 ], [ 9.898886427496842, 49.588148622066313 ], [ 9.899820384844867, 49.583910193814958 ], [ 9.902995839828165, 49.587058775684795 ], [ 9.905050545993827, 49.585968904955706 ], [ 9.902061882480137, 49.580761408744635 ], [ 9.905424128933035, 49.581124740469463 ], [ 9.906731669220276, 49.583183569142093 ], [ 9.912148621838837, 49.584152399634505 ], [ 9.914390119474104, 49.581488069488913 ], [ 9.910841081551599, 49.5806402975685 ], [ 9.913456162126074, 49.578702477868902 ], [ 9.906358086281065, 49.577370182186172 ], [ 9.909159958325146, 49.575068858516623 ], [ 9.903369422767375, 49.573009687458047 ], [ 9.900007176314475, 49.569133365079864 ], [ 9.89813926161842, 49.559320048269363 ], [ 9.911961830369229, 49.560895157918786 ], [ 9.917378782987791, 49.559925865685642 ], [ 9.921114612379899, 49.562833684663978 ], [ 9.926531564998461, 49.55871422333724 ], [ 9.923729692954378, 49.556412020050161 ], [ 9.928586271164123, 49.553867353306629 ], [ 9.918686323275031, 49.551807287882781 ], [ 9.926531564998461, 49.551564921532432 ], [ 9.928959854103336, 49.548171666354861 ], [ 9.924663650302408, 49.547323315730672 ], [ 9.921488195319114, 49.549747135572083 ], [ 9.919807072092661, 49.548777622066822 ], [ 9.923356110015169, 49.544050968179441 ], [ 9.920180655031876, 49.54296013695572 ], [ 9.923169318545561, 49.541384448860136 ], [ 9.918686323275031, 49.540535980377612 ], [ 9.927652313816099, 49.535081188351079 ], [ 9.926531564998461, 49.523806022046202 ], [ 9.919246697683846, 49.520895879542302 ], [ 9.916444825639761, 49.517621762194459 ], [ 9.918592927540228, 49.514104873464035 ], [ 9.923823088689186, 49.510709016792482 ], [ 9.927745709550898, 49.508283260541113 ], [ 9.924196671628396, 49.502946173372905 ], [ 9.920274050766681, 49.501126578766879 ], [ 9.918406136070624, 49.496273995677818 ], [ 9.916164638435358, 49.490450260808224 ], [ 9.927932501020505, 49.484868531339004 ], [ 9.942875818588952, 49.482441493940001 ], [ 9.953149349417254, 49.480863855117242 ], [ 9.956324804400552, 49.483533675657199 ], [ 9.972202079317022, 49.48547527189131 ], [ 9.975003951361106, 49.485232576572649 ], [ 9.973322828134656, 49.481227930126266 ], [ 9.977432240465978, 49.481227930126266 ], [ 9.983222776023748, 49.484625833012785 ], [ 9.996484970365742, 49.486203350629062 ], [ 10.004890586497995, 49.484261783267755 ], [ 10.012735828221427, 49.482441493940001 ], [ 10.017312219226756, 49.48574830268678 ], [ 10.020861257149262, 49.48574830268678 ], [ 10.025157460950188, 49.494120507794477 ], [ 10.027959332994273, 49.50236997573522 ], [ 10.034123451491256, 49.501884751409136 ], [ 10.03729890647455, 49.50503862352042 ], [ 10.050374309346937, 49.508313583236657 ], [ 10.052429015512597, 49.509283899570207 ], [ 10.050934683755758, 49.513043693579768 ], [ 10.058593134009584, 49.513528807240753 ], [ 10.059527091357612, 49.516318117421129 ], [ 10.061581797523273, 49.516560658614772 ], [ 10.060087465766427, 49.518258413291392 ], [ 10.054296930208652, 49.518379679227301 ], [ 10.045891314076405, 49.521653745831941 ], [ 10.03729890647455, 49.527716253297896 ], [ 10.051308266694965, 49.532686948487274 ], [ 10.052802598451812, 49.537051044595415 ], [ 10.059713882827214, 49.53717226392483 ], [ 10.061581797523273, 49.538990517785834 ], [ 10.058406342539977, 49.54068749368713 ], [ 10.058966716948795, 49.545778067810943 ], [ 10.064383669567354, 49.546990031097693 ], [ 10.069800622185916, 49.543475254735057 ], [ 10.076711906561322, 49.542263204257303 ], [ 10.077459072439744, 49.540808703996525 ], [ 10.085864688571993, 49.540445072166378 ], [ 10.092028807068978, 49.53171709643302 ], [ 10.092402390008187, 49.529171143233199 ], [ 10.087919394737655, 49.525291340519018 ], [ 10.080634527423038, 49.526140073672984 ], [ 10.074470408926054, 49.523957587222931 ], [ 10.080260944483824, 49.519228532359016 ], [ 10.077645863909348, 49.515469213771098 ], [ 10.085677897102387, 49.513528807240753 ], [ 10.081381693301461, 49.510254196657819 ], [ 10.085491105632784, 49.510254196657819 ], [ 10.089974100903316, 49.510981906843448 ], [ 10.099313674383593, 49.512679855176572 ], [ 10.102115546427678, 49.514620295386415 ], [ 10.107158916107027, 49.513043693579768 ], [ 10.107906081985449, 49.510254196657819 ], [ 10.113136243134404, 49.511345757876605 ], [ 10.115564532239274, 49.508556164124357 ], [ 10.117432446935332, 49.511103190821885 ], [ 10.119673944570597, 49.50746454065704 ], [ 10.114630574891249, 49.506615483342102 ], [ 10.116498489587304, 49.50091428832193 ], [ 10.107906081985449, 49.498488046398798 ], [ 10.107158916107027, 49.494605809109004 ], [ 10.101741963488465, 49.492057923524982 ], [ 10.099313674383593, 49.490480594555741 ], [ 10.103423086714916, 49.486719066517459 ], [ 10.102675920836495, 49.483199956050512 ], [ 10.106785333167815, 49.482593187301994 ], [ 10.105477792880578, 49.480530117314387 ], [ 10.10865324786387, 49.480530117314387 ], [ 10.110334371090319, 49.477981499088862 ], [ 10.115377740769672, 49.478588324982795 ], [ 10.115751323708881, 49.47373350729108 ], [ 10.114630574891249, 49.472762486004001 ], [ 10.118179612813755, 49.47118453535623 ], [ 10.115938115178489, 49.468999596695177 ], [ 10.121355067797049, 49.464265228605925 ], [ 10.1163116981177, 49.460137457501617 ], [ 10.112762660195193, 49.461958575852229 ], [ 10.106038167289395, 49.461715763982511 ], [ 10.107345707576632, 49.45819485666275 ], [ 10.10230233789728, 49.45540223304679 ], [ 10.098379717035565, 49.45540223304679 ], [ 10.099126882913987, 49.45090941768084 ], [ 10.096325010869903, 49.447752057814071 ], [ 10.103049503775702, 49.446416190500017 ], [ 10.101555172018861, 49.443744346673334 ], [ 10.107345707576632, 49.442529824074605 ], [ 10.111268328438349, 49.446537634487221 ], [ 10.118179612813755, 49.445323181078209 ], [ 10.124156939841132, 49.443379993052396 ], [ 10.130134266868506, 49.4398577684656 ], [ 10.132375764503776, 49.4398577684656 ], [ 10.137232342713521, 49.432569604023186 ], [ 10.140221006227211, 49.429046602972207 ], [ 10.144143627088928, 49.427831716358035 ], [ 10.146198333254585, 49.42248585784057 ], [ 10.149747371177092, 49.420784780708985 ], [ 10.146758707663402, 49.417260933347237 ], [ 10.14862662235946, 49.413858357869685 ], [ 10.15198886881236, 49.413250730283764 ], [ 10.15198886881236, 49.41094167685732 ], [ 10.149560579707485, 49.410212479525143 ], [ 10.150868119994723, 49.405229341187606 ], [ 10.157779404370132, 49.402676806161139 ], [ 10.140781380636028, 49.404013864866876 ], [ 10.137605925652728, 49.404013864866876 ], [ 10.139100257409575, 49.402069040168264 ], [ 10.154977532326045, 49.397085075281225 ], [ 10.161515233762239, 49.396598807723443 ], [ 10.162822774049483, 49.391127965949742 ], [ 10.156098281143683, 49.389061044922215 ], [ 10.149186996768275, 49.387845168400148 ], [ 10.144143627088928, 49.383346163619322 ], [ 10.135551219487072, 49.386507669469921 ], [ 10.133122930382198, 49.384805345443219 ], [ 10.129760683929296, 49.386507669469921 ], [ 10.122849399553894, 49.387966757406481 ], [ 10.112575868725587, 49.383102962435736 ], [ 10.111641911377557, 49.39003372447393 ], [ 10.10902683080308, 49.389061044922215 ], [ 10.107906081985449, 49.391249546831375 ], [ 10.111455119907955, 49.392586916669231 ], [ 10.110521162559927, 49.395990966505913 ], [ 10.112389077255981, 49.397571338024576 ], [ 10.110147579620717, 49.401339711047328 ], [ 10.10323629524531, 49.398179159683465 ], [ 10.098192925565957, 49.398057595953489 ], [ 10.098940091444383, 49.393559526409433 ], [ 10.092962764417003, 49.392586916669231 ], [ 10.090908058251346, 49.394410544134445 ], [ 10.084183565345544, 49.392951647578634 ], [ 10.083623190936725, 49.391006384767188 ], [ 10.078953404196586, 49.391857446725879 ], [ 10.076898698030929, 49.393316375779833 ], [ 10.074843991865267, 49.391735867348793 ], [ 10.071108162473154, 49.391735867348793 ], [ 10.071108162473154, 49.393681101272875 ], [ 10.067559124550646, 49.393559526409433 ], [ 10.066625167202622, 49.39003372447393 ], [ 10.059153508418397, 49.388696285125206 ], [ 10.052242224042995, 49.390520057027871 ], [ 10.045517731137192, 49.399394780433731 ], [ 10.03972719557942, 49.397328207254702 ], [ 10.035804574717707, 49.398300723112548 ], [ 10.030014039159935, 49.395504688115594 ], [ 10.023663129193347, 49.395869397359689 ], [ 10.023289546254134, 49.398300723112548 ], [ 10.020300882740447, 49.397328207254702 ], [ 10.018432968044388, 49.399637900972991 ], [ 10.013016015425826, 49.400853485615443 ], [ 10.008159437216085, 49.400610371094132 ], [ 10.004983982232787, 49.401582821957888 ], [ 9.998446280796593, 49.401218155140697 ], [ 9.99321611964764, 49.40364921610329 ], [ 9.98611804380263, 49.402312147468095 ], [ 9.978833176488012, 49.404135413852948 ], [ 9.975284138565506, 49.40073192850523 ], [ 9.969306811538129, 49.400610371094132 ], [ 9.960154029527457, 49.399273219712747 ], [ 9.953803119560868, 49.401461266653051 ], [ 9.953616328091265, 49.404743154269994 ], [ 9.945957877837435, 49.408267900350872 ], [ 9.931388143208201, 49.411913923117616 ], [ 9.922795735606348, 49.412764622799259 ], [ 9.912522204778039, 49.412035452546185 ], [ 9.90906656259034, 49.41264309517593 ], [ 9.906638273485465, 49.409969411340718 ], [ 9.901408112336512, 49.41094167685732 ], [ 9.897485491474795, 49.404256962538142 ], [ 9.892068538856233, 49.403163013539356 ], [ 9.891881747386625, 49.400488813382125 ], [ 9.877685595696606, 49.395383117765753 ], [ 9.875257306591733, 49.389790556391496 ], [ 9.879740301862267, 49.387966757406481 ], [ 9.871147894260414, 49.382859760048461 ], [ 9.871334685730016, 49.376414458181685 ], [ 9.873389391895678, 49.375076648092204 ], [ 9.871334685730016, 49.37349555285828 ], [ 9.868906396625146, 49.374225295439814 ], [ 9.866478107520274, 49.370698105931631 ], [ 9.856391368161573, 49.369694635088244 ], [ 9.851721581421435, 49.368721552890733 ], [ 9.849106500846958, 49.370546066211361 ], [ 9.84350275675879, 49.369937902628145 ], [ 9.841261259123522, 49.370910960749939 ], [ 9.847238586150898, 49.375167863573175 ], [ 9.842195216471552, 49.38258615592391 ], [ 9.839393344427465, 49.382950961084696 ], [ 9.835657515035356, 49.389152234448254 ], [ 9.832668851521666, 49.390368078621918 ], [ 9.830987728295218, 49.392556522304503 ], [ 9.837712221201018, 49.394380150898115 ], [ 9.837338638261805, 49.396933117186563 ], [ 9.828933022129558, 49.396933117186563 ], [ 9.827251898903109, 49.393164406025079 ], [ 9.821087780406124, 49.390003328529424 ], [ 9.812682164273872, 49.388179537443428 ], [ 9.809506709290579, 49.391219151639127 ], [ 9.807078420185707, 49.391219151639127 ], [ 9.803902965202415, 49.395839005026083 ], [ 9.801287884627936, 49.401187766116976 ], [ 9.804650131080834, 49.403618828584037 ], [ 9.804276548141624, 49.406535944673813 ], [ 9.797178472296615, 49.40702211383902 ], [ 9.78858606469476, 49.4067790298582 ], [ 9.787091732937915, 49.401917097494646 ], [ 9.782048363258566, 49.39741938143441 ], [ 9.772895581247891, 49.393407557406945 ], [ 9.767852211568544, 49.395717435503727 ], [ 9.765237130994066, 49.39741938143441 ], [ 9.760567344253927, 49.395960574247525 ], [ 9.756457931922604, 49.396203711787706 ], [ 9.755337183104972, 49.397540946744122 ], [ 9.758139055149051, 49.400336865818943 ], [ 9.762248467480379, 49.401917097494646 ], [ 9.758325846618659, 49.402889522481452 ], [ 9.751227770773649, 49.398027204973928 ], [ 9.752908894000097, 49.394988012050611 ], [ 9.747865524320749, 49.394501723730436 ], [ 9.743382529050214, 49.395717435503727 ], [ 9.7394599081885, 49.39936439028164 ], [ 9.733482581161123, 49.398513458389338 ], [ 9.723582633272029, 49.397662511752927 ], [ 9.718352472123071, 49.396689983257211 ], [ 9.711067604808454, 49.398756583291643 ], [ 9.710507230399639, 49.401795543017272 ], [ 9.711627979217269, 49.408845205332405 ], [ 9.709760064521214, 49.411275888681224 ], [ 9.709573273051612, 49.414314073622847 ], [ 9.706958192477131, 49.417230554252654 ], [ 9.715550600078997, 49.430474056300845 ] ] ], [ [ [ 9.775930942628973, 49.53771774718647 ], [ 9.774249819402524, 49.539535980752312 ], [ 9.766030994739879, 49.538081399311686 ], [ 9.757998961546839, 49.551292257950813 ], [ 9.755757463911575, 49.559047427979998 ], [ 9.749780136884198, 49.56171298327471 ], [ 9.754823506563547, 49.564499544597787 ], [ 9.763229122695797, 49.567407091208416 ], [ 9.762481956817377, 49.568860799579582 ], [ 9.769393241192779, 49.572494881118999 ], [ 9.777425274385818, 49.565953339547939 ], [ 9.777425274385818, 49.564257241230678 ], [ 9.787325222274912, 49.561955299268163 ], [ 9.793115757832686, 49.553231165904641 ], [ 9.782281852595563, 49.546929433647428 ], [ 9.780600729369114, 49.542081394092449 ], [ 9.782655435534776, 49.541354146668034 ], [ 9.780227146429901, 49.539535980752312 ], [ 9.775930942628973, 49.53783896486221 ], [ 9.775930942628973, 49.53771774718647 ] ] ], [ [ [ 9.828699532792548, 49.562803395775447 ], [ 9.822908997234777, 49.566559074667339 ], [ 9.822068435621551, 49.571041280969602 ], [ 9.829073115731758, 49.574251256877851 ], [ 9.836451378781179, 49.574554073896607 ], [ 9.841307956990923, 49.570738442156518 ], [ 9.834863651289531, 49.566983084779189 ], [ 9.835237234228741, 49.56516587265692 ], [ 9.830193864549393, 49.562500505856747 ], [ 9.828699532792548, 49.562803395775447 ] ] ] ] } },
{ "type": "Feature", "properties": { "fid": 41, "amt": "Gerabronn" }, "geometry": { "type": "MultiPolygon", "coordinates": [ [ [ [ 10.10860654999647, 49.383847762258959 ], [ 10.109353715874892, 49.37971322063882 ], [ 10.111408422040551, 49.37411887532145 ], [ 10.118880080824777, 49.36913207429167 ], [ 10.118693289355171, 49.368037342938237 ], [ 10.113089545267002, 49.366577663213995 ], [ 10.114023502615032, 49.361103478274721 ], [ 10.11738574906793, 49.361711751141485 ], [ 10.118506497885564, 49.358183663779528 ], [ 10.123176284625702, 49.359156954539571 ], [ 10.123736659034519, 49.352221837572465 ], [ 10.121308369929647, 49.35064000728682 ], [ 10.105057512073962, 49.352951895933323 ], [ 10.109540507344498, 49.346380980618591 ], [ 10.10487072060436, 49.347962947849943 ], [ 10.10524430354357, 49.346015904033891 ], [ 10.100200933864221, 49.346015904033891 ], [ 10.106178260891598, 49.338470381457988 ], [ 10.110287673222917, 49.337496681363582 ], [ 10.11533104290227, 49.332506166024494 ], [ 10.107485801178838, 49.332627891930898 ], [ 10.114397085554241, 49.327393406144573 ], [ 10.115144251432664, 49.329584653968595 ], [ 10.120747995520832, 49.327393406144573 ], [ 10.116638583189509, 49.325810777617278 ], [ 10.128593237244264, 49.324958571954454 ], [ 10.128593237244264, 49.327028188691969 ], [ 10.141108265707835, 49.324958571954454 ], [ 10.142042223055864, 49.317775109563868 ], [ 10.145404469508765, 49.317531584001571 ], [ 10.145778052447975, 49.314852723343961 ], [ 10.141108265707835, 49.314122099695972 ], [ 10.138866768072566, 49.316435704070216 ], [ 10.137746019254935, 49.315096262151684 ], [ 10.138679976602964, 49.311443053600598 ], [ 10.136251687498092, 49.310103475914261 ], [ 10.132889441045188, 49.306328106455148 ], [ 10.135130938680458, 49.296096619002107 ], [ 10.138679976602964, 49.294147523400966 ], [ 10.141481848647048, 49.295974802785025 ], [ 10.145217678039158, 49.294756624055651 ], [ 10.143162971873497, 49.292929299511513 ], [ 10.143349763343103, 49.289761776497855 ], [ 10.14970067330969, 49.289761776497855 ], [ 10.149140298900875, 49.285741165730066 ], [ 10.157919497972335, 49.28354796711551 ], [ 10.146525218326397, 49.276845922472496 ], [ 10.148206341552848, 49.273921108464741 ], [ 10.142789388934286, 49.274774197132309 ], [ 10.143349763343103, 49.272702384774703 ], [ 10.146525218326397, 49.272702384774703 ], [ 10.150821422127326, 49.268192845312178 ], [ 10.140174308359809, 49.269046033042827 ], [ 10.138306393663751, 49.264901840141576 ], [ 10.132515858105979, 49.265145625830165 ], [ 10.126725322548205, 49.262342017692092 ], [ 10.125230990791364, 49.270630485398705 ], [ 10.133076232514796, 49.273189877863928 ], [ 10.133076232514796, 49.275627271046076 ], [ 10.122055535808069, 49.273311750383478 ], [ 10.121868744338464, 49.270142967016817 ], [ 10.119814038172802, 49.268924149984635 ], [ 10.119814038172802, 49.266730203447473 ], [ 10.115704625841479, 49.265998866255146 ], [ 10.117946123476747, 49.258319171260354 ], [ 10.111408422040551, 49.259903968091358 ], [ 10.110848047631738, 49.258319171260354 ], [ 10.118506497885564, 49.25612475317287 ], [ 10.125417782260969, 49.255027507542181 ], [ 10.128032862835449, 49.252589096590647 ], [ 10.129713986061896, 49.256246667848416 ], [ 10.13382339839322, 49.251979475031987 ], [ 10.117572540537537, 49.249053186755297 ], [ 10.123176284625702, 49.247346105157767 ], [ 10.124297033443334, 49.243200089831227 ], [ 10.121308369929647, 49.239297639746958 ], [ 10.129900777531503, 49.23856589602476 ], [ 10.128032862835449, 49.230881932372725 ], [ 10.126725322548205, 49.225026681568572 ], [ 10.130834734879532, 49.218926724098125 ], [ 10.139240351011781, 49.216974578682503 ], [ 10.13961393395099, 49.211361731114181 ], [ 10.142602597464681, 49.208311003167346 ], [ 10.135504521619671, 49.209409286914642 ], [ 10.126351739608996, 49.211727805817446 ], [ 10.124857407852152, 49.210019434009993 ], [ 10.127659279896234, 49.207700834987875 ], [ 10.108419758526862, 49.207090659278322 ], [ 10.109914090283707, 49.203429446887803 ], [ 10.106178260891598, 49.203429446887803 ], [ 10.105057512073962, 49.204649881138742 ], [ 10.103376388847515, 49.204649881138742 ], [ 10.102442431499485, 49.206602513288999 ], [ 10.106738635300415, 49.211483756316476 ], [ 10.094036815367238, 49.211361731114181 ], [ 10.084510450417355, 49.213070056537219 ], [ 10.08040103808603, 49.211239705610701 ], [ 10.077972748981159, 49.213436118590238 ], [ 10.074423711058653, 49.208677100460598 ], [ 10.069940715788119, 49.208677100460598 ], [ 10.069753924318512, 49.203063310738941 ], [ 10.06620488639601, 49.202941264753562 ], [ 10.064710554639165, 49.203795580325774 ], [ 10.056678521446127, 49.203429446887803 ], [ 10.053316274993227, 49.204161711052876 ], [ 10.050514402949142, 49.201842837330631 ], [ 10.047525739435455, 49.202208982515842 ], [ 10.045657824739401, 49.206358438487108 ], [ 10.047899322374665, 49.206846586886059 ], [ 10.04603140767861, 49.208799132289265 ], [ 10.044537075921765, 49.207334730465753 ], [ 10.043603118573738, 49.207700834987875 ], [ 10.044163492982555, 49.2107516005848 ], [ 10.040240872120838, 49.209897405193317 ], [ 10.041361620938471, 49.208433035899638 ], [ 10.037625791546361, 49.207578800448367 ], [ 10.032208838927799, 49.2091652259681 ], [ 10.038186165955178, 49.204649881138742 ], [ 10.035384293911093, 49.203917624202674 ], [ 10.031274881579771, 49.207212695022633 ], [ 10.026791886309239, 49.202697171879166 ], [ 10.029780549822924, 49.200622333801078 ], [ 10.023616431325944, 49.196716520089382 ], [ 10.010541028453558, 49.191711745493812 ], [ 10.018012687237777, 49.187072721773966 ], [ 10.016705146950539, 49.184020495262239 ], [ 10.015397606663301, 49.182677455951676 ], [ 10.018573061646597, 49.178892330875996 ], [ 10.011288194331977, 49.177671261031449 ], [ 10.010727819923162, 49.180601778048704 ], [ 10.004376909956573, 49.181334380190812 ], [ 10.001761829382097, 49.178281799719343 ], [ 10.000454289094854, 49.178770225247163 ], [ 9.998959957338013, 49.180479676637326 ], [ 9.99690525117235, 49.180479676637326 ], [ 9.99727883411156, 49.182921647628412 ], [ 9.99485054500669, 49.183410027366975 ], [ 9.994103379128267, 49.186218117328629 ], [ 9.991301507084183, 49.186462291533488 ], [ 9.988499635040103, 49.180479676637326 ], [ 9.984203431239173, 49.179502854501443 ], [ 9.988312843570496, 49.175351145332272 ], [ 9.983456265360751, 49.170954838396916 ], [ 9.976544980985343, 49.168145882339132 ], [ 9.971314819836389, 49.169245058036942 ], [ 9.968886530731519, 49.16765735197388 ], [ 9.967392198974673, 49.168145882339132 ], [ 9.965150701339404, 49.169855700658189 ], [ 9.956745085207155, 49.168390145714156 ], [ 9.951328132588598, 49.170588461862025 ], [ 9.946471554378853, 49.177549152390128 ], [ 9.942922516456347, 49.177915477410359 ], [ 9.944790431152402, 49.181334380190812 ], [ 9.942548933517132, 49.180723879158826 ], [ 9.94236214204753, 49.183898402285664 ], [ 9.932648985628038, 49.182921647628412 ], [ 9.932088611219223, 49.180479676637326 ], [ 9.927418824479085, 49.183410027366975 ], [ 9.926298075661451, 49.186096029774369 ], [ 9.923869786556581, 49.186462291533488 ], [ 9.915090587485119, 49.18255535966145 ], [ 9.905937805474444, 49.18145647949347 ], [ 9.905751014004842, 49.182677455951676 ], [ 9.893049194071665, 49.180601778048704 ], [ 9.889686947618763, 49.180723879158826 ], [ 9.885951118226654, 49.186218117328629 ], [ 9.889313364679555, 49.187561060544105 ], [ 9.886511492635471, 49.191833819191402 ], [ 9.888005824392312, 49.192200038476749 ], [ 9.886511492635471, 49.193542819328599 ], [ 9.872502132415054, 49.190246837627029 ], [ 9.859800312481877, 49.190246837627029 ], [ 9.843736246095798, 49.186584378184058 ], [ 9.828979719996958, 49.183043743014913 ], [ 9.825804265013668, 49.17938075037884 ], [ 9.823189184439189, 49.179991267979354 ], [ 9.821881644151951, 49.18804939449447 ], [ 9.820760895334317, 49.193054539599636 ], [ 9.825430682074456, 49.199157689805268 ], [ 9.831034426162621, 49.204527839069087 ], [ 9.826925013831302, 49.208799132289265 ], [ 9.838319293477236, 49.211361731114181 ], [ 9.840373999642898, 49.213802177932493 ], [ 9.836451378781183, 49.2166085428332 ], [ 9.840560791112505, 49.218560702705851 ], [ 9.836264587311575, 49.221000794119576 ], [ 9.835143838493945, 49.219170736853727 ], [ 9.831968383510651, 49.2206347880877 ], [ 9.828466043455546, 49.220589037143071 ], [ 9.828466043455546, 49.220589037143078 ], [ 9.827905669046729, 49.227542694670731 ], [ 9.830427353886403, 49.232421870062339 ], [ 9.819033074240464, 49.242666569932133 ], [ 9.818472699831648, 49.249007462124631 ], [ 9.814083100295917, 49.250165806381084 ], [ 9.810907645312621, 49.247117473676226 ], [ 9.806424650042089, 49.250043876686547 ], [ 9.803529382263212, 49.252482413361264 ], [ 9.814456683235129, 49.250958342055299 ], [ 9.815110453378749, 49.251811827783499 ], [ 9.819033074240464, 49.251324123459902 ], [ 9.819686844384085, 49.254798911632292 ], [ 9.820153823058099, 49.256810519305745 ], [ 9.818752887036057, 49.257176257347503 ], [ 9.812868955743479, 49.25595712000225 ], [ 9.812308581334664, 49.257176257347503 ], [ 9.815390640583159, 49.257846770051863 ], [ 9.814456683235129, 49.261199196938868 ], [ 9.830427353886403, 49.265648430008909 ], [ 9.8269717116987, 49.269000326931241 ], [ 9.826411337289883, 49.273144175591412 ], [ 9.823049090836983, 49.277470469658688 ], [ 9.814830266174342, 49.282283787484758 ], [ 9.829119813599164, 49.27814070662194 ], [ 9.832482060052063, 49.284233352161586 ], [ 9.83640468091378, 49.286548360105179 ], [ 9.838272595609835, 49.28532994842039 ], [ 9.842755590880367, 49.285573633165988 ], [ 9.844249922637212, 49.286548360105179 ], [ 9.85695174257039, 49.287035716348861 ], [ 9.857512116979207, 49.289594257595198 ], [ 9.859193240205657, 49.289350592720766 ], [ 9.859753614614474, 49.291178049924312 ], [ 9.858259282857629, 49.291665360404487 ], [ 9.856764951100782, 49.293370909150134 ], [ 9.85358949611749, 49.294223661394355 ], [ 9.851908372891042, 49.302993971110681 ], [ 9.855270619343937, 49.303359366813169 ], [ 9.861434737840922, 49.302750372470427 ], [ 9.862181903719344, 49.305429891281683 ], [ 9.855457410813544, 49.306160643851015 ], [ 9.841634842062735, 49.30847462215511 ], [ 9.845183879985241, 49.31030137036548 ], [ 9.851161207012618, 49.310666711879414 ], [ 9.851161207012618, 49.312006274250308 ], [ 9.858819657266444, 49.312980478550145 ], [ 9.869093188094752, 49.320164640266853 ], [ 9.865357358702639, 49.324425935924957 ], [ 9.862742278128161, 49.324060696460464 ], [ 9.858819657266444, 49.324912917663362 ], [ 9.857512116979207, 49.333556042069169 ], [ 9.848732917907745, 49.336112168373113 ], [ 9.850040458194982, 49.338181316252978 ], [ 9.845744254394058, 49.339885255072836 ], [ 9.846678211742082, 49.343049556364328 ], [ 9.856204576691969, 49.341954244327766 ], [ 9.858259282857629, 49.339641838853375 ], [ 9.862181903719344, 49.339885255072836 ], [ 9.868346022216329, 49.337694465754261 ], [ 9.875817681000552, 49.332460518731935 ], [ 9.885157254480829, 49.335016701925575 ], [ 9.885344045950431, 49.337207610439599 ], [ 9.883289339784774, 49.337451038698937 ], [ 9.883102548315165, 49.339641838853375 ], [ 9.88459688007201, 49.343292955728216 ], [ 9.887025169176884, 49.346943801712726 ], [ 9.886464794768068, 49.34889080880891 ], [ 9.88459688007201, 49.35059437681219 ], [ 9.884410088602408, 49.353149618208022 ], [ 9.886838377707278, 49.3543663531741 ], [ 9.887585543585701, 49.35594806363482 ], [ 9.884410088602408, 49.355218049742554 ], [ 9.876004472470155, 49.356069731563458 ], [ 9.876751638348578, 49.359354651871506 ], [ 9.881608216558323, 49.362639352777215 ], [ 9.878432761575029, 49.364585738672972 ], [ 9.875070515122129, 49.360327919457355 ], [ 9.871334685730016, 49.360814546027186 ], [ 9.867225273398697, 49.36276100415288 ], [ 9.865730941641852, 49.366167120483233 ], [ 9.863302652536976, 49.364464091811662 ], [ 9.858632865796837, 49.364707385233324 ], [ 9.856391368161573, 49.369694635088244 ], [ 9.866478107520274, 49.370698105931631 ], [ 9.868906396625146, 49.374225295439814 ], [ 9.871334685730016, 49.37349555285828 ], [ 9.873389391895678, 49.375076648092204 ], [ 9.871334685730016, 49.376414458181685 ], [ 9.871147894260414, 49.382859760048461 ], [ 9.879740301862267, 49.387966757406481 ], [ 9.875257306591733, 49.389790556391496 ], [ 9.877685595696606, 49.395383117765746 ], [ 9.891881747386625, 49.400488813382118 ], [ 9.892068538856233, 49.403163013539356 ], [ 9.897485491474795, 49.404256962538142 ], [ 9.901408112336512, 49.41094167685732 ], [ 9.906638273485465, 49.409969411340718 ], [ 9.90906656259034, 49.41264309517593 ], [ 9.912522204778039, 49.412035452546178 ], [ 9.922795735606348, 49.412764622799259 ], [ 9.931388143208201, 49.411913923117616 ], [ 9.945957877837435, 49.408267900350872 ], [ 9.953616328091265, 49.404743154269994 ], [ 9.953803119560868, 49.401461266653051 ], [ 9.960154029527457, 49.399273219712747 ], [ 9.969306811538129, 49.400610371094132 ], [ 9.975284138565506, 49.40073192850523 ], [ 9.978833176488012, 49.404135413852948 ], [ 9.98611804380263, 49.402312147468095 ], [ 9.99321611964764, 49.40364921610329 ], [ 9.998446280796593, 49.401218155140697 ], [ 10.004983982232787, 49.401582821957888 ], [ 10.008159437216085, 49.400610371094132 ], [ 10.013016015425826, 49.400853485615443 ], [ 10.018432968044388, 49.399637900972991 ], [ 10.020300882740447, 49.397328207254702 ], [ 10.023289546254134, 49.398300723112548 ], [ 10.023663129193347, 49.395869397359689 ], [ 10.026885282044042, 49.395519884388186 ], [ 10.030014039159935, 49.395504688115594 ], [ 10.035804574717707, 49.398300723112548 ], [ 10.03972719557942, 49.397328207254702 ], [ 10.04551773113719, 49.399394780433731 ], [ 10.052242224042995, 49.390520057027871 ], [ 10.059153508418397, 49.388696285125206 ], [ 10.066625167202622, 49.39003372447393 ], [ 10.067559124550646, 49.393559526409433 ], [ 10.071108162473154, 49.393681101272875 ], [ 10.071108162473154, 49.391735867348793 ], [ 10.074843991865267, 49.391735867348793 ], [ 10.076898698030929, 49.393316375779833 ], [ 10.078953404196586, 49.391857446725879 ], [ 10.083623190936725, 49.391006384767188 ], [ 10.084183565345544, 49.392951647578634 ], [ 10.090908058251346, 49.394410544134445 ], [ 10.092962764417003, 49.392586916669224 ], [ 10.098940091444383, 49.393559526409433 ], [ 10.098192925565957, 49.398057595953489 ], [ 10.10323629524531, 49.398179159683465 ], [ 10.110147579620717, 49.401339711047328 ], [ 10.112389077255981, 49.397571338024576 ], [ 10.110521162559927, 49.395990966505913 ], [ 10.111455119907953, 49.392586916669231 ], [ 10.107906081985449, 49.391249546831375 ], [ 10.10902683080308, 49.389061044922215 ], [ 10.111641911377557, 49.39003372447393 ], [ 10.112575868725587, 49.383102962435736 ], [ 10.10860654999647, 49.383847762258959 ] ] ] ] } },
{ "type": "Feature", "properties": { "fid": 42, "amt": "Hall" }, "geometry": { "type": "MultiPolygon", "coordinates": [ [ [ [ 9.967859177648691, 49.160450969178193 ], [ 9.970287466753566, 49.160939570643322 ], [ 9.969913883814353, 49.1632603617741 ], [ 9.975891210841731, 49.160206666637976 ], [ 9.972155381449621, 49.158252202932182 ], [ 9.964123348256582, 49.157030623949716 ], [ 9.965804471483029, 49.147745639080306 ], [ 9.957398855350784, 49.1465238009893 ], [ 9.957772438289993, 49.143469073943479 ], [ 9.950113988036165, 49.142980300140671 ], [ 9.951421528323404, 49.138336708572147 ], [ 9.94525740982642, 49.137725677290895 ], [ 9.954223400367487, 49.134792622284046 ], [ 9.956091315063542, 49.126359122358146 ], [ 9.953476234489067, 49.125992415905252 ], [ 9.953849817428278, 49.123058666650955 ], [ 9.949740405096952, 49.124158842961208 ], [ 9.948432864809714, 49.114011847135671 ], [ 9.937972542511805, 49.111688748860324 ], [ 9.937598959572595, 49.108509595982319 ], [ 9.944510243947997, 49.103618193763531 ], [ 9.941708371903918, 49.099582423941285 ], [ 9.931061258136399, 49.096280186341325 ], [ 9.930314092257978, 49.094567828498924 ], [ 9.927885803153103, 49.093222363040574 ], [ 9.926765054335473, 49.088941093970718 ], [ 9.932182006954033, 49.086861487210527 ], [ 9.933115964302061, 49.084047762954761 ], [ 9.929566926379556, 49.080132750937778 ], [ 9.923776390821784, 49.079031598200139 ], [ 9.92807259462271, 49.076095071544778 ], [ 9.931061258136399, 49.074014926791051 ], [ 9.931248049606006, 49.07193469493037 ], [ 9.92807259462271, 49.072179432611605 ], [ 9.922842433473756, 49.065938245123071 ], [ 9.917985855264009, 49.064102452542123 ], [ 9.910700987949394, 49.065203936229082 ], [ 9.910700987949394, 49.063612896399817 ], [ 9.907899115905309, 49.063490506610677 ], [ 9.907525532966101, 49.064224840824146 ], [ 9.905657618270045, 49.064102452542123 ], [ 9.905097243861228, 49.063123335434717 ], [ 9.903416120634777, 49.063000944439885 ], [ 9.902295371817145, 49.064592003861669 ], [ 9.89706521066819, 49.063245726128137 ], [ 9.899493499773062, 49.060430663918993 ], [ 9.893329381276075, 49.059818672773602 ], [ 9.891461466580022, 49.060797854989083 ], [ 9.882121893099745, 49.059084273451958 ], [ 9.880814352812505, 49.056881010377843 ], [ 9.857465419111811, 49.049780942773189 ], [ 9.852982423841279, 49.054310413354081 ], [ 9.847191888283508, 49.055534523753899 ], [ 9.845323973587453, 49.059451474469206 ], [ 9.839533438029678, 49.060185868365132 ], [ 9.839533438029678, 49.061899411922255 ], [ 9.834676859819938, 49.062388984944356 ], [ 9.83449006835033, 49.064224840824146 ], [ 9.840093812438495, 49.065571092032464 ], [ 9.840840978316917, 49.074626743113768 ], [ 9.842335310073764, 49.07536091275459 ], [ 9.841961727134553, 49.076462146870902 ], [ 9.84046739537771, 49.076462146870902 ], [ 9.84046739537771, 49.077073933053043 ], [ 9.8301938645494, 49.075483273306475 ], [ 9.828512741322953, 49.079888052439216 ], [ 9.821041082538731, 49.078052775271452 ], [ 9.821041082538731, 49.076095071544778 ], [ 9.816744878737804, 49.075972712499933 ], [ 9.815250546980959, 49.074504380452048 ], [ 9.811141134649636, 49.074626743113768 ], [ 9.80721851378792, 49.073647833380534 ], [ 9.808712845544765, 49.071322845452592 ], [ 9.804790224683046, 49.071567586147935 ], [ 9.804790224683046, 49.069120124940049 ], [ 9.792461987689082, 49.068508240799659 ], [ 9.783122414208805, 49.072546536872871 ], [ 9.784243163026435, 49.076217430288231 ], [ 9.780320542164718, 49.078970422332219 ], [ 9.786764847866113, 49.079215125351787 ], [ 9.78667145213131, 49.080377448230742 ], [ 9.781161103777945, 49.081662089239572 ], [ 9.784336558761238, 49.082273811374179 ], [ 9.78480353743525, 49.083925423500858 ], [ 9.778452627468663, 49.086677988314619 ], [ 9.774249819402538, 49.086616821865306 ], [ 9.768832866783979, 49.088574110871569 ], [ 9.770607385745231, 49.09120409647754 ], [ 9.765750807535486, 49.095424014803847 ], [ 9.758465940220871, 49.094934767295008 ], [ 9.757251795668434, 49.090959452530718 ], [ 9.753048987602311, 49.095424014803847 ], [ 9.749686741149407, 49.093589311782125 ], [ 9.745483933083285, 49.095118235675905 ], [ 9.744736767204863, 49.089491563533549 ], [ 9.739133023116697, 49.088574110871569 ], [ 9.738105670033866, 49.082824354852981 ], [ 9.735583985194193, 49.080560970409294 ], [ 9.737358504155445, 49.078970422332219 ], [ 9.742775456774005, 49.079276300918309 ], [ 9.742962248243607, 49.078052775271452 ], [ 9.739880188995118, 49.077073933053043 ], [ 9.739693397525512, 49.07425965422437 ], [ 9.734463236376557, 49.073280737257335 ], [ 9.733155696089318, 49.070527429866175 ], [ 9.73427644490695, 49.068324674088146 ], [ 9.746231098961704, 49.069609626826875 ], [ 9.749219762475397, 49.066305395500905 ], [ 9.741841499425975, 49.065877053129697 ], [ 9.741748103691172, 49.062939748829443 ], [ 9.74529714161368, 49.059084273451958 ], [ 9.744549975735257, 49.056146567649932 ], [ 9.749313158210196, 49.054188000656197 ], [ 9.749873532619015, 49.049842154585747 ], [ 9.756784816994422, 49.045863230016835 ], [ 9.756037651115999, 49.041639100149872 ], [ 9.738292461503468, 49.04476131768677 ], [ 9.735117006520177, 49.043108403408581 ], [ 9.7358641723986, 49.039679961611881 ], [ 9.731474572862865, 49.038394235005818 ], [ 9.725870828774703, 49.04047587095048 ], [ 9.724656684222266, 49.039618737289075 ], [ 9.727551952001154, 49.037414611473991 ], [ 9.725497245835491, 49.036802336969046 ], [ 9.720173688951734, 49.037292157175919 ], [ 9.713542591780731, 49.036006368845413 ], [ 9.709433179449412, 49.03374085139491 ], [ 9.706351120200919, 49.035761453014153 ], [ 9.696264380842223, 49.034414394387369 ], [ 9.694676653350575, 49.035577765349352 ], [ 9.696264380842223, 49.042557419773622 ], [ 9.680854084599765, 49.04261864047897 ], [ 9.675623923450811, 49.045863230016835 ], [ 9.674036195959163, 49.045373494217984 ], [ 9.673382425815543, 49.042006430034206 ], [ 9.663669269396056, 49.041577878238705 ], [ 9.656010819142226, 49.037292157175919 ], [ 9.649099534766824, 49.04341450279027 ], [ 9.644429748026685, 49.0478221249803 ], [ 9.62612418400534, 49.048066981424661 ], [ 9.623789290635271, 49.051556054741042 ], [ 9.616878006259865, 49.055779342216617 ], [ 9.612208219519724, 49.057370632834427 ], [ 9.613048781132951, 49.059451474469206 ], [ 9.62080062712158, 49.058655868836375 ], [ 9.616411027585851, 49.066611352076826 ], [ 9.610527096293271, 49.067957538630544 ], [ 9.609873326149653, 49.071016917887953 ], [ 9.606604475431556, 49.069915563057151 ], [ 9.595770570194437, 49.074565561820592 ], [ 9.586057413774947, 49.0752385519013 ], [ 9.580827252625992, 49.07425965422437 ], [ 9.575877278681446, 49.075299732365629 ], [ 9.565883935057546, 49.075789173367511 ], [ 9.563156116203638, 49.075789173367511 ], [ 9.561167450449997, 49.080148044553795 ], [ 9.566771194538164, 49.08131034560018 ], [ 9.564996675576909, 49.084430071805549 ], [ 9.569666462317048, 49.088100087020507 ], [ 9.571254189808696, 49.091525189828161 ], [ 9.570974002604288, 49.09715163149091 ], [ 9.57751170404048, 49.096417783960952 ], [ 9.587972026338393, 49.098313534558095 ], [ 9.595070102183403, 49.093176494257051 ], [ 9.597591787023077, 49.088650565907479 ], [ 9.603008739641639, 49.089568017156715 ], [ 9.602261573763219, 49.091769830987225 ], [ 9.60394269698967, 49.092993018699609 ], [ 9.602168178028414, 49.095255836516465 ], [ 9.604876654337694, 49.10057610984439 ], [ 9.612628500326327, 49.101921375982442 ], [ 9.612721896061126, 49.103450043239846 ], [ 9.609266253873427, 49.103694625631249 ], [ 9.608986066669017, 49.105528955143029 ], [ 9.611134168569482, 49.106079240774342 ], [ 9.612535104591524, 49.106812945456603 ], [ 9.611974730182707, 49.108524880858397 ], [ 9.609453045343029, 49.112682192357283 ], [ 9.609359649608226, 49.116594637895545 ], [ 9.611414355773892, 49.1178172138438 ], [ 9.609079462404001, 49.120201150269999 ], [ 9.61076058563, 49.121668131116998 ], [ 9.610573794161001, 49.123746279705003 ], [ 9.611694542978, 49.124357483304998 ], [ 9.619726576171001, 49.123990762048997 ], [ 9.622341656746, 49.124846440760003 ], [ 9.629066149651999, 49.126068813305999 ], [ 9.636537808436, 49.126313284200002 ], [ 9.645877381916, 49.124846440760003 ], [ 9.652601874822, 49.122768338276003 ], [ 9.656150912744, 49.123257311400998 ], [ 9.658205618909999, 49.125946577408001 ], [ 9.658392410379999, 49.128880155807998 ], [ 9.655964121275, 49.131691338909 ], [ 9.656337704214, 49.133891284062003 ], [ 9.660447116545001, 49.137191018739998 ], [ 9.661754656833001, 49.138413086953001 ], [ 9.663435780059, 49.140246132774998 ], [ 9.664743320346, 49.141590323290998 ], [ 9.666050860634, 49.142934477349002 ], [ 9.665677277694, 49.143912021037998 ], [ 9.66791877533, 49.144522976051 ], [ 9.669413107085999, 49.146111423832998 ], [ 9.669599898555999, 49.148310729007001 ], [ 9.669226315616999, 49.149410344986997 ], [ 9.672028187661001, 49.150876461663998 ], [ 9.672588562070001, 49.152953386020997 ], [ 9.671654604722001, 49.155518878248003 ], [ 9.669973481494999, 49.158084237609003 ], [ 9.669226315616999, 49.158939327870002 ], [ 9.671281021782001, 49.162237394877003 ], [ 9.675203642644, 49.163458845439997 ], [ 9.681928135550001, 49.164924546347997 ], [ 9.685103590533, 49.164924546347997 ], [ 9.689026211394999, 49.164435984199002 ], [ 9.690707334621001, 49.167733685160997 ], [ 9.690707334621001, 49.172252400151997 ], [ 9.689773377272999, 49.173107245783001 ], [ 9.687158296699, 49.174572661093002 ], [ 9.689586585803999, 49.175915920351997 ], [ 9.691641291969001, 49.175793807380003 ], [ 9.693509206666, 49.177381252516 ], [ 9.694816746953, 49.178724435558998 ], [ 9.697805410466, 49.179701273058001 ], [ 9.697992201936, 49.182753765980003 ], [ 9.697992201936, 49.184585171359998 ], [ 9.697058244588, 49.185928158895003 ], [ 9.698178993406, 49.188491942973997 ], [ 9.699112950753999, 49.190201058557001 ], [ 9.699673325162999, 49.191788041590002 ], [ 9.704343111903, 49.190811442670999 ], [ 9.707892149825, 49.190811442670999 ], [ 9.706024235129, 49.192764621229998 ], [ 9.706397818068, 49.195328051061999 ], [ 9.709386481581999, 49.195572180307998 ], [ 9.713309102444001, 49.193863250280998 ], [ 9.715924183018, 49.193863250280998 ], [ 9.716671348897, 49.195938371918999 ], [ 9.715550600079, 49.196792808467002 ], [ 9.717418514775, 49.198135464650001 ], [ 9.721714718575999, 49.196792808467002 ], [ 9.723209050333001, 49.200576564332998 ], [ 9.72470338209, 49.199233974416998 ], [ 9.726384505316, 49.196060435185998 ], [ 9.729746751769, 49.194351522028001 ], [ 9.737218410553, 49.193863250280998 ], [ 9.745624026685, 49.194107386756997 ], [ 9.746744775503, 49.196426623181999 ], [ 9.747118358442, 49.198989863244002 ], [ 9.750480604894999, 49.201919117800998 ], [ 9.751601353712999, 49.204237987946001 ], [ 9.751601353712999, 49.207655072070999 ], [ 9.752535311060999, 49.209729615078999 ], [ 9.756924910597, 49.211621034308997 ], [ 9.755243787370169, 49.218392941995077 ], [ 9.759539991171097, 49.218697961045557 ], [ 9.769533334794991, 49.215098616301709 ], [ 9.769533334794991, 49.209546570667563 ], [ 9.767011649955316, 49.204848198859445 ], [ 9.772802185513092, 49.198623694225411 ], [ 9.782048363258566, 49.195144953336658 ], [ 9.782328550462976, 49.18806465485271 ], [ 9.790827562330028, 49.188614024616335 ], [ 9.793816225843715, 49.18794257185462 ], [ 9.80474352681564, 49.184707262642448 ], [ 9.808385960472947, 49.186721725305809 ], [ 9.800820905953922, 49.190567289929376 ], [ 9.802782216384783, 49.192703585567436 ], [ 9.802128446241165, 49.19960013891798 ], [ 9.805770879898471, 49.207349984874917 ], [ 9.801474676097545, 49.208753370388756 ], [ 9.80875954341216, 49.214366514107532 ], [ 9.812682164273877, 49.217416868383715 ], [ 9.811281228251836, 49.217660888593691 ], [ 9.810534062373412, 49.219185987610878 ], [ 9.817165159544411, 49.219918018423314 ], [ 9.828466043455546, 49.220589037143078 ], [ 9.828466043455546, 49.220589037143071 ], [ 9.831968383510651, 49.2206347880877 ], [ 9.835143838493945, 49.219170736853727 ], [ 9.836264587311575, 49.221000794119576 ], [ 9.840560791112505, 49.218560702705851 ], [ 9.836451378781183, 49.2166085428332 ], [ 9.840373999642898, 49.213802177932493 ], [ 9.838319293477236, 49.211361731114181 ], [ 9.826925013831302, 49.208799132289265 ], [ 9.831034426162621, 49.204527839069087 ], [ 9.825430682074456, 49.199157689805268 ], [ 9.820760895334317, 49.193054539599636 ], [ 9.821881644151951, 49.18804939449447 ], [ 9.823189184439189, 49.179991267979354 ], [ 9.825804265013668, 49.17938075037884 ], [ 9.828979719996958, 49.183043743014913 ], [ 9.843736246095798, 49.186584378184058 ], [ 9.859800312481877, 49.190246837627029 ], [ 9.872502132415054, 49.190246837627029 ], [ 9.886511492635471, 49.193542819328599 ], [ 9.888005824392312, 49.192200038476749 ], [ 9.886511492635471, 49.191833819191402 ], [ 9.889313364679555, 49.187561060544105 ], [ 9.885951118226654, 49.186218117328629 ], [ 9.889686947618763, 49.180723879158826 ], [ 9.893049194071665, 49.180601778048704 ], [ 9.905751014004842, 49.182677455951676 ], [ 9.905937805474444, 49.18145647949347 ], [ 9.915090587485119, 49.18255535966145 ], [ 9.923869786556581, 49.186462291533488 ], [ 9.926298075661451, 49.186096029774369 ], [ 9.927418824479085, 49.183410027366975 ], [ 9.932088611219223, 49.180479676637326 ], [ 9.932648985628038, 49.182921647628412 ], [ 9.94236214204753, 49.183898402285664 ], [ 9.942548933517132, 49.180723879158826 ], [ 9.944790431152402, 49.181334380190812 ], [ 9.942922516456347, 49.177915477410359 ], [ 9.946471554378853, 49.177549152390128 ], [ 9.951328132588598, 49.170588461862025 ], [ 9.956745085207155, 49.168390145714156 ], [ 9.964496931195791, 49.162771783205827 ], [ 9.967859177648691, 49.160450969178193 ] ] ], [ [ [ 9.76493359485597, 49.225529894438424 ], [ 9.764933594855972, 49.225529894438417 ], [ 9.764904907556614, 49.22553380923582 ], [ 9.76493359485597, 49.225529894438424 ] ] ], [ [ [ 9.577138121100999, 49.120690148706998 ], [ 9.582181490781, 49.117633829372998 ], [ 9.586290903111999, 49.115922208279002 ], [ 9.582181490780998, 49.117633829372998 ], [ 9.577138121100999, 49.120690148706998 ] ] ], [ [ [ 9.593015396018, 49.113599199466996 ], [ 9.591521064260998, 49.11237651955399 ], [ 9.586290903111999, 49.115922208279002 ], [ 9.591521064261, 49.112376519553997 ], [ 9.593015396018, 49.113599199466996 ] ] ], [ [ [ 9.592455021609, 49.121545884370001 ], [ 9.598992723045001, 49.118978633083003 ], [ 9.592455021609, 49.121545884369993 ], [ 9.589466358095001, 49.117144800801 ], [ 9.592455021609, 49.121545884370001 ] ] ] ] } },
{ "type": "Feature", "properties": { "fid": 43, "amt": "Gaildorf" }, "geometry": { "type": "MultiPolygon", "coordinates": [ [ [ [ 9.933022568567278, 49.073601946513541 ], [ 9.934236713119711, 49.067666887802766 ], [ 9.935917836346162, 49.064729689301394 ], [ 9.938532916920643, 49.063505805350864 ], [ 9.939466874268669, 49.061363935907174 ], [ 9.945630992765651, 49.061547528333733 ], [ 9.955344149185139, 49.057691944950541 ], [ 9.955250753450338, 49.056223072607132 ], [ 9.949086634953357, 49.05616186865084 ], [ 9.948526260544536, 49.054998979163123 ], [ 9.939747061473076, 49.053101574753391 ], [ 9.93815933398143, 49.055855847738997 ], [ 9.935544253406954, 49.055611029653065 ], [ 9.936198023550572, 49.052611910246377 ], [ 9.932368798423658, 49.050224726706944 ], [ 9.924523556700226, 49.048694420559627 ], [ 9.919386791286071, 49.049000485557151 ], [ 9.916117940567975, 49.051387727877987 ], [ 9.907618928700924, 49.050591993173704 ], [ 9.903602912104404, 49.053162782477642 ], [ 9.899493499773081, 49.051877404442628 ], [ 9.893796359950114, 49.049918669245535 ], [ 9.886511492635496, 49.05144893771233 ], [ 9.887165262779115, 49.047714999906773 ], [ 9.884083203530622, 49.047286497304526 ], [ 9.882588871773779, 49.043491027341346 ], [ 9.88268226750858, 49.03510323574254 ], [ 9.886698284105099, 49.031490539360554 ], [ 9.898933125364266, 49.031857944196389 ], [ 9.900801040060319, 49.027632624771037 ], [ 9.89977368697749, 49.026040382341534 ], [ 9.892488819662873, 49.025366725975886 ], [ 9.891554862314846, 49.021018360938946 ], [ 9.893422777010899, 49.018507160188243 ], [ 9.903416120634798, 49.016118339453591 ], [ 9.904630265187231, 49.009380022253701 ], [ 9.903789703574009, 49.006378114602114 ], [ 9.901548205938743, 49.004295051915228 ], [ 9.905564222535261, 49.000618846371616 ], [ 9.903322724899994, 48.991059441953176 ], [ 9.902482163286772, 48.988853165028502 ], [ 9.897158606403009, 48.987320970795174 ], [ 9.901174622999529, 48.984440318085923 ], [ 9.898279355220645, 48.982601516520639 ], [ 9.899586895507886, 48.978985008848852 ], [ 9.901921788877955, 48.974326069855543 ], [ 9.910420800745007, 48.972854735496433 ], [ 9.915650961893961, 48.969298831517975 ], [ 9.914436817341526, 48.967152904694508 ], [ 9.909206656192568, 48.964700303808549 ], [ 9.907338741496515, 48.961940983623293 ], [ 9.906684971352893, 48.957341777375319 ], [ 9.900707644325516, 48.955195335990773 ], [ 9.893609568480507, 48.955747286882392 ], [ 9.893422777010899, 48.952006166815927 ], [ 9.891508164447451, 48.950656841561056 ], [ 9.899446801905686, 48.950350171641055 ], [ 9.899913780579702, 48.946301952038631 ], [ 9.902995839828193, 48.946669985574289 ], [ 9.902715652623787, 48.948510112537029 ], [ 9.904396775850236, 48.948510112537029 ], [ 9.90691846068991, 48.952558152993191 ], [ 9.917285387253019, 48.948755457671616 ], [ 9.922141965462766, 48.944768449756104 ], [ 9.919900467827498, 48.941149197527636 ], [ 9.921581591053945, 48.934278030572955 ], [ 9.924476858832833, 48.926976379295688 ], [ 9.925224024711255, 48.922005736964238 ], [ 9.919340093418681, 48.920103261460198 ], [ 9.91943348915348, 48.917709721602499 ], [ 9.92802589675534, 48.917034599879365 ], [ 9.933349453639098, 48.918691700547662 ], [ 9.934843785395939, 48.913536095714164 ], [ 9.92709193940731, 48.909423505629533 ], [ 9.919059906214271, 48.903039113134191 ], [ 9.91700520004861, 48.901013125810074 ], [ 9.921301403849538, 48.893829418063426 ], [ 9.916631617109401, 48.892785545567023 ], [ 9.9133627663913, 48.894443450526879 ], [ 9.912335413308472, 48.891004771592307 ], [ 9.910093915673206, 48.89505747544851 ], [ 9.908786375385963, 48.891373212791002 ], [ 9.908132605242344, 48.895364485081139 ], [ 9.905424128933067, 48.895671492828342 ], [ 9.904863754524248, 48.891127585626883 ], [ 9.899726989110096, 48.891004771592307 ], [ 9.898979823231674, 48.892355709380382 ], [ 9.896644929861607, 48.892355709380382 ], [ 9.893936453552325, 48.886214788933493 ], [ 9.896551534126802, 48.88252987464525 ], [ 9.891508164447451, 48.880441636023747 ], [ 9.889453458281789, 48.881362928516296 ], [ 9.891321372977847, 48.883512545003967 ], [ 9.883102548315202, 48.881362928516296 ], [ 9.87740540849223, 48.878599000127942 ], [ 9.876471451144207, 48.876940569783045 ], [ 9.872362038812883, 48.876203471980453 ], [ 9.869933749708011, 48.878046196122334 ], [ 9.863863026945831, 48.873623544139463 ], [ 9.859006448736086, 48.878353310213015 ], [ 9.853496100382721, 48.88406528859575 ], [ 9.840233906040726, 48.880932994131619 ], [ 9.841448050593161, 48.879336062632021 ], [ 9.835190536361377, 48.87595777029933 ], [ 9.82949339653841, 48.880810155057205 ], [ 9.827625481842352, 48.880441636023747 ], [ 9.82715850316834, 48.875896344690481 ], [ 9.819500052914512, 48.876510597384801 ], [ 9.81819251262727, 48.874974951506864 ], [ 9.815390640583191, 48.873193543230506 ], [ 9.812121789865094, 48.875220658015166 ], [ 9.808199169003377, 48.873869257285222 ], [ 9.799326574197114, 48.877124842536631 ], [ 9.795964327744214, 48.881362928516296 ], [ 9.799513365666719, 48.884249535102086 ], [ 9.797925638175073, 48.886399027520582 ], [ 9.790080396451639, 48.886644677914106 ], [ 9.790267187921241, 48.888057144258781 ], [ 9.784476652363471, 48.888364196880353 ], [ 9.784663443833079, 48.893645206853748 ], [ 9.788305877490384, 48.893645206853748 ], [ 9.787558711611965, 48.898987056358109 ], [ 9.785037026772287, 48.89923264490826 ], [ 9.784756839567882, 48.900583360364955 ], [ 9.789613417777622, 48.90046056955903 ], [ 9.787278524407554, 48.903346073746114 ], [ 9.783822882219852, 48.904328335034577 ], [ 9.781021010175767, 48.90174985797573 ], [ 9.780367240032147, 48.900399174042938 ], [ 9.773362559921942, 48.898373079703603 ], [ 9.763462612032848, 48.898188885236621 ], [ 9.748519294464403, 48.896285502666395 ], [ 9.749079668873216, 48.886583265428861 ], [ 9.750293813425653, 48.88345112867222 ], [ 9.741888197293406, 48.879458905326764 ], [ 9.749505786913149, 48.874769555296417 ], [ 9.746937404206072, 48.874308850449076 ], [ 9.747054148874577, 48.872773136982993 ], [ 9.746820659537567, 48.869164024777412 ], [ 9.744719255504505, 48.868396094974905 ], [ 9.740633192106884, 48.867858537100751 ], [ 9.736313639372261, 48.865938640407762 ], [ 9.734095490670692, 48.866399422331902 ], [ 9.726156853212462, 48.868165713735984 ], [ 9.720903343129809, 48.868933647074151 ], [ 9.721720555809332, 48.873848141359062 ], [ 9.721487066472326, 48.877610474770769 ], [ 9.721720555809332, 48.882524116754134 ], [ 9.720086130450282, 48.88766756853137 ], [ 9.715766577715653, 48.887897859968504 ], [ 9.706777238240893, 48.886362563687342 ], [ 9.704734206542083, 48.889893674662979 ], [ 9.70263280250902, 48.893654801204235 ], [ 9.695628122398814, 48.896187645353564 ], [ 9.694810909719292, 48.898720361175194 ], [ 9.697029058420856, 48.899871553217608 ], [ 9.703333270520041, 48.899871553217608 ], [ 9.70368350452555, 48.902250599420348 ], [ 9.70461746187358, 48.906471209162021 ], [ 9.704500717205075, 48.907698955974944 ], [ 9.697729526431878, 48.908236085719992 ], [ 9.691075080327183, 48.904552794376784 ], [ 9.687455995603576, 48.902711046895831 ], [ 9.682902953531938, 48.905243432183575 ], [ 9.686872272261057, 48.908619746288593 ], [ 9.685704825576023, 48.91061473375882 ], [ 9.688273208283098, 48.912686367207698 ], [ 9.692359271680719, 48.914681192306496 ], [ 9.696678824415345, 48.915908737391902 ], [ 9.702165823835008, 48.916292339045071 ], [ 9.701115121818475, 48.919898050599073 ], [ 9.700881632481467, 48.921892587726141 ], [ 9.701698845160994, 48.923887045203223 ], [ 9.700998377149974, 48.926264948097433 ], [ 9.701465355823986, 48.929486442364016 ], [ 9.703566759857049, 48.932247557742976 ], [ 9.703450015188542, 48.935161902766502 ], [ 9.696328590409834, 48.933858137865563 ], [ 9.686755527592554, 48.932707728794149 ], [ 9.683136442868948, 48.934931829081698 ], [ 9.680217826156362, 48.938076077661002 ], [ 9.676481996764254, 48.939226363024098 ], [ 9.674964316073709, 48.940913400272414 ], [ 9.67508106074221, 48.942753739509655 ], [ 9.677882932786295, 48.944057272077956 ], [ 9.677882932786295, 48.946127518529245 ], [ 9.682786208863437, 48.945437445921598 ], [ 9.690141122979153, 48.946127518529245 ], [ 9.689323910299631, 48.948504362245863 ], [ 9.697262547757864, 48.948581032738851 ], [ 9.698313249774392, 48.950727758711608 ], [ 9.699830930464939, 48.953257710033334 ], [ 9.694110441708272, 48.954714290476062 ], [ 9.688156463614597, 48.956554120773383 ], [ 9.689207165631128, 48.958087260853276 ], [ 9.690841590990173, 48.961383352458867 ], [ 9.68967414430514, 48.963222936780753 ], [ 9.693059739691739, 48.964295996299839 ], [ 9.694227186376773, 48.965752254430797 ], [ 9.694227186376773, 48.965982186037735 ], [ 9.687689484940579, 48.969584309465176 ], [ 9.680568060161871, 48.969584309465176 ], [ 9.678583400797315, 48.967055186185227 ], [ 9.675781528753232, 48.966901901863473 ], [ 9.67403035872568, 48.964295996299839 ], [ 9.67064476333908, 48.962073204531237 ], [ 9.665274508587922, 48.968204803578985 ], [ 9.662239147206833, 48.968128163243996 ], [ 9.65406702041159, 48.966825259525905 ], [ 9.653057766136831, 48.968752692258192 ], [ 9.659378902828502, 48.969814223402238 ], [ 9.668368242303263, 48.97096377718475 ], [ 9.675956645755988, 48.972956274288485 ], [ 9.677707815783542, 48.974105755625921 ], [ 9.666150093601699, 48.982917565368062 ], [ 9.664282178905648, 48.987284580609256 ], [ 9.656693775452924, 48.992034232842904 ], [ 9.651090031364756, 48.997166412538014 ], [ 9.64817141465217, 48.99502168533359 ], [ 9.641400223878975, 48.999081269511144 ], [ 9.638014628492375, 49.006280472985104 ], [ 9.63416205443176, 49.005208317147179 ], [ 9.627624352995568, 49.004672230571558 ], [ 9.621553630233391, 49.005591232596423 ], [ 9.617117332830261, 49.005744397951688 ], [ 9.612447546090124, 49.004059553132748 ], [ 9.605092631974408, 49.003906382595254 ], [ 9.601590291919303, 49.004136138224808 ], [ 9.601590291919303, 49.007276025593292 ], [ 9.59727073918468, 49.008654450191152 ], [ 9.598321441201206, 49.009649955335561 ], [ 9.60240750459883, 49.010185988322903 ], [ 9.604275419294884, 49.012942638243238 ], [ 9.603107972609846, 49.015469433252001 ], [ 9.608594972029508, 49.019680473259676 ], [ 9.612914524764136, 49.02243659744898 ], [ 9.614548950123186, 49.02465669760528 ], [ 9.613731737443659, 49.025881538054151 ], [ 9.610696376062572, 49.027412546219601 ], [ 9.60754427001298, 49.030168242210678 ], [ 9.604508908631891, 49.033229947645161 ], [ 9.612564290758627, 49.035755712784841 ], [ 9.612564290758627, 49.037592552338488 ], [ 9.608945206035019, 49.038970137490814 ], [ 9.604625653300396, 49.041266027959018 ], [ 9.601473547250801, 49.041419083555326 ], [ 9.599138653880734, 49.041266027959018 ], [ 9.596220037168148, 49.042873088227914 ], [ 9.596103292499642, 49.043944432890321 ], [ 9.597153994516173, 49.046010532418983 ], [ 9.601940525924814, 49.046316613937279 ], [ 9.607894504018491, 49.046393134022459 ], [ 9.613031269432641, 49.047081809490251 ], [ 9.614548950123186, 49.04738788441432 ], [ 9.613965226780667, 49.048841714574742 ], [ 9.613148014101146, 49.050142473949201 ], [ 9.610462886725566, 49.050601557368246 ], [ 9.605909844653931, 49.051137149332789 ], [ 9.603691695952365, 49.05090761062592 ], [ 9.602640993935834, 49.053815022608852 ], [ 9.601882153590564, 49.054886131531113 ], [ 9.595694686159883, 49.055498183410499 ], [ 9.591024899419743, 49.056186732767053 ], [ 9.587172325359132, 49.055039145207445 ], [ 9.583669985304027, 49.053279459493147 ], [ 9.579000198563891, 49.052055293562702 ], [ 9.575264369171782, 49.049530356129701 ], [ 9.57106156110566, 49.046469653989902 ], [ 9.569310391078107, 49.050601557368246 ], [ 9.567325731713549, 49.05320295000562 ], [ 9.563940136326949, 49.054197564159011 ], [ 9.561838732293886, 49.054809624516317 ], [ 9.561021519614362, 49.056569256066183 ], [ 9.573402291709161, 49.056529091258035 ], [ 9.568825900703821, 49.061057947022249 ], [ 9.558925952814727, 49.06485207603847 ], [ 9.565370258516122, 49.068951857552527 ], [ 9.563595739554868, 49.074825581796134 ], [ 9.563156116203638, 49.075789173367511 ], [ 9.565883935057546, 49.075789173367511 ], [ 9.575877278681446, 49.075299732365629 ], [ 9.580827252625992, 49.07425965422437 ], [ 9.586057413774947, 49.0752385519013 ], [ 9.595770570194437, 49.074565561820592 ], [ 9.606604475431556, 49.069915563057151 ], [ 9.609873326149653, 49.071016917887953 ], [ 9.610527096293271, 49.067957538630544 ], [ 9.616411027585851, 49.066611352076826 ], [ 9.62080062712158, 49.058655868836375 ], [ 9.613048781132951, 49.059451474469206 ], [ 9.612208219519724, 49.057370632834427 ], [ 9.616878006259865, 49.055779342216617 ], [ 9.623789290635271, 49.051556054741042 ], [ 9.62612418400534, 49.048066981424661 ], [ 9.644429748026685, 49.0478221249803 ], [ 9.649099534766824, 49.04341450279027 ], [ 9.656010819142226, 49.037292157175919 ], [ 9.663669269396056, 49.041577878238705 ], [ 9.673382425815543, 49.042006430034206 ], [ 9.674036195959163, 49.045373494217984 ], [ 9.675623923450811, 49.045863230016835 ], [ 9.680854084599765, 49.04261864047897 ], [ 9.696264380842223, 49.042557419773622 ], [ 9.694676653350575, 49.035577765349352 ], [ 9.696264380842223, 49.034414394387369 ], [ 9.706351120200919, 49.035761453014153 ], [ 9.709433179449412, 49.03374085139491 ], [ 9.713542591780731, 49.036006368845413 ], [ 9.720173688951734, 49.037292157175919 ], [ 9.725497245835491, 49.036802336969046 ], [ 9.727551952001154, 49.037414611473991 ], [ 9.724656684222266, 49.039618737289075 ], [ 9.725870828774703, 49.04047587095048 ], [ 9.731474572862865, 49.038394235005818 ], [ 9.7358641723986, 49.039679961611881 ], [ 9.735117006520177, 49.043108403408581 ], [ 9.738292461503468, 49.04476131768677 ], [ 9.756037651115999, 49.041639100149872 ], [ 9.756784816994422, 49.045863230016835 ], [ 9.749873532619015, 49.049842154585747 ], [ 9.749313158210196, 49.054188000656197 ], [ 9.744549975735257, 49.056146567649932 ], [ 9.74529714161368, 49.059084273451958 ], [ 9.741748103691172, 49.062939748829443 ], [ 9.741841499425975, 49.065877053129697 ], [ 9.749219762475397, 49.066305395500905 ], [ 9.746231098961704, 49.069609626826875 ], [ 9.73427644490695, 49.068324674088146 ], [ 9.733155696089318, 49.070527429866175 ], [ 9.734463236376557, 49.073280737257335 ], [ 9.739693397525512, 49.07425965422437 ], [ 9.739880188995118, 49.077073933053043 ], [ 9.742962248243607, 49.078052775271452 ], [ 9.742775456774005, 49.079276300918309 ], [ 9.737358504155445, 49.078970422332219 ], [ 9.735583985194193, 49.080560970409294 ], [ 9.738105670033866, 49.082824354852981 ], [ 9.739133023116697, 49.088574110871569 ], [ 9.744736767204863, 49.089491563533549 ], [ 9.745483933083285, 49.095118235675905 ], [ 9.749686741149407, 49.093589311782125 ], [ 9.753048987602311, 49.095424014803847 ], [ 9.757251795668434, 49.090959452530718 ], [ 9.758465940220871, 49.094934767295008 ], [ 9.765750807535486, 49.095424014803847 ], [ 9.770607385745231, 49.09120409647754 ], [ 9.768832866783979, 49.088574110871569 ], [ 9.774249819402538, 49.086616821865306 ], [ 9.778452627468663, 49.086677988314619 ], [ 9.78480353743525, 49.083925423500858 ], [ 9.784336558761238, 49.082273811374179 ], [ 9.781161103777945, 49.081662089239572 ], [ 9.78667145213131, 49.080377448230742 ], [ 9.786764847866113, 49.079215125351787 ], [ 9.780320542164718, 49.078970422332219 ], [ 9.784243163026435, 49.076217430288231 ], [ 9.783122414208805, 49.072546536872871 ], [ 9.792461987689082, 49.068508240799659 ], [ 9.804790224683046, 49.069120124940049 ], [ 9.804790224683046, 49.071567586147935 ], [ 9.808712845544765, 49.071322845452592 ], [ 9.80721851378792, 49.073647833380534 ], [ 9.811141134649636, 49.074626743113768 ], [ 9.815250546980959, 49.074504380452048 ], [ 9.816744878737804, 49.075972712499933 ], [ 9.821041082538731, 49.076095071544778 ], [ 9.821041082538731, 49.078052775271452 ], [ 9.828512741322953, 49.079888052439216 ], [ 9.8301938645494, 49.075483273306475 ], [ 9.84046739537771, 49.077073933053043 ], [ 9.84046739537771, 49.076462146870902 ], [ 9.841961727134553, 49.076462146870902 ], [ 9.842335310073764, 49.07536091275459 ], [ 9.840840978316917, 49.074626743113768 ], [ 9.840093812438495, 49.065571092032464 ], [ 9.83449006835033, 49.064224840824146 ], [ 9.834676859819938, 49.062388984944356 ], [ 9.839533438029678, 49.061899411922255 ], [ 9.839533438029678, 49.060185868365132 ], [ 9.845323973587453, 49.059451474469206 ], [ 9.847191888283508, 49.055534523753899 ], [ 9.852982423841279, 49.054310413354081 ], [ 9.857465419111811, 49.049780942773189 ], [ 9.880814352812505, 49.056881010377843 ], [ 9.882121893099745, 49.059084273451958 ], [ 9.891461466580022, 49.060797854989083 ], [ 9.893329381276075, 49.059818672773602 ], [ 9.899493499773062, 49.060430663918993 ], [ 9.89706521066819, 49.063245726128137 ], [ 9.902295371817145, 49.064592003861669 ], [ 9.903416120634777, 49.063000944439885 ], [ 9.905097243861228, 49.063123335434717 ], [ 9.905657618270045, 49.064102452542123 ], [ 9.907525532966101, 49.064224840824146 ], [ 9.907899115905309, 49.063490506610677 ], [ 9.910700987949394, 49.063612896399817 ], [ 9.910700987949394, 49.065203936229082 ], [ 9.917985855264009, 49.064102452542123 ], [ 9.922842433473756, 49.065938245123071 ], [ 9.92807259462271, 49.072179432611605 ], [ 9.931248049606006, 49.07193469493037 ], [ 9.931061258136399, 49.074014926791051 ], [ 9.933022568567278, 49.073601946513541 ] ] ] ] } },
{ "type": "Feature", "properties": { "fid": 44, "amt": "Crailsheim" }, "geometry": { "type": "MultiPolygon", "coordinates": [ [ [ [ 10.128219654305083, 49.205824520657615 ], [ 10.132422462371204, 49.204421052011121 ], [ 10.124203637708563, 49.201919117801175 ], [ 10.128313050039885, 49.20045451221025 ], [ 10.125697969465408, 49.195572180308567 ], [ 10.132982836780023, 49.199783220151794 ], [ 10.132235670901602, 49.200759641951933 ], [ 10.135224334415287, 49.202651404331164 ], [ 10.139333746746612, 49.200393486035978 ], [ 10.137746019254962, 49.198806779073827 ], [ 10.142415805995102, 49.198501637283492 ], [ 10.14493749083478, 49.195144953336786 ], [ 10.158199685176774, 49.191788041590172 ], [ 10.155958187541504, 49.189712745843835 ], [ 10.159040246789999, 49.1897737851966 ], [ 10.162402493242899, 49.182631669878212 ], [ 10.166978884248234, 49.182997957280342 ], [ 10.165484552491389, 49.180311786704877 ], [ 10.169874152027118, 49.177808632892919 ], [ 10.180894848733848, 49.182204331149109 ], [ 10.182762763429903, 49.176160145392224 ], [ 10.179680704181413, 49.175488523633007 ], [ 10.180427870059832, 49.172863005680604 ], [ 10.18360332504313, 49.171824971800817 ], [ 10.18967404780531, 49.17414525277578 ], [ 10.187899528844056, 49.170970104027106 ], [ 10.1961183535067, 49.171336477737682 ], [ 10.193316481462617, 49.169016065112316 ], [ 10.194717417484657, 49.167672618620834 ], [ 10.199200412755191, 49.167794751626381 ], [ 10.200507953042429, 49.16657340801391 ], [ 10.197332498059136, 49.163519917177915 ], [ 10.199854182898809, 49.160527313474937 ], [ 10.199293808489994, 49.158511784584682 ], [ 10.196211749241503, 49.157901002060562 ], [ 10.201255118920853, 49.155518878247896 ], [ 10.206018301395794, 49.15667941441626 ], [ 10.210407900931523, 49.161015914186869 ], [ 10.215264479141268, 49.164008488365013 ], [ 10.218906912798577, 49.163458845440601 ], [ 10.219467287207394, 49.160771614433457 ], [ 10.224790844091151, 49.161809880062734 ], [ 10.231515336996953, 49.159733327036967 ], [ 10.233009668753793, 49.157351291348988 ], [ 10.23179552420136, 49.15362531349404 ], [ 10.234317209041036, 49.151304070855304 ], [ 10.241882263560059, 49.149043809038965 ], [ 10.248700152200662, 49.15002123220841 ], [ 10.248046382057042, 49.147211088622925 ], [ 10.249260526609479, 49.145622676092998 ], [ 10.251782211449152, 49.142812283032605 ], [ 10.254303896288826, 49.137007705909987 ], [ 10.257292559802517, 49.131019113973458 ], [ 10.257666142741726, 49.127230039314824 ], [ 10.251875607183957, 49.127902315626621 ], [ 10.242722825173285, 49.125640986343136 ], [ 10.238613412841962, 49.119651021264794 ], [ 10.22805969480925, 49.120567899549691 ], [ 10.225351218499968, 49.119039759658023 ], [ 10.230301192444516, 49.117022542905389 ], [ 10.228526673483262, 49.111153809506511 ], [ 10.219187100002983, 49.113660332671337 ], [ 10.217319185306929, 49.110481306135206 ], [ 10.213116377240803, 49.11262105794745 ], [ 10.214797500467252, 49.104244931604633 ], [ 10.216011645019691, 49.100392661636789 ], [ 10.207232445948229, 49.102532848536171 ], [ 10.206858863009019, 49.09794662073859 ], [ 10.211902232688368, 49.099047354060595 ], [ 10.213209772975606, 49.094338490374057 ], [ 10.222082367781873, 49.09782431552928 ], [ 10.223623397406115, 49.094093861872956 ], [ 10.225024333428156, 49.092136790465595 ], [ 10.224277167549733, 49.089323365148026 ], [ 10.227732809737436, 49.08938452826326 ], [ 10.231375243394742, 49.090852420424966 ], [ 10.233803532499618, 49.092320269187546 ], [ 10.235671447195672, 49.090791259118028 ], [ 10.23828652777015, 49.093421127279008 ], [ 10.240901608344629, 49.092931860029935 ], [ 10.243610084653907, 49.094032704559325 ], [ 10.246692143902401, 49.094093861872956 ], [ 10.251735513581751, 49.094705430865382 ], [ 10.249774203150892, 49.093298810918803 ], [ 10.251922305051357, 49.090730097735772 ], [ 10.251361930642537, 49.087794262779681 ], [ 10.249680807416089, 49.086326280202123 ], [ 10.247345914046017, 49.083084331596496 ], [ 10.246692143902401, 49.080515089928291 ], [ 10.248093079924439, 49.077456295590501 ], [ 10.24258273157108, 49.07757865098084 ], [ 10.242676127305883, 49.079597471406359 ], [ 10.244730833471539, 49.081799727376868 ], [ 10.242209148631867, 49.08320667312249 ], [ 10.239780859526995, 49.081310345600336 ], [ 10.238379923504954, 49.078190423411449 ], [ 10.235297864256461, 49.077945715343418 ], [ 10.234083719704023, 49.077150405796061 ], [ 10.232869575151588, 49.074336131300086 ], [ 10.237445966156923, 49.075743288478513 ], [ 10.242956314510288, 49.074825581796297 ], [ 10.246131769493582, 49.074274949648988 ], [ 10.25080155623372, 49.073969040263165 ], [ 10.253696824012609, 49.073051300802852 ], [ 10.257432653404718, 49.071276956438048 ], [ 10.257993027813534, 49.067422127892229 ], [ 10.261448670001238, 49.065341619973324 ], [ 10.264810916454138, 49.06436252728119 ], [ 10.264810916454138, 49.0630162433308 ], [ 10.261448670001242, 49.060690757873942 ], [ 10.257526049139527, 49.061914711152255 ], [ 10.254724177095442, 49.061914711152255 ], [ 10.250427973294512, 49.061608725658566 ], [ 10.250708160498922, 49.059711573548455 ], [ 10.249027037272469, 49.059405574490469 ], [ 10.249120433007274, 49.06081315455819 ], [ 10.245384603615165, 49.060690757873942 ], [ 10.244917624941147, 49.058793570722706 ], [ 10.241181795549037, 49.057814349019864 ], [ 10.241461982753448, 49.055243800263412 ], [ 10.236978987482912, 49.055488620157959 ], [ 10.235951634400084, 49.045266363869118 ], [ 10.231375243394748, 49.046919206420625 ], [ 10.221662086975257, 49.048939272708381 ], [ 10.216245134356699, 49.045205146423235 ], [ 10.210921577472936, 49.044654186019045 ], [ 10.208399892633262, 49.042878827635938 ], [ 10.202142378401479, 49.040919737934054 ], [ 10.194950906821665, 49.041654405615958 ], [ 10.187759435241853, 49.044348094267903 ], [ 10.185984916280598, 49.047959856878677 ], [ 10.185517937606585, 49.052183449846339 ], [ 10.187479248037443, 49.054448127278953 ], [ 10.192149034777582, 49.055243800263412 ], [ 10.191121681694749, 49.057447135907658 ], [ 10.183276439971317, 49.060996749019402 ], [ 10.174310449430248, 49.061486330933583 ], [ 10.171134994446955, 49.059956371438396 ], [ 10.162449191110298, 49.056284276488071 ], [ 10.161608629497074, 49.054142095816843 ], [ 10.153856783508441, 49.054203302259971 ], [ 10.149186996768302, 49.049612609900116 ], [ 10.14535777164139, 49.046919206420625 ], [ 10.149840766911922, 49.045817317490659 ], [ 10.148159643685474, 49.04257272495709 ], [ 10.142836086801715, 49.042878827635938 ], [ 10.142182316658095, 49.045694883880067 ], [ 10.138072904326773, 49.045878534182904 ], [ 10.132002181564593, 49.044470531194435 ], [ 10.123409773962738, 49.046368265007821 ], [ 10.120888089123063, 49.045327581239626 ], [ 10.115377740769699, 49.04361346637809 ], [ 10.116872072526544, 49.041654405615958 ], [ 10.12116827632747, 49.039756491909529 ], [ 10.11808621707898, 49.039021796191953 ], [ 10.111641911377589, 49.0404299534503 ], [ 10.109493809477124, 49.042817607250896 ], [ 10.104357044062969, 49.042633945643594 ], [ 10.102675920836521, 49.045205146423235 ], [ 10.100341027466449, 49.045694883880067 ], [ 10.098006134096382, 49.044960275886112 ], [ 10.0917486198646, 49.046551912823688 ], [ 10.087639207533277, 49.045388798534766 ], [ 10.076805302296153, 49.045694883880067 ], [ 10.073162868638848, 49.046184616513685 ], [ 10.064570461036991, 49.044531749544674 ], [ 10.057098802252769, 49.042633945643594 ], [ 10.047759228772492, 49.043184928430691 ], [ 10.037392302209385, 49.044960275886112 ], [ 10.034683825900105, 49.049184123651344 ], [ 10.029266873281543, 49.0474701417291 ], [ 10.02487727374581, 49.052061031910938 ], [ 10.02216879743653, 49.051877404442642 ], [ 10.018713155248829, 49.053407612621079 ], [ 10.015350908795929, 49.0523058674803 ], [ 10.005357565172032, 49.053958476035262 ], [ 10.001808527249526, 49.05346881996855 ], [ 9.997699114918204, 49.055855847739011 ], [ 9.994523659934909, 49.05634548029365 ], [ 9.993309515382474, 49.054998979163123 ], [ 9.996391574630964, 49.053897269290673 ], [ 9.997885906387809, 49.050898046490268 ], [ 10.002088714453935, 49.050714414726421 ], [ 10.000874569901496, 49.04728649730454 ], [ 9.997138740509389, 49.041960513947103 ], [ 9.994897242874119, 49.042144178041426 ], [ 9.988546332907532, 49.045817317490659 ], [ 9.98340956749338, 49.046857991009546 ], [ 9.982288818675745, 49.045205146423235 ], [ 9.978739780753241, 49.045205146423235 ], [ 9.977525636200806, 49.043123708422478 ], [ 9.975564325769948, 49.043123708422478 ], [ 9.975190742830735, 49.044715404143183 ], [ 9.972202079317048, 49.04410321951044 ], [ 9.970240768886185, 49.045633666961727 ], [ 9.966504939494078, 49.048878059784236 ], [ 9.962115339958347, 49.048816846784725 ], [ 9.958753093505447, 49.050469571319567 ], [ 9.953896515295702, 49.052061031910938 ], [ 9.948479562677141, 49.050347149163983 ], [ 9.947545605329111, 49.051510147471319 ], [ 9.950067290168789, 49.053101574753398 ], [ 9.948526260544536, 49.054998979163123 ], [ 9.949086634953357, 49.05616186865084 ], [ 9.955250753450338, 49.056223072607132 ], [ 9.955344149185139, 49.057691944950541 ], [ 9.945630992765651, 49.061547528333733 ], [ 9.939466874268669, 49.061363935907174 ], [ 9.938532916920643, 49.063505805350864 ], [ 9.935917836346162, 49.064729689301394 ], [ 9.934236713119711, 49.067666887802766 ], [ 9.933022568567278, 49.073601946513541 ], [ 9.931061258136399, 49.074014926791051 ], [ 9.92807259462271, 49.076095071544778 ], [ 9.923776390821784, 49.079031598200139 ], [ 9.929566926379556, 49.080132750937778 ], [ 9.933115964302061, 49.084047762954761 ], [ 9.932182006954033, 49.086861487210527 ], [ 9.926765054335473, 49.088941093970718 ], [ 9.927885803153103, 49.093222363040574 ], [ 9.930314092257978, 49.094567828498924 ], [ 9.931061258136399, 49.096280186341325 ], [ 9.941708371903918, 49.099582423941285 ], [ 9.944510243947997, 49.103618193763531 ], [ 9.937598959572595, 49.108509595982319 ], [ 9.937972542511805, 49.111688748860324 ], [ 9.948432864809714, 49.114011847135671 ], [ 9.949740405096952, 49.124158842961208 ], [ 9.953849817428278, 49.123058666650955 ], [ 9.953476234489067, 49.125992415905252 ], [ 9.956091315063542, 49.126359122358146 ], [ 9.954223400367487, 49.134792622284046 ], [ 9.94525740982642, 49.137725677290895 ], [ 9.951421528323404, 49.138336708572147 ], [ 9.950113988036165, 49.142980300140671 ], [ 9.957772438289993, 49.143469073943479 ], [ 9.957398855350784, 49.1465238009893 ], [ 9.965804471483029, 49.147745639080306 ], [ 9.964123348256582, 49.157030623949716 ], [ 9.972155381449621, 49.158252202932182 ], [ 9.975891210841731, 49.160206666637976 ], [ 9.969913883814353, 49.1632603617741 ], [ 9.970287466753566, 49.160939570643322 ], [ 9.967859177648691, 49.160450969178193 ], [ 9.964496931195791, 49.162771783205827 ], [ 9.956745085207155, 49.168390145714156 ], [ 9.965150701339404, 49.169855700658189 ], [ 9.967392198974673, 49.168145882339132 ], [ 9.968886530731519, 49.16765735197388 ], [ 9.971314819836389, 49.169245058036942 ], [ 9.976544980985343, 49.168145882339132 ], [ 9.983456265360751, 49.170954838396916 ], [ 9.988312843570496, 49.175351145332272 ], [ 9.984203431239173, 49.179502854501443 ], [ 9.988499635040103, 49.180479676637326 ], [ 9.991301507084183, 49.186462291533488 ], [ 9.994103379128267, 49.186218117328629 ], [ 9.99485054500669, 49.183410027366975 ], [ 9.99727883411156, 49.182921647628412 ], [ 9.99690525117235, 49.180479676637326 ], [ 9.998959957338013, 49.180479676637326 ], [ 10.000454289094854, 49.178770225247163 ], [ 10.001761829382097, 49.178281799719343 ], [ 10.004376909956573, 49.181334380190812 ], [ 10.010727819923162, 49.180601778048704 ], [ 10.011288194331977, 49.177671261031449 ], [ 10.018573061646597, 49.178892330875996 ], [ 10.015397606663301, 49.182677455951676 ], [ 10.016705146950539, 49.184020495262239 ], [ 10.018012687237777, 49.187072721773966 ], [ 10.010541028453558, 49.191711745493812 ], [ 10.023616431325944, 49.196716520089382 ], [ 10.029780549822924, 49.200622333801078 ], [ 10.026791886309239, 49.202697171879166 ], [ 10.031274881579771, 49.207212695022633 ], [ 10.035384293911093, 49.203917624202674 ], [ 10.038186165955178, 49.204649881138742 ], [ 10.032208838927799, 49.2091652259681 ], [ 10.037625791546361, 49.207578800448367 ], [ 10.041361620938471, 49.208433035899638 ], [ 10.040240872120838, 49.209897405193317 ], [ 10.044163492982555, 49.2107516005848 ], [ 10.043603118573738, 49.207700834987875 ], [ 10.044537075921765, 49.207334730465753 ], [ 10.04603140767861, 49.208799132289265 ], [ 10.047899322374665, 49.206846586886059 ], [ 10.045657824739401, 49.206358438487108 ], [ 10.047525739435455, 49.202208982515842 ], [ 10.050514402949142, 49.201842837330631 ], [ 10.053316274993227, 49.204161711052876 ], [ 10.056678521446127, 49.203429446887803 ], [ 10.064710554639165, 49.203795580325774 ], [ 10.06620488639601, 49.202941264753562 ], [ 10.069753924318512, 49.203063310738941 ], [ 10.069940715788119, 49.208677100460598 ], [ 10.074423711058653, 49.208677100460598 ], [ 10.077972748981159, 49.213436118590238 ], [ 10.08040103808603, 49.211239705610701 ], [ 10.084510450417355, 49.213070056537219 ], [ 10.094036815367238, 49.211361731114181 ], [ 10.106738635300415, 49.211483756316476 ], [ 10.102442431499485, 49.206602513288999 ], [ 10.103376388847515, 49.204649881138742 ], [ 10.105057512073962, 49.204649881138742 ], [ 10.106178260891598, 49.203429446887803 ], [ 10.109914090283707, 49.203429446887803 ], [ 10.108419758526862, 49.207090659278322 ], [ 10.127659279896234, 49.207700834987875 ], [ 10.128219654305083, 49.205824520657615 ] ] ] ] } },
[truncated: 369,753 more chars]
