# Supplementary material for: Utilizing large language models to construct a dataset of Württemberg’s 19th-century fauna from historical records
Source: PLoS One. 2026 Mar 24;21(3):e0344181. doi: 10.1371/journal.pone.0344181 (PMC13012729; doi:10.1371/journal.pone.0344181)
Supplement: S3 Text — Final German prompts used for the entity recognition and data linking tasks in dataset generation. (TXT) [file pone.0344181.s003.txt]

Final German prompts used for the entity recognition and data linking tasks in dataset generation

Entity recognition: "Erstelle nur eine JSON-Liste mit allen Tiere, die im folgenden Text genannt werden! Gebe jeweils den deutschen und den lateinischen Namen an, falls dieser im Text genannt wird. Gebe auch an, ob ein Tier noch in dem genannten Gebiet vorkommt (True/False); falls es keine genauen Informationen gibt, nehme True an. Eine JSON-Liste mit einem Tier sollten z.B. so gestaltet sein: [{'german_name': 'Reh', 'scientific_name': '','presence' : true}]. Hier ist der Text: {text_chunk}"

Data Linking: "Du erhältst einen deutschen und einen lateinischen Tiernamen aus einem historischen Text mit einer Tierbeschreibung. Deine Aufgabe ist es, den heute gebräuchlichen wissenschaftlichen Namen des Tieres zu bestimmen. Antworte ausschließlich mit dem aktuellen wissenschaftlichen Namen des Tieres (ohne weitere Erklärungen oder zusätzliche Informationen). Hier sind die Informationen: - Deutscher Name: {german_name} - Historischer lateinischer Name: {scientific_name} - Historischer Textausschnitt: {text_chunk}"
